# Supplementary material for: Comparison of Alkyl-Bridged Bis(N-Heterocyclic Carbene) Nickel Precatalysts: Structure and Catalytic Activity in the Reductive Cleavage and Suzuki–Miyaura Reactions
Source: ACS Omega. 2025 Nov 17;10(47):57354–64. doi: 10.1021/acsomega.5c07647 (PMC12676342; doi:10.1021/acsomega.5c07647)
Supplement: Supplementary file 2 [file ao5c07647_si_003.cif]

 
data_3e
 
_audit_creation_method            'SHELXL-2016/6'
_shelx_SHELXL_version_number      '2016/6'
_chemical_name_systematic         ?
_chemical_name_common             ?
_chemical_melting_point           ?
_chemical_formula_moiety          ?
_chemical_formula_sum
 'C32 H29 Br2 N5 Ni' 
_chemical_formula_weight          702.13

loop_
 _atom_type_symbol
 _atom_type_description
 _atom_type_scat_dispersion_real
 _atom_type_scat_dispersion_imag
 _atom_type_scat_source
 'C'  'C'   0.0033   0.0016
 'International Tables Vol C Tables 4.2.6.8 and 6.1.1.4'
 'H'  'H'   0.0000   0.0000
 'International Tables Vol C Tables 4.2.6.8 and 6.1.1.4'
 'Br'  'Br'  -0.2901   2.4595
 'International Tables Vol C Tables 4.2.6.8 and 6.1.1.4'
 'N'  'N'   0.0061   0.0033
 'International Tables Vol C Tables 4.2.6.8 and 6.1.1.4'
 'Ni'  'Ni'   0.3393   1.1124
 'International Tables Vol C Tables 4.2.6.8 and 6.1.1.4'
 
_space_group_crystal_system       monoclinic
_space_group_IT_number            14
_space_group_name_H-M_alt         'P 21/c'
_space_group_name_Hall            '-P 2ybc'
 
_shelx_space_group_comment
;
The symmetry employed for this shelxl refinement is uniquely defined
by the following loop, which should always be used as a source of
symmetry information in preference to the above space-group names.
They are only intended as comments.
;
 
loop_
 _space_group_symop_operation_xyz
 'x, y, z'
 '-x, y+1/2, -z+1/2'
 '-x, -y, -z'
 'x, -y-1/2, z-1/2'
 
_cell_length_a                    19.1202(12)
_cell_length_b                    8.4510(6)
_cell_length_c                    18.4658(11)
_cell_angle_alpha                 90
_cell_angle_beta                  106.000(2)
_cell_angle_gamma                 90
_cell_volume                      2868.2(3)
_cell_formula_units_Z             4
_cell_measurement_temperature     100(2)
_cell_measurement_reflns_used      9075
_cell_measurement_theta_min        2.65
_cell_measurement_theta_max       28.32

_exptl_crystal_description       'block'
_exptl_crystal_colour            'yellow'
_exptl_crystal_density_meas       .
_exptl_crystal_density_method     .
_exptl_crystal_density_diffrn     1.626          
_exptl_crystal_F_000              1416
_exptl_transmission_factor_min    .
_exptl_transmission_factor_max    .
_exptl_crystal_size_max           0.287
_exptl_crystal_size_mid           0.231
_exptl_crystal_size_min           0.114
_exptl_absorpt_coefficient_mu     3.494
_shelx_estimated_absorpt_T_min    0.434
_shelx_estimated_absorpt_T_max    0.691
_exptl_absorpt_correction_type    'multi-scan'
_exptl_absorpt_correction_T_min   0.6033
_exptl_absorpt_correction_T_max   1.0000
_exptl_absorpt_process_details    'SADABS, Bruker'
_exptl_absorpt_special_details    ?
_diffrn_ambient_temperature       100(2)
_diffrn_radiation_wavelength      0.71073
_diffrn_radiation_type            MoK\a
_diffrn_source                    'Incoatec I\mS'
_diffrn_measurement_device_type   'Bruker D8 Venture Photon 2'
_diffrn_measurement_method        '\f and \w scans'
_diffrn_detector_area_resol_mean  ?
_diffrn_reflns_number             68305
_diffrn_reflns_av_unetI/netI      0.0292
_diffrn_reflns_av_R_equivalents   0.0597
_diffrn_reflns_limit_h_min        -25
_diffrn_reflns_limit_h_max        25
_diffrn_reflns_limit_k_min        -11
_diffrn_reflns_limit_k_max        11
_diffrn_reflns_limit_l_min        -24
_diffrn_reflns_limit_l_max        24
_diffrn_reflns_theta_min          2.653
_diffrn_reflns_theta_max          28.355
_diffrn_reflns_theta_full         25.242
_diffrn_measured_fraction_theta_max   0.996
_diffrn_measured_fraction_theta_full  0.998
_diffrn_reflns_Laue_measured_fraction_max    0.996
_diffrn_reflns_Laue_measured_fraction_full   0.998
_diffrn_reflns_point_group_measured_fraction_max   0.996
_diffrn_reflns_point_group_measured_fraction_full  0.998
_reflns_number_total              7150
_reflns_number_gt                 6254
_reflns_threshold_expression      'I > 2\s(I)'
_reflns_Friedel_coverage          0.000
_reflns_Friedel_fraction_max      .
_reflns_Friedel_fraction_full     .
 
_reflns_special_details
;
 Reflections were merged by SHELXL according to the crystal
 class for the calculation of statistics and refinement.
 
 _reflns_Friedel_fraction is defined as the number of unique
 Friedel pairs measured divided by the number that would be
 possible theoretically, ignoring centric projections and
 systematic absences.
;
 
_computing_data_collection       'Bruker APEX3'
_computing_cell_refinement       'Bruker SAINT'
_computing_data_reduction        'Bruker SAINT'
_computing_structure_solution    'SHELXT 2014/5 (Sheldrick, 2014)'
_computing_structure_refinement  'SHELXL-2016/6 (Sheldrick, 2016)'
_computing_molecular_graphics    'Bruker SHELXTL'
_computing_publication_material  'Bruker SHELXTL'
_refine_special_details           ?
_refine_ls_structure_factor_coef  Fsqd
_refine_ls_matrix_type            full
_refine_ls_weighting_scheme       calc
_refine_ls_weighting_details
'w=1/[\s^2^(Fo^2^)+(0.0407P)^2^+3.2357P] where P=(Fo^2^+2Fc^2^)/3'
_atom_sites_solution_primary      dual
_atom_sites_solution_secondary    difmap
_atom_sites_solution_hydrogens    geom
_refine_ls_hydrogen_treatment     constr
_refine_ls_extinction_method      none
_refine_ls_extinction_coef        .
_refine_ls_number_reflns          7150
_refine_ls_number_parameters      362
_refine_ls_number_restraints      0
_refine_ls_R_factor_all           0.0360
_refine_ls_R_factor_gt            0.0296
_refine_ls_wR_factor_ref          0.0802
_refine_ls_wR_factor_gt           0.0767
_refine_ls_goodness_of_fit_ref    1.031
_refine_ls_restrained_S_all       1.031
_refine_ls_shift/su_max           0.002
_refine_ls_shift/su_mean          0.000
 
loop_
 _atom_site_label
 _atom_site_type_symbol
 _atom_site_fract_x
 _atom_site_fract_y
 _atom_site_fract_z
 _atom_site_U_iso_or_equiv
 _atom_site_adp_type
 _atom_site_occupancy
 _atom_site_site_symmetry_order  
 _atom_site_calc_flag
 _atom_site_refinement_flags_posn
 _atom_site_refinement_flags_adp
 _atom_site_refinement_flags_occupancy
 _atom_site_disorder_assembly
 _atom_site_disorder_group
Br1 Br 0.80206(2) 0.67196(3) 0.78416(2) 0.01946(7) Uani 1 1 d . . . . .
Br2 Br 0.92411(2) 0.82618(3) 0.69866(2) 0.01703(6) Uani 1 1 d . . . . .
Ni1 Ni 0.83767(2) 0.61852(3) 0.67438(2) 0.01049(7) Uani 1 1 d . . . . .
N1 N 0.79606(10) 0.3095(2) 0.68706(10) 0.0124(3) Uani 1 1 d . . . . .
N2 N 0.69815(9) 0.4454(2) 0.63763(10) 0.0120(3) Uani 1 1 d . . . . .
N3 N 0.89588(9) 0.3808(2) 0.59332(10) 0.0114(3) Uani 1 1 d . . . . .
N4 N 0.86867(9) 0.5980(2) 0.52847(10) 0.0120(3) Uani 1 1 d . . . . .
C1 C 0.77149(11) 0.4540(2) 0.66160(11) 0.0120(4) Uani 1 1 d . . . . .
C2 C 0.86829(10) 0.5295(2) 0.59505(11) 0.0116(4) Uani 1 1 d . . . . .
C3 C 0.87385(11) 0.2754(3) 0.71290(11) 0.0140(4) Uani 1 1 d . . . . .
H3A H 0.881710 0.179168 0.744674 0.017 Uiso 1 1 calc R U . . .
H3B H 0.899131 0.364454 0.744221 0.017 Uiso 1 1 calc R U . . .
C4 C 0.90607(12) 0.2507(2) 0.64751(12) 0.0143(4) Uani 1 1 d . . . . .
H4A H 0.958916 0.231400 0.668014 0.017 Uiso 1 1 calc R U . . .
H4B H 0.884349 0.153900 0.620207 0.017 Uiso 1 1 calc R U . . .
C5 C 0.73854(11) 0.2049(2) 0.68100(11) 0.0128(4) Uani 1 1 d . . . . .
C6 C 0.67534(12) 0.2919(2) 0.64845(11) 0.0132(4) Uani 1 1 d . . . . .
C7 C 0.60688(12) 0.2237(3) 0.63573(13) 0.0172(4) Uani 1 1 d . . . . .
H7 H 0.563745 0.281077 0.612729 0.021 Uiso 1 1 calc R U . . .
C8 C 0.60474(13) 0.0670(3) 0.65843(13) 0.0199(4) Uani 1 1 d . . . . .
H8 H 0.558906 0.016459 0.650897 0.024 Uiso 1 1 calc R U . . .
C9 C 0.66809(13) -0.0180(3) 0.69197(13) 0.0197(5) Uani 1 1 d . . . . .
H9 H 0.664159 -0.124147 0.707280 0.024 Uiso 1 1 calc R U . . .
C10 C 0.73661(12) 0.0488(3) 0.70348(12) 0.0167(4) Uani 1 1 d . . . . .
H10 H 0.779786 -0.009217 0.725535 0.020 Uiso 1 1 calc R U . . .
C11 C 0.65245(12) 0.5729(3) 0.59690(12) 0.0156(4) Uani 1 1 d . . . . .
H11A H 0.636592 0.545350 0.542716 0.019 Uiso 1 1 calc R U . . .
H11B H 0.682030 0.670541 0.602161 0.019 Uiso 1 1 calc R U . . .
C12 C 0.58595(11) 0.6066(2) 0.62331(12) 0.0142(4) Uani 1 1 d . . . . .
C13 C 0.58685(12) 0.5966(3) 0.69861(13) 0.0189(4) Uani 1 1 d . . . . .
H13 H 0.630054 0.565137 0.735240 0.023 Uiso 1 1 calc R U . . .
C14 C 0.52492(14) 0.6322(3) 0.72049(14) 0.0256(5) Uani 1 1 d . . . . .
H14 H 0.525606 0.623885 0.771985 0.031 Uiso 1 1 calc R U . . .
C15 C 0.46148(14) 0.6805(3) 0.66701(16) 0.0287(6) Uani 1 1 d . . . . .
H15 H 0.419155 0.705452 0.682167 0.034 Uiso 1 1 calc R U . . .
C16 C 0.46039(13) 0.6917(3) 0.59240(16) 0.0267(5) Uani 1 1 d . . . . .
H16 H 0.417375 0.724922 0.555995 0.032 Uiso 1 1 calc R U . . .
C17 C 0.52221(12) 0.6543(3) 0.57033(14) 0.0199(5) Uani 1 1 d . . . . .
H17 H 0.521108 0.661356 0.518676 0.024 Uiso 1 1 calc R U . . .
C18 C 0.91452(11) 0.3564(2) 0.52657(12) 0.0129(4) Uani 1 1 d . . . . .
C19 C 0.89761(11) 0.4951(2) 0.48481(11) 0.0129(4) Uani 1 1 d . . . . .
C20 C 0.91324(11) 0.5138(3) 0.41617(12) 0.0161(4) Uani 1 1 d . . . . .
H20 H 0.901945 0.608567 0.387668 0.019 Uiso 1 1 calc R U . . .
C21 C 0.94642(12) 0.3857(3) 0.39146(12) 0.0181(4) Uani 1 1 d . . . . .
H21 H 0.959249 0.394522 0.345451 0.022 Uiso 1 1 calc R U . . .
C22 C 0.96134(12) 0.2451(3) 0.43224(13) 0.0195(5) Uani 1 1 d . . . . .
H22 H 0.982783 0.159689 0.412577 0.023 Uiso 1 1 calc R U . . .
C23 C 0.94576(11) 0.2265(3) 0.50061(13) 0.0170(4) Uani 1 1 d . . . . .
H23 H 0.955770 0.130596 0.528371 0.020 Uiso 1 1 calc R U . . .
C24 C 0.84425(11) 0.7597(2) 0.50517(12) 0.0140(4) Uani 1 1 d . . . . .
H24A H 0.863790 0.791020 0.462885 0.017 Uiso 1 1 calc R U . . .
H24B H 0.864929 0.832579 0.547638 0.017 Uiso 1 1 calc R U . . .
C25 C 0.76287(11) 0.7791(2) 0.48103(12) 0.0135(4) Uani 1 1 d . . . . .
C26 C 0.71910(13) 0.6889(3) 0.42220(13) 0.0187(4) Uani 1 1 d . . . . .
H26 H 0.740462 0.609427 0.398754 0.022 Uiso 1 1 calc R U . . .
C27 C 0.64468(13) 0.7151(3) 0.39804(14) 0.0255(5) Uani 1 1 d . . . . .
H27 H 0.615077 0.653546 0.358199 0.031 Uiso 1 1 calc R U . . .
C28 C 0.61342(14) 0.8318(3) 0.43233(16) 0.0280(6) Uani 1 1 d . . . . .
H28 H 0.562470 0.850216 0.415636 0.034 Uiso 1 1 calc R U . . .
C29 C 0.65615(14) 0.9208(3) 0.49039(15) 0.0261(5) Uani 1 1 d . . . . .
H29 H 0.634655 1.000428 0.513573 0.031 Uiso 1 1 calc R U . . .
C30 C 0.73064(13) 0.8940(3) 0.51504(13) 0.0197(4) Uani 1 1 d . . . . .
H30 H 0.759786 0.954713 0.555492 0.024 Uiso 1 1 calc R U . . .
N5 N 0.73244(12) 0.3046(3) 0.49581(12) 0.0259(5) Uani 1 1 d . . . . .
C31 C 0.74166(12) 0.2545(3) 0.44240(13) 0.0187(4) Uani 1 1 d . . . . .
C32 C 0.75301(16) 0.1885(4) 0.37382(15) 0.0334(6) Uani 1 1 d . . . . .
H32A H 0.738277 0.077062 0.369370 0.050 Uiso 1 1 calc R U . . .
H32B H 0.804602 0.196606 0.375670 0.050 Uiso 1 1 calc R U . . .
H32C H 0.723798 0.247360 0.330184 0.050 Uiso 1 1 calc R U . . .
 
loop_
 _atom_site_aniso_label
 _atom_site_aniso_U_11
 _atom_site_aniso_U_22
 _atom_site_aniso_U_33
 _atom_site_aniso_U_23
 _atom_site_aniso_U_13
 _atom_site_aniso_U_12
Br1 0.02922(13) 0.01601(11) 0.01617(11) -0.00317(8) 0.01132(9) -0.00345(8)
Br2 0.01722(11) 0.01488(11) 0.01976(12) -0.00246(8) 0.00637(8) -0.00241(7)
Ni1 0.01342(13) 0.00841(12) 0.01045(12) -0.00075(9) 0.00465(9) -0.00077(9)
N1 0.0145(8) 0.0109(8) 0.0120(8) 0.0009(6) 0.0041(7) -0.0012(6)
N2 0.0141(8) 0.0099(8) 0.0133(8) 0.0014(6) 0.0061(6) -0.0003(6)
N3 0.0127(8) 0.0105(8) 0.0111(8) -0.0002(6) 0.0037(6) 0.0004(6)
N4 0.0122(8) 0.0121(8) 0.0123(8) 0.0009(6) 0.0044(6) 0.0010(6)
C1 0.0173(9) 0.0124(9) 0.0075(8) -0.0005(7) 0.0053(7) 0.0014(7)
C2 0.0108(9) 0.0117(9) 0.0118(9) 0.0009(7) 0.0024(7) -0.0007(7)
C3 0.0157(10) 0.0134(10) 0.0114(9) 0.0030(8) 0.0011(8) 0.0012(8)
C4 0.0178(10) 0.0107(10) 0.0147(10) 0.0032(8) 0.0051(8) 0.0039(7)
C5 0.0161(10) 0.0126(9) 0.0111(9) -0.0013(7) 0.0060(8) -0.0018(7)
C6 0.0189(10) 0.0111(9) 0.0112(9) -0.0010(7) 0.0068(8) -0.0007(8)
C7 0.0166(10) 0.0171(10) 0.0190(10) -0.0029(8) 0.0068(8) -0.0027(8)
C8 0.0216(11) 0.0167(11) 0.0244(11) -0.0042(9) 0.0113(9) -0.0064(8)
C9 0.0305(12) 0.0113(10) 0.0220(11) -0.0017(8) 0.0148(9) -0.0044(9)
C10 0.0231(11) 0.0133(10) 0.0157(10) -0.0008(8) 0.0088(8) 0.0008(8)
C11 0.0177(10) 0.0153(10) 0.0147(10) 0.0050(8) 0.0060(8) 0.0037(8)
C12 0.0147(9) 0.0107(10) 0.0180(10) -0.0021(8) 0.0057(8) -0.0006(7)
C13 0.0169(10) 0.0234(12) 0.0176(11) -0.0020(9) 0.0064(8) -0.0022(8)
C14 0.0246(12) 0.0340(14) 0.0216(12) -0.0075(10) 0.0123(10) -0.0062(10)
C15 0.0185(12) 0.0338(14) 0.0386(15) -0.0063(11) 0.0155(11) -0.0001(10)
C16 0.0157(11) 0.0282(13) 0.0348(14) 0.0011(11) 0.0044(10) 0.0040(9)
C17 0.0178(11) 0.0201(11) 0.0210(11) 0.0016(9) 0.0040(9) 0.0009(8)
C18 0.0119(9) 0.0152(10) 0.0118(9) -0.0019(7) 0.0033(7) 0.0000(7)
C19 0.0104(9) 0.0153(10) 0.0130(9) -0.0021(8) 0.0033(7) -0.0010(7)
C20 0.0137(9) 0.0217(11) 0.0125(9) -0.0004(8) 0.0028(8) -0.0021(8)
C21 0.0142(10) 0.0289(12) 0.0119(10) -0.0061(9) 0.0046(8) -0.0044(9)
C22 0.0161(10) 0.0224(11) 0.0205(11) -0.0100(9) 0.0057(8) 0.0001(8)
C23 0.0147(10) 0.0165(10) 0.0200(11) -0.0036(8) 0.0049(8) 0.0008(8)
C24 0.0163(10) 0.0115(10) 0.0143(9) 0.0032(7) 0.0045(8) 0.0002(7)
C25 0.0170(10) 0.0124(9) 0.0122(9) 0.0053(8) 0.0060(8) 0.0014(8)
C26 0.0218(11) 0.0181(11) 0.0158(10) 0.0029(8) 0.0047(9) 0.0002(8)
C27 0.0211(12) 0.0281(13) 0.0233(12) 0.0078(10) -0.0005(9) -0.0037(10)
C28 0.0173(11) 0.0351(15) 0.0326(14) 0.0192(11) 0.0087(10) 0.0071(10)
C29 0.0311(13) 0.0236(12) 0.0297(13) 0.0104(10) 0.0185(11) 0.0122(10)
C30 0.0272(12) 0.0158(11) 0.0187(11) 0.0040(8) 0.0108(9) 0.0044(9)
N5 0.0256(11) 0.0289(11) 0.0252(11) -0.0065(9) 0.0103(9) -0.0055(8)
C31 0.0177(10) 0.0176(11) 0.0212(11) 0.0021(9) 0.0059(9) -0.0020(8)
C32 0.0345(15) 0.0469(17) 0.0195(12) -0.0063(11) 0.0086(11) 0.0036(12)
 
_geom_special_details
;
 All esds (except the esd in the dihedral angle between two l.s. planes)
 are estimated using the full covariance matrix.  The cell esds are taken
 into account individually in the estimation of esds in distances, angles
 and torsion angles; correlations between esds in cell parameters are only
 used when they are defined by crystal symmetry.  An approximate (isotropic)
 treatment of cell esds is used for estimating esds involving l.s. planes.
;
 
loop_
 _geom_bond_atom_site_label_1
 _geom_bond_atom_site_label_2
 _geom_bond_distance
 _geom_bond_site_symmetry_2
 _geom_bond_publ_flag
Br1 Ni1 2.3533(4) . ?
Br2 Ni1 2.3673(3) . ?
Ni1 C1 1.851(2) . ?
Ni1 C2 1.878(2) . ?
N1 C1 1.346(3) . ?
N1 C5 1.391(3) . ?
N1 C3 1.460(3) . ?
N2 C1 1.351(3) . ?
N2 C6 1.400(3) . ?
N2 C11 1.459(3) . ?
N3 C2 1.367(3) . ?
N3 C18 1.390(3) . ?
N3 C4 1.464(3) . ?
N4 C2 1.361(3) . ?
N4 C19 1.400(3) . ?
N4 C24 1.469(3) . ?
C3 C4 1.514(3) . ?
C5 C10 1.387(3) . ?
C5 C6 1.400(3) . ?
C6 C7 1.389(3) . ?
C7 C8 1.393(3) . ?
C8 C9 1.397(3) . ?
C9 C10 1.388(3) . ?
C11 C12 1.509(3) . ?
C12 C13 1.388(3) . ?
C12 C17 1.396(3) . ?
C13 C14 1.386(3) . ?
C14 C15 1.397(4) . ?
C15 C16 1.375(4) . ?
C16 C17 1.389(3) . ?
C18 C19 1.392(3) . ?
C18 C23 1.396(3) . ?
C19 C20 1.389(3) . ?
C20 C21 1.393(3) . ?
C21 C22 1.394(3) . ?
C22 C23 1.384(3) . ?
C24 C25 1.505(3) . ?
C25 C30 1.389(3) . ?
C25 C26 1.400(3) . ?
C26 C27 1.387(3) . ?
C27 C28 1.393(4) . ?
C28 C29 1.378(4) . ?
C29 C30 1.389(3) . ?
N5 C31 1.131(3) . ?
C31 C32 1.454(3) . ?
 
loop_
 _geom_angle_atom_site_label_1
 _geom_angle_atom_site_label_2
 _geom_angle_atom_site_label_3
 _geom_angle
 _geom_angle_site_symmetry_1
 _geom_angle_site_symmetry_3
 _geom_angle_publ_flag
C1 Ni1 C2 87.07(9) . . ?
C1 Ni1 Br1 84.49(6) . . ?
C2 Ni1 Br1 167.22(6) . . ?
C1 Ni1 Br2 176.54(6) . . ?
C2 Ni1 Br2 95.34(6) . . ?
Br1 Ni1 Br2 92.710(12) . . ?
C1 N1 C5 110.87(17) . . ?
C1 N1 C3 121.28(17) . . ?
C5 N1 C3 127.77(18) . . ?
C1 N2 C6 109.85(17) . . ?
C1 N2 C11 123.29(17) . . ?
C6 N2 C11 126.29(18) . . ?
C2 N3 C18 110.65(17) . . ?
C2 N3 C4 130.89(18) . . ?
C18 N3 C4 118.44(17) . . ?
C2 N4 C19 110.94(17) . . ?
C2 N4 C24 125.44(17) . . ?
C19 N4 C24 123.60(17) . . ?
N1 C1 N2 107.22(18) . . ?
N1 C1 Ni1 118.46(15) . . ?
N2 C1 Ni1 133.94(16) . . ?
N4 C2 N3 105.77(17) . . ?
N4 C2 Ni1 127.94(15) . . ?
N3 C2 Ni1 126.28(15) . . ?
N1 C3 C4 111.62(17) . . ?
N3 C4 C3 115.77(17) . . ?
C10 C5 N1 131.8(2) . . ?
C10 C5 C6 122.5(2) . . ?
N1 C5 C6 105.72(18) . . ?
C7 C6 C5 121.1(2) . . ?
C7 C6 N2 132.5(2) . . ?
C5 C6 N2 106.33(18) . . ?
C6 C7 C8 116.6(2) . . ?
C7 C8 C9 121.9(2) . . ?
C10 C9 C8 121.7(2) . . ?
C5 C10 C9 116.3(2) . . ?
N2 C11 C12 114.28(17) . . ?
C13 C12 C17 119.1(2) . . ?
C13 C12 C11 122.22(19) . . ?
C17 C12 C11 118.6(2) . . ?
C14 C13 C12 120.2(2) . . ?
C13 C14 C15 120.2(2) . . ?
C16 C15 C14 119.9(2) . . ?
C15 C16 C17 120.0(2) . . ?
C16 C17 C12 120.6(2) . . ?
N3 C18 C19 106.78(18) . . ?
N3 C18 C23 131.3(2) . . ?
C19 C18 C23 121.9(2) . . ?
C20 C19 C18 121.7(2) . . ?
C20 C19 N4 132.3(2) . . ?
C18 C19 N4 105.84(17) . . ?
C19 C20 C21 116.3(2) . . ?
C20 C21 C22 122.0(2) . . ?
C23 C22 C21 121.7(2) . . ?
C22 C23 C18 116.4(2) . . ?
N4 C24 C25 114.03(17) . . ?
C30 C25 C26 119.1(2) . . ?
C30 C25 C24 119.6(2) . . ?
C26 C25 C24 121.2(2) . . ?
C27 C26 C25 120.2(2) . . ?
C26 C27 C28 119.9(2) . . ?
C29 C28 C27 120.2(2) . . ?
C28 C29 C30 120.0(2) . . ?
C29 C30 C25 120.5(2) . . ?
N5 C31 C32 179.3(3) . . ?
 
loop_
 _geom_torsion_atom_site_label_1
 _geom_torsion_atom_site_label_2
 _geom_torsion_atom_site_label_3
 _geom_torsion_atom_site_label_4
 _geom_torsion
 _geom_torsion_site_symmetry_1
 _geom_torsion_site_symmetry_2
 _geom_torsion_site_symmetry_3
 _geom_torsion_site_symmetry_4
 _geom_torsion_publ_flag
C5 N1 C1 N2 -0.9(2) . . . . ?
C3 N1 C1 N2 176.14(17) . . . . ?
C5 N1 C1 Ni1 172.98(14) . . . . ?
C3 N1 C1 Ni1 -10.0(3) . . . . ?
C6 N2 C1 N1 0.3(2) . . . . ?
C11 N2 C1 N1 -171.52(18) . . . . ?
C6 N2 C1 Ni1 -172.20(16) . . . . ?
C11 N2 C1 Ni1 15.9(3) . . . . ?
C2 Ni1 C1 N1 75.47(16) . . . . ?
Br1 Ni1 C1 N1 -94.92(15) . . . . ?
C2 Ni1 C1 N2 -112.6(2) . . . . ?
Br1 Ni1 C1 N2 77.0(2) . . . . ?
C19 N4 C2 N3 -1.1(2) . . . . ?
C24 N4 C2 N3 -179.48(17) . . . . ?
C19 N4 C2 Ni1 178.19(14) . . . . ?
C24 N4 C2 Ni1 -0.2(3) . . . . ?
C18 N3 C2 N4 0.8(2) . . . . ?
C4 N3 C2 N4 -177.39(19) . . . . ?
C18 N3 C2 Ni1 -178.49(14) . . . . ?
C4 N3 C2 Ni1 3.3(3) . . . . ?
C1 Ni1 C2 N4 121.33(19) . . . . ?
Br1 Ni1 C2 N4 170.05(16) . . . . ?
Br2 Ni1 C2 N4 -61.15(18) . . . . ?
C1 Ni1 C2 N3 -59.49(18) . . . . ?
Br1 Ni1 C2 N3 -10.8(4) . . . . ?
Br2 Ni1 C2 N3 118.03(17) . . . . ?
C1 N1 C3 C4 -78.0(2) . . . . ?
C5 N1 C3 C4 98.5(2) . . . . ?
C2 N3 C4 C3 7.5(3) . . . . ?
C18 N3 C4 C3 -170.62(18) . . . . ?
N1 C3 C4 N3 56.4(2) . . . . ?
C1 N1 C5 C10 -175.8(2) . . . . ?
C3 N1 C5 C10 7.4(4) . . . . ?
C1 N1 C5 C6 1.1(2) . . . . ?
C3 N1 C5 C6 -175.70(19) . . . . ?
C10 C5 C6 C7 -1.2(3) . . . . ?
N1 C5 C6 C7 -178.53(19) . . . . ?
C10 C5 C6 N2 176.43(19) . . . . ?
N1 C5 C6 N2 -0.9(2) . . . . ?
C1 N2 C6 C7 177.6(2) . . . . ?
C11 N2 C6 C7 -10.8(4) . . . . ?
C1 N2 C6 C5 0.3(2) . . . . ?
C11 N2 C6 C5 171.91(19) . . . . ?
C5 C6 C7 C8 1.3(3) . . . . ?
N2 C6 C7 C8 -175.6(2) . . . . ?
C6 C7 C8 C9 -0.3(3) . . . . ?
C7 C8 C9 C10 -0.9(4) . . . . ?
N1 C5 C10 C9 176.5(2) . . . . ?
C6 C5 C10 C9 0.0(3) . . . . ?
C8 C9 C10 C5 1.0(3) . . . . ?
C1 N2 C11 C12 -136.1(2) . . . . ?
C6 N2 C11 C12 53.4(3) . . . . ?
N2 C11 C12 C13 36.4(3) . . . . ?
N2 C11 C12 C17 -145.7(2) . . . . ?
C17 C12 C13 C14 0.6(3) . . . . ?
C11 C12 C13 C14 178.5(2) . . . . ?
C12 C13 C14 C15 -0.8(4) . . . . ?
C13 C14 C15 C16 0.4(4) . . . . ?
C14 C15 C16 C17 0.3(4) . . . . ?
C15 C16 C17 C12 -0.5(4) . . . . ?
C13 C12 C17 C16 0.1(3) . . . . ?
C11 C12 C17 C16 -177.9(2) . . . . ?
C2 N3 C18 C19 -0.2(2) . . . . ?
C4 N3 C18 C19 178.23(17) . . . . ?
C2 N3 C18 C23 178.3(2) . . . . ?
C4 N3 C18 C23 -3.2(3) . . . . ?
N3 C18 C19 C20 176.45(18) . . . . ?
C23 C18 C19 C20 -2.3(3) . . . . ?
N3 C18 C19 N4 -0.4(2) . . . . ?
C23 C18 C19 N4 -179.14(19) . . . . ?
C2 N4 C19 C20 -175.4(2) . . . . ?
C24 N4 C19 C20 3.0(3) . . . . ?
C2 N4 C19 C18 1.0(2) . . . . ?
C24 N4 C19 C18 179.37(18) . . . . ?
C18 C19 C20 C21 0.3(3) . . . . ?
N4 C19 C20 C21 176.2(2) . . . . ?
C19 C20 C21 C22 1.7(3) . . . . ?
C20 C21 C22 C23 -1.8(3) . . . . ?
C21 C22 C23 C18 -0.2(3) . . . . ?
N3 C18 C23 C22 -176.2(2) . . . . ?
C19 C18 C23 C22 2.2(3) . . . . ?
C2 N4 C24 C25 -75.6(2) . . . . ?
C19 N4 C24 C25 106.2(2) . . . . ?
N4 C24 C25 C30 125.5(2) . . . . ?
N4 C24 C25 C26 -57.8(3) . . . . ?
C30 C25 C26 C27 0.5(3) . . . . ?
C24 C25 C26 C27 -176.3(2) . . . . ?
C25 C26 C27 C28 0.1(3) . . . . ?
C26 C27 C28 C29 -0.3(4) . . . . ?
C27 C28 C29 C30 -0.1(4) . . . . ?
C28 C29 C30 C25 0.8(4) . . . . ?
C26 C25 C30 C29 -0.9(3) . . . . ?
C24 C25 C30 C29 175.9(2) . . . . ?
 
_refine_diff_density_max    0.947
_refine_diff_density_min   -0.670
_refine_diff_density_rms    0.089

_shelx_res_file
;
TITL d8-6204_a.res in P2(1)/c
    d8-6204_a.res
    created by SHELXL-2016/6 at 16:10:18 on 05-Aug-2022
REM Old TITL d8-6204 in P2(1)/c
REM SHELXT solution in P2(1)/c: R1 0.078, Rweak 0.003, Alpha 0.029
REM <I/s>   0.568 for  417 systematic absences,  Orientation as input
REM Formula found by SHELXT:  C32 Br2 N5 Ni
CELL  0.71073  19.1202   8.4510  18.4658   90.000  106.000   90.000
ZERR    4.000   0.0012   0.0006   0.0011    0.000    0.002    0.000
LATT  1
SYMM -X, 1/2+Y, 1/2-Z
SFAC C H BR N NI
UNIT 128 116 8 20 4
TEMP -173.150
SIZE 0.114 0.231 0.287
L.S. 10
BOND
LIST 4
ACTA
HTAB
CONF
FMAP 2
PLAN 20
omit -1 0 2
omit 0 0 2
WGHT    0.040700    3.235700
FVAR       0.33008
BR1   3    0.802055    0.671963    0.784160    11.00000    0.02922    0.01601 =
         0.01617   -0.00317    0.01132   -0.00345
BR2   3    0.924111    0.826179    0.698659    11.00000    0.01722    0.01488 =
         0.01976   -0.00246    0.00637   -0.00241
NI1   5    0.837671    0.618515    0.674382    11.00000    0.01342    0.00841 =
         0.01045   -0.00075    0.00465   -0.00077
N1    4    0.796059    0.309518    0.687060    11.00000    0.01453    0.01092 =
         0.01203    0.00089    0.00414   -0.00125
N2    4    0.698154    0.445358    0.637632    11.00000    0.01411    0.00992 =
         0.01325    0.00145    0.00612   -0.00031
N3    4    0.895879    0.380838    0.593317    11.00000    0.01273    0.01051 =
         0.01107   -0.00016    0.00369    0.00036
N4    4    0.868672    0.598037    0.528473    11.00000    0.01221    0.01215 =
         0.01234    0.00088    0.00441    0.00099
C1    1    0.771495    0.454029    0.661601    11.00000    0.01735    0.01235 =
         0.00753   -0.00046    0.00529    0.00142
C2    1    0.868290    0.529533    0.595051    11.00000    0.01078    0.01168 =
         0.01183    0.00088    0.00243   -0.00072
C3    1    0.873845    0.275433    0.712899    11.00000    0.01575    0.01343 =
         0.01136    0.00299    0.00114    0.00124
AFIX  23
H3A   2    0.881710    0.179168    0.744674    11.00000   -1.20000
H3B   2    0.899131    0.364454    0.744221    11.00000   -1.20000
AFIX   0
C4    1    0.906066    0.250677    0.647510    11.00000    0.01784    0.01068 =
         0.01469    0.00316    0.00513    0.00393
AFIX  23
H4A   2    0.958916    0.231400    0.668014    11.00000   -1.20000
H4B   2    0.884349    0.153900    0.620207    11.00000   -1.20000
AFIX   0
C5    1    0.738536    0.204946    0.680999    11.00000    0.01612    0.01255 =
         0.01109   -0.00131    0.00604   -0.00179
C6    1    0.675336    0.291863    0.648449    11.00000    0.01892    0.01109 =
         0.01117   -0.00095    0.00678   -0.00070
C7    1    0.606885    0.223729    0.635730    11.00000    0.01657    0.01713 =
         0.01902   -0.00285    0.00680   -0.00267
AFIX  43
H7    2    0.563745    0.281077    0.612729    11.00000   -1.20000
AFIX   0
C8    1    0.604738    0.066997    0.658431    11.00000    0.02163    0.01671 =
         0.02442   -0.00424    0.01128   -0.00641
AFIX  43
H8    2    0.558906    0.016459    0.650897    11.00000   -1.20000
AFIX   0
C9    1    0.668090   -0.017967    0.691969    11.00000    0.03051    0.01127 =
         0.02197   -0.00170    0.01484   -0.00439
AFIX  43
H9    2    0.664159   -0.124147    0.707280    11.00000   -1.20000
AFIX   0
C10   1    0.736610    0.048808    0.703481    11.00000    0.02314    0.01329 =
         0.01573   -0.00083    0.00883    0.00084
AFIX  43
H10   2    0.779786   -0.009217    0.725535    11.00000   -1.20000
AFIX   0
C11   1    0.652449    0.572890    0.596904    11.00000    0.01770    0.01534 =
         0.01466    0.00503    0.00601    0.00366
AFIX  23
H11A  2    0.636592    0.545350    0.542716    11.00000   -1.20000
H11B  2    0.682030    0.670541    0.602161    11.00000   -1.20000
AFIX   0
C12   1    0.585951    0.606604    0.623310    11.00000    0.01470    0.01069 =
         0.01805   -0.00212    0.00573   -0.00065
C13   1    0.586848    0.596563    0.698608    11.00000    0.01686    0.02339 =
         0.01757   -0.00197    0.00643   -0.00219
AFIX  43
H13   2    0.630054    0.565137    0.735240    11.00000   -1.20000
AFIX   0
C14   1    0.524925    0.632232    0.720490    11.00000    0.02465    0.03400 =
         0.02160   -0.00752    0.01233   -0.00622
AFIX  43
H14   2    0.525606    0.623885    0.771985    11.00000   -1.20000
AFIX   0
C15   1    0.461475    0.680452    0.667014    11.00000    0.01847    0.03376 =
         0.03858   -0.00634    0.01552   -0.00006
AFIX  43
H15   2    0.419155    0.705452    0.682167    11.00000   -1.20000
AFIX   0
C16   1    0.460387    0.691665    0.592401    11.00000    0.01567    0.02823 =
         0.03479    0.00112    0.00438    0.00399
AFIX  43
H16   2    0.417375    0.724922    0.555995    11.00000   -1.20000
AFIX   0
C17   1    0.522212    0.654336    0.570325    11.00000    0.01779    0.02013 =
         0.02097    0.00161    0.00405    0.00092
AFIX  43
H17   2    0.521108    0.661356    0.518676    11.00000   -1.20000
AFIX   0
C18   1    0.914522    0.356353    0.526572    11.00000    0.01186    0.01517 =
         0.01177   -0.00186    0.00333   -0.00002
C19   1    0.897615    0.495104    0.484814    11.00000    0.01037    0.01526 =
         0.01299   -0.00209    0.00325   -0.00103
C20   1    0.913243    0.513789    0.416168    11.00000    0.01370    0.02169 =
         0.01251   -0.00044    0.00285   -0.00207
AFIX  43
H20   2    0.901945    0.608567    0.387668    11.00000   -1.20000
AFIX   0
C21   1    0.946419    0.385716    0.391462    11.00000    0.01415    0.02892 =
         0.01191   -0.00613    0.00463   -0.00437
AFIX  43
H21   2    0.959249    0.394522    0.345451    11.00000   -1.20000
AFIX   0
C22   1    0.961344    0.245064    0.432241    11.00000    0.01607    0.02244 =
         0.02049   -0.00999    0.00573    0.00010
AFIX  43
H22   2    0.982783    0.159689    0.412577    11.00000   -1.20000
AFIX   0
C23   1    0.945756    0.226515    0.500605    11.00000    0.01472    0.01654 =
         0.01996   -0.00360    0.00490    0.00085
AFIX  43
H23   2    0.955770    0.130596    0.528371    11.00000   -1.20000
AFIX   0
C24   1    0.844253    0.759668    0.505166    11.00000    0.01629    0.01147 =
         0.01434    0.00320    0.00451    0.00016
AFIX  23
H24A  2    0.863790    0.791020    0.462885    11.00000   -1.20000
H24B  2    0.864929    0.832579    0.547638    11.00000   -1.20000
AFIX   0
C25   1    0.762870    0.779074    0.481026    11.00000    0.01700    0.01240 =
         0.01224    0.00531    0.00602    0.00141
C26   1    0.719100    0.688869    0.422201    11.00000    0.02181    0.01807 =
         0.01580    0.00292    0.00467    0.00024
AFIX  43
H26   2    0.740462    0.609427    0.398754    11.00000   -1.20000
AFIX   0
C27   1    0.644676    0.715079    0.398044    11.00000    0.02113    0.02807 =
         0.02330    0.00781   -0.00050   -0.00368
AFIX  43
H27   2    0.615077    0.653546    0.358199    11.00000   -1.20000
AFIX   0
C28   1    0.613416    0.831833    0.432332    11.00000    0.01731    0.03510 =
         0.03262    0.01919    0.00873    0.00708
AFIX  43
H28   2    0.562470    0.850216    0.415636    11.00000   -1.20000
AFIX   0
C29   1    0.656151    0.920756    0.490391    11.00000    0.03109    0.02359 =
         0.02971    0.01044    0.01845    0.01223
AFIX  43
H29   2    0.634655    1.000428    0.513573    11.00000   -1.20000
AFIX   0
C30   1    0.730639    0.893973    0.515042    11.00000    0.02716    0.01584 =
         0.01865    0.00402    0.01082    0.00445
AFIX  43
H30   2    0.759786    0.954713    0.555492    11.00000   -1.20000
AFIX   0
N5    4    0.732439    0.304595    0.495806    11.00000    0.02562    0.02891 =
         0.02520   -0.00654    0.01030   -0.00553
C31   1    0.741657    0.254530    0.442400    11.00000    0.01765    0.01762 =
         0.02120    0.00215    0.00592   -0.00196
C32   1    0.753009    0.188510    0.373817    11.00000    0.03450    0.04693 =
         0.01951   -0.00635    0.00864    0.00357
AFIX 137
H32A  2    0.738277    0.077062    0.369370    11.00000   -1.50000
H32B  2    0.804602    0.196606    0.375670    11.00000   -1.50000
H32C  2    0.723798    0.247360    0.330184    11.00000   -1.50000
AFIX   0
HKLF 4


REM  d8-6204_a.res in P2(1)/c
REM R1 =  0.0296 for    6254 Fo > 4sig(Fo)  and  0.0360 for all    7150 data
REM    362 parameters refined using      0 restraints

END

WGHT      0.0407      3.2356

REM Instructions for potential hydrogen bonds
EQIV $1 -x+2, y-1/2, -z+3/2
HTAB C4 Br2_$1
EQIV $2 x, y-1, z
HTAB C4 Br2_$2
HTAB C10 Br1_$2
EQIV $3 x, -y+3/2, z-1/2
HTAB C20 Br1_$3
HTAB C24 Br2
EQIV $4 x, -y+1/2, z-1/2
HTAB C32 Br1_$4

REM Highest difference peak  0.947,  deepest hole -0.670,  1-sigma level  0.089
Q1    1   0.8505  0.6690  0.8032  11.00000  0.05    0.95
Q2    1   0.7982  0.6247  0.6624  11.00000  0.05    0.79
Q3    1   0.8795  0.6157  0.6896  11.00000  0.05    0.72
Q4    1   0.8767  0.8192  0.6792  11.00000  0.05    0.71
Q5    1   0.7480  0.6692  0.7700  11.00000  0.05    0.67
Q6    1   0.9738  0.8104  0.7143  11.00000  0.05    0.65
Q7    1   0.8301  0.2960  0.7021  11.00000  0.05    0.57
Q8    1   0.8010  0.7716  0.4921  11.00000  0.05    0.53
Q9    1   0.7720  0.2524  0.6865  11.00000  0.05    0.52
Q10   1   0.8800  0.5430  0.5028  11.00000  0.05    0.51
Q11   1   0.7051  0.2416  0.6611  11.00000  0.05    0.48
Q12   1   0.4908  0.6507  0.5818  11.00000  0.05    0.48
Q13   1   0.7398  0.7357  0.4526  11.00000  0.05    0.47
Q14   1   0.8506  0.6334  0.6596  11.00000  0.05    0.47
Q15   1   0.6816  0.3646  0.6416  11.00000  0.05    0.46
Q16   1   0.6159  0.5906  0.6115  11.00000  0.05    0.46
Q17   1   0.8447  0.6411  0.6896  11.00000  0.05    0.45
Q18   1   0.9314  0.4458  0.4032  11.00000  0.05    0.44
Q19   1   0.8908  0.2701  0.6791  11.00000  0.05    0.43
Q20   1   0.6796  0.7099  0.4145  11.00000  0.05    0.43
;
_shelx_res_checksum   66243

_shelx_hkl_file
;
   0   0   2 1127.79   56.69
   0   0  -2  915.81   56.59
   0   0   3    0.60    0.60
   0   0  -3    0.10    0.60
   0   0  -3    0.80    0.70
   0   0   3    1.50    0.90
   0   0  -3   -0.40    0.80
   0   0   4   30.20    2.30
   0   0   4   31.70    2.80
   0   0  -4   30.40    2.90
   0   0  -4   26.60    2.50
   0   0   4   28.50    2.80
   0   0  -4   28.00    2.70
   0   0  -5    2.30    1.20
   0   0   5    1.80    0.90
   0   0  -5    2.30    1.30
   0   0   5    1.90    1.40
   0   0  -5    0.80    1.10
   0   0   5    2.60    1.20
   0   0   6 3138.09  184.98
   0   0  -6 3417.16  186.08
   0   0   6 3638.14  185.98
   0   0  -6 3295.67  185.78
   0   0   6 3345.57  185.78
   0   0  -6 3285.77  185.58
   0   0  -7    1.30    1.80
   0   0  -7    0.90    1.40
   0   0  -7    2.80    1.60
   0   0   7    2.80    1.10
   0   0   7    3.20    1.70
   0   0   7   -0.10    1.80
   0   0   8 2098.19  105.29
   0   0  -8 1885.71  104.79
   0   0   8 1904.91  104.99
   0   0  -8 1809.02  105.29
   0   0  -8 1686.83  104.79
   0   0   9    3.90    2.20
   0   0  -9    0.70    2.00
   0   0   9   -1.80    1.80
   0   0  -9    0.80    2.40
   0   0  -9    0.20    2.10
   0   0 -10 5346.66  279.57
   0   0 -10 5293.37  278.57
   0   0 -10 4877.81  278.77
   0   0  10 4595.54  278.47
   0   0 -11    0.70    2.70
   0   0 -11    1.40    3.00
   0   0  11    2.70    2.60
   0   0  11   -3.40    2.60
   0   0 -11    2.20    4.10
   0   0 -11    0.80    2.50
   0   0  12   54.79    7.00
   0   0 -12   72.79    7.20
   0   0 -12   67.39   10.80
   0   0  12   59.09    7.00
   0   0 -12   86.49    8.40
   0   0 -12   47.90    6.70
   0   0  13   -2.60    3.30
   0   0 -13    3.40    3.80
   0   0 -13    2.90    3.30
   0   0 -13    0.70    4.50
   0   0 -13    3.80    2.70
   0   0  13    1.10    3.10
   0   0 -14  527.95   34.20
   0   0  14  494.15   29.70
   0   0 -14  508.55   30.90
   0   0 -14  441.96   29.70
   0   0 -14  461.75   29.70
   0   0  14  508.95   30.10
   0   0  15   -0.10    3.80
   0   0 -15    5.40    3.60
   0   0 -15    0.50    3.80
   0   0 -15    9.50    6.90
   0   0 -15    0.80    4.30
   0   0 -16   69.59    8.20
   0   0 -16   64.89    8.70
   0   0  16   81.29    9.20
   0   0 -16   82.39   10.30
   0   0 -16   83.79   14.00
   0   0 -17    2.30    5.30
   0   0 -17    0.40    3.90
   0   0 -17   -5.60    7.00
   0   0 -17    0.40    3.70
   0   0  17    1.60    4.70
   0   0 -18   14.50    5.20
   0   0 -18   18.40    6.30
   0   0  18    5.30    4.00
   0   0 -18   10.20    4.20
   0   0 -18    5.90    8.90
   0   0 -19    3.10    3.60
   0   0 -19    2.20    9.60
   0   0 -19   -2.80    4.10
   0   0 -20    4.90    9.20
   0   0 -20    9.90    5.70
   0   0 -20   10.40    6.30
   0   0 -21    6.30    6.50
   0   0 -21   -2.50    8.60
   0   0 -22    9.30    7.00
   0   0  22   -3.90    9.30
   0   0 -22    8.70    5.90
   0   0 -22    3.70    9.80
   0   0 -23   -6.00   10.10
   0   0 -23   -0.80    7.20
   0   1   0    0.10    0.50
   0   1   0    0.70    0.60
   0   1   0   -0.10    0.50
   0   1   0    0.90    1.00
   0  -1   0    0.50    0.30
   0  -1   0   10.70    1.80
   0  -1   0    0.30    0.40
   0  -1   0    2.20    1.00
   0  -1   0    2.00    0.80
   0   1  -1 2345.87  135.59
   0   1   1 2377.16  135.69
   0   1   1 2291.37  135.79
   0   1   1 2350.66  135.19
   0  -1   1 2488.75  135.39
   0  -1  -1 2486.75  135.79
   0  -1   1 2527.85  135.79
   0  -1  -1 2700.53  135.89
   0   1  -2  149.39    9.60
   0   1   2  157.78    9.40
   0   1   2  155.88    8.60
   0   1  -2  149.88    9.00
   0   1  -2  152.68    9.50
   0   1   2  169.48    9.60
   0  -1   2  144.99    9.40
   0  -1  -2  146.39    9.40
   0  -1  -2  119.59    8.90
   0  -1  -2  180.48    9.80
   0  -1  -2  129.09    8.60
   0  -1   2  143.49    9.50
   0  -1   2  142.49    8.90
   0   1   3  130.99    7.60
   0   1  -3  117.79    7.30
   0   1   3  101.99    7.00
   0   1  -3  100.79    7.70
   0   1   3  114.39    7.70
   0   1  -3  111.49    7.80
   0  -1   3  109.29    7.70
   0  -1  -3  107.19    6.60
   0  -1   3  115.79    7.90
   0  -1   3  117.59    7.00
   0  -1  -3  112.59    7.80
   0  -1  -3  125.79    8.10
   0  -1  -3  112.49    7.30
   0   1  -4    6.40    1.90
   0   1  -4    6.00    2.00
   0   1   4    9.30    1.80
   0   1   4    7.70    1.90
   0   1   4    8.30    1.50
   0   1  -4   11.20    1.90
   0  -1  -4   13.20    2.20
   0  -1   4    8.40    1.40
   0  -1  -4    7.90    2.20
   0  -1  -4   14.00    2.90
   0  -1   4    9.90    2.30
   0  -1   4    7.80    2.00
   0   1  -5 2569.94  137.59
   0   1   5 2412.56  137.09
   0   1  -5 2454.45  138.39
   0   1  -5 2498.25  138.19
   0   1   5 2416.16  137.49
   0   1   5 2434.16  138.19
   0  -1  -5 2484.55  137.59
   0  -1  -5 2731.93  139.09
   0  -1   5 2421.56  138.19
   0  -1   5 2304.97  138.09
   0  -1   5 2460.35  137.09
   0  -1  -5 2555.44  138.29
   0   1   6  127.39    7.80
   0   1  -6  115.29    8.80
   0   1  -6  110.29    7.90
   0   1  -6  122.99    8.60
   0  -1  -6   96.99    7.70
   0  -1  -6  104.39    8.60
   0  -1   6  124.19    7.30
   0  -1   6  109.29    8.50
   0  -1   6  114.19    8.70
   0  -1  -6  113.79    9.60
   0   1   7  705.33   40.10
   0   1  -7  717.13   41.00
   0   1  -7  679.03   41.20
   0   1  -7  684.13   40.40
   0  -1   7  750.52   39.60
   0  -1  -7  723.63   42.50
   0  -1  -7  642.64   40.20
   0  -1  -7  661.83   41.00
   0  -1   7  737.63   41.20
   0  -1   7  738.03   41.10
   0   1   8  207.38   13.50
   0   1  -8  208.68   13.90
   0   1  -8  219.28   14.90
   0   1  -8  213.98   14.40
   0  -1   8  234.28   14.70
   0  -1  -8  220.48   13.80
   0  -1  -8  207.48   14.80
   0  -1   8  221.08   14.70
   0  -1   8  230.78   12.90
   0  -1  -8  199.18   12.60
   0  -1  -8  246.98   16.90
   0   1  -9  524.85   32.60
   0   1  -9  589.64   33.10
   0   1  -9  552.44   33.60
   0   1   9  592.94   32.20
   0  -1  -9  532.15   32.30
   0  -1   9  581.64   33.30
   0  -1   9  534.55   33.10
   0  -1  -9  524.25   35.20
   0  -1  -9  554.34   31.30
   0  -1  -9  531.15   33.40
   0  -1   9  563.64   31.30
   0   1 -10 1450.65   79.89
   0   1  10 1422.26   79.49
   0   1 -10 1425.76   81.29
   0   1 -10 1327.67   80.59
   0  -1  10 1565.84   80.59
   0  -1  10 1374.96   78.19
   0  -1  10 1406.66   80.39
   0  -1 -10 1436.16   79.49
   0  -1 -10 1283.57   78.29
   0   1  11  632.94   35.40
   0   1 -11  609.74   35.90
   0   1 -11  604.04   36.10
   0   1 -11  559.14   36.60
   0  -1 -11  634.04   35.60
   0  -1  11  578.64   36.30
   0  -1 -11  601.24   36.90
   0  -1  11  632.54   36.50
   0  -1 -11  587.34   34.20
   0  -1 -11  585.74   39.20
   0   1 -12 1219.48   67.69
   0   1  12 1151.48   66.79
   0   1 -12 1218.28   67.49
   0   1 -12 1095.09   68.09
   0  -1 -12 1231.68   68.69
   0  -1 -12 1170.28   71.29
   0  -1  12 1148.69   67.89
   0  -1 -12 1104.59   65.69
   0  -1  12 1190.68   67.79
   0  -1 -12 1225.28   67.09
   0   1  13   37.10    5.80
   0   1 -13   34.00    6.20
   0   1 -13   39.20    6.60
   0   1 -13   35.60    6.60
   0  -1 -13   44.60    6.20
   0  -1 -13   29.40    3.80
   0  -1 -13   39.80    7.00
   0  -1  13   43.00    7.00
   0  -1  13   29.10    5.70
   0  -1 -13   43.20    8.90
   0   1 -14  445.76   32.30
   0   1  14  479.35   29.40
   0   1 -14  430.86   30.60
   0   1 -14  504.65   30.30
   0  -1  14  488.85   30.30
   0  -1 -14  521.25   31.60
   0  -1 -14  517.55   35.20
   0  -1 -14  497.05   29.50
   0  -1 -14  475.65   27.80
   0  -1  14  478.25   30.60
   0   1 -15  895.41   56.79
   0   1 -15  951.20   56.19
   0   1  15  896.81   55.39
   0   1 -15  967.70   56.39
   0  -1 -15  999.40   57.59
   0  -1  15  926.51   56.39
   0  -1  15  996.30   56.79
   0  -1 -15 1002.00   55.79
   0  -1 -15 1010.90   61.59
   0   1 -16   60.59    9.50
   0   1 -16   49.20    8.60
   0   1  16   56.29    8.00
   0   1 -16   70.09    8.90
   0  -1  16   61.09    9.90
   0  -1 -16   77.59   11.10
   0  -1  16   54.39    9.00
   0  -1 -16   56.99   11.00
   0  -1 -16   59.99    8.00
   0   1  17  164.48   13.50
   0   1 -17  155.18   14.40
   0   1 -17  187.48   15.10
   0   1 -17  167.68   15.20
   0   1 -17  167.48   18.40
   0  -1 -17  232.48   17.10
   0  -1 -17  166.08   13.80
   0  -1 -17  206.58   21.70
   0  -1  17  176.98   15.40
   0   1 -18  263.57   23.10
   0   1 -18  231.28   19.00
   0   1 -18  266.57   18.90
   0   1 -18  262.47   19.10
   0  -1 -18  269.57   25.90
   0  -1 -18  252.17   20.20
   0  -1  18  204.28   23.20
   0  -1 -18  257.57   17.90
   0   1 -19  176.28   15.00
   0   1 -19  142.09   13.90
   0   1 -19  175.48   15.10
   0   1 -19  134.69   18.40
   0  -1 -19  132.49   12.90
   0  -1 -19  162.28   18.20
   0  -1 -19  181.18   22.20
   0   1 -20   39.60    7.10
   0   1 -20   51.29    9.50
   0   1  20   50.19    8.60
   0   1 -20   37.70    8.20
   0   1 -20   52.99   12.10
   0  -1 -20   40.80    6.90
   0  -1 -20   29.40   12.00
   0  -1 -20   37.40    8.90
   0   1 -21   -2.10    5.50
   0   1 -21    7.40    9.60
   0   1 -21    3.30    6.10
   0   1  21  -10.40    6.10
   0  -1 -21   -1.30    9.10
   0  -1 -21    4.30    7.10
   0   1 -22  133.59   15.10
   0   1 -22  104.29   13.30
   0   1 -22  119.89   19.70
   0   1 -22   92.49   14.10
   0  -1 -22  113.29   12.70
   0  -1 -22  147.99   23.00
   0  -1 -22   98.89   15.30
   0   1 -23   49.80   13.00
   0   1 -23   49.30    9.80
   0  -1 -23   58.09   15.50
   0  -1 -23   50.29   10.20
   0   2   0 7784.32  435.46
   0   2   0 7442.66  434.76
   0   2   0 8218.28  435.86
   0   2   0 7620.14  435.36
   0  -2   0 7815.62  435.76
   0  -2   0 7827.02  434.86
   0  -2   0 8395.46  435.46
   0   2   1 2596.64  150.88
   0   2  -1 2494.35  151.88
   0   2  -1 2870.31  151.88
   0   2   1 2756.62  151.78
   0   2   1 2814.92  151.88
   0   2  -1 3007.10  151.28
   0   2  -1 2726.73  151.88
   0   2   1 2597.44  151.98
   0   2  -1 2599.74  151.38
   0  -2   1 2386.96  151.18
   0  -2  -1 2879.51  152.28
   0  -2   1 2938.01  151.88
   0  -2  -1 2707.03  151.78
   0  -2   1 2685.43  151.78
   0  -2  -1 2795.82  151.88
   0  -2   1 2766.62  151.08
   0  -2   1 2844.12  152.28
   0  -2  -1 2639.94  151.18
   0  -2  -1 2544.45  150.98
   0   2  -2  327.67   19.70
   0   2  -2  343.37   19.90
   0   2   2  289.37   18.40
   0   2  -2  300.17   19.30
   0   2   2  283.67   19.30
   0   2  -2  354.06   20.10
   0   2  -2  293.57   18.90
   0   2   2  295.77   19.50
   0  -2   2  306.07   19.40
   0  -2  -2  286.57   19.60
   0  -2   2  290.17   19.20
   0  -2  -2  334.07   19.90
   0  -2   2  325.87   20.10
   0  -2  -2  309.97   18.60
   0  -2  -2  333.17   19.20
   0  -2   2  367.66   19.00
   0  -2  -2  314.37   19.70
   0   2   3  102.29    7.90
   0   2  -3   93.69    7.80
   0   2   3   83.89    7.40
   0   2   3   86.39    6.20
   0   2   3   79.69    7.80
   0   2  -3   99.89    7.20
   0   2  -3   88.19    7.70
   0  -2   3   95.89    8.20
   0  -2  -3   93.39    7.90
   0  -2  -3  103.39    8.00
   0  -2  -3   86.49    7.70
   0  -2  -3   90.99    7.00
   0  -2  -3   86.99    6.40
   0  -2   3  111.19    6.90
   0   2   4  492.15   28.40
   0   2   4  457.75   26.90
   0   2  -4  488.15   28.90
   0   2  -4  484.25   28.90
   0   2  -4  477.55   28.00
   0   2   4  474.65   28.60
   0   2  -4  456.65   28.70
   0   2   4  456.45   30.40
   0  -2  -4  464.05   28.80
   0  -2   4  467.65   28.60
   0  -2  -4  462.15   27.10
   0  -2  -4  501.05   29.20
   0  -2   4  503.35   29.30
   0  -2   4  492.55   27.60
   0  -2  -4  456.25   28.00
   0   2   5   12.20    3.20
   0   2  -5   12.10    2.70
   0   2   5   13.40    3.10
   0   2  -5    8.80    2.90
   0   2  -5   11.70    3.10
   0  -2   5   14.00    3.40
   0  -2  -5    9.20    2.60
   0  -2  -5   10.00    1.60
   0  -2   5    4.70    2.40
   0  -2   5   12.30    2.30
   0  -2  -5   11.50    3.40
   0  -2  -5   11.70    3.70
   0   2  -6   28.40    4.20
   0   2   6   29.60    5.30
   0   2  -6   34.50    5.50
   0   2  -6   29.00    4.80
   0   2   6   28.00    4.50
   0  -2   6   39.10    5.40
   0  -2  -6   34.10    4.40
   0  -2   6   18.50    3.40
   0  -2  -6   36.70    6.40
   0  -2  -6   29.10    5.70
   0  -2   6   29.40    5.20
   0   2  -7  162.38   11.60
   0   2  -7  166.78   12.30
   0   2  -7  170.18   13.00
   0   2   7  169.18   12.40
   0   2   7  165.08   11.40
   0  -2   7  153.78   12.50
   0  -2   7  159.08   12.30
   0  -2  -7  154.68   11.30
   0  -2  -7  164.38   13.60
   0  -2  -7  174.38   13.00
   0  -2   7  172.58   10.60
   0   2  -8  223.58   15.40
   0   2   8  226.48   15.90
   0   2  -8  213.28   14.70
   0   2   8  226.78   15.50
   0   2   8  209.68   14.20
   0   2  -8  221.78   16.00
   0  -2   8  230.68   13.40
   0  -2   8  216.18   15.70
   0  -2  -8  200.48   14.30
   0  -2   8  216.88   15.50
   0  -2  -8  222.28   17.10
   0  -2  -8  196.58   15.70
   0   2   9    6.90    4.00
   0   2  -9    4.70    2.90
   0   2  -9    2.10    3.50
   0   2   9    0.90    2.80
   0   2  -9   -0.40    4.50
   0   2   9   -4.40    6.20
   0  -2  -9   -0.60    2.50
   0  -2   9    1.90    3.70
   0  -2   9   -2.10    2.80
   0  -2  -9    0.30    4.00
   0  -2   9    1.50    2.00
   0  -2  -9    1.40    3.90
   0   2 -10  372.96   24.20
   0   2  10  353.66   22.90
   0   2 -10  397.96   25.70
   0   2 -10  406.76   24.60
   0   2  10  398.36   25.20
   0  -2  10  386.56   22.20
   0  -2  10  390.76   25.00
   0  -2 -10  365.76   25.30
   0  -2 -10  373.06   27.30
   0  -2  10  402.96   25.10
   0  -2  10  380.36   22.70
   0  -2 -10  352.66   23.50
   0   2 -11  104.69    9.60
   0   2 -11   98.39    9.60
   0   2 -11   91.79   10.60
   0   2  11   92.79    8.10
   0  -2 -11   87.29   10.50
   0  -2 -11  107.59    8.80
   0  -2 -11   91.49   13.10
   0  -2  11   94.19    7.30
   0  -2  11   94.79   10.20
   0  -2  11   98.59   10.20
   0  -2  11  103.69    7.10
   0   2  12  331.97   21.50
   0   2 -12  388.46   23.40
   0   2 -12  307.97   22.80
   0   2  12  400.56   24.30
   0   2 -12  359.26   24.60
   0  -2  12  360.66   20.60
   0  -2  12  334.97   20.30
   0  -2  12  353.76   24.00
   0  -2  12  371.46   23.80
   0  -2 -12  341.47   22.20
   0  -2 -12  292.87   26.50
   0  -2 -12  364.86   24.60
   0   2 -13  111.49   11.90
   0   2 -13   90.39   10.30
   0   2  13  103.29    8.70
   0   2  13   89.69   11.20
   0   2 -13   88.19   10.00
   0  -2  13  105.89   11.10
   0  -2 -13  122.29   12.60
   0  -2 -13  109.99    9.60
   0  -2 -13   95.59   14.80
   0  -2  13  110.39   13.30
   0   2 -14  671.73   39.20
   0   2 -14  602.04   39.30
   0   2  14  708.13   40.00
   0   2 -14  603.34   43.00
   0   2  14  649.64   37.90
   0  -2  14  642.34   39.80
   0  -2 -14  578.74   44.10
   0  -2  14  644.84   40.20
   0  -2 -14  642.84   38.40
   0  -2 -14  628.94   40.60
   0   2 -15   45.60    8.10
   0   2  15   38.50    6.90
   0   2 -15   57.29    8.80
   0   2  15   31.70    7.30
   0   2 -15   43.20    8.10
   0  -2  15   45.50    8.00
   0  -2  15   46.60    9.20
   0  -2 -15   54.69    7.70
   0  -2 -15   53.59   12.50
   0   2  16    8.80    4.70
   0   2 -16   14.90    5.60
   0   2 -16   16.80    5.50
   0   2  16   13.60    6.30
   0   2 -16   12.00    5.80
   0  -2  16   19.80    5.90
   0  -2 -16   -1.30    7.90
   0  -2 -16   20.00    6.90
   0  -2 -16   19.70    5.10
   0  -2  16   12.10    6.00
   0   2 -17  822.02   48.20
   0   2  17  778.12   47.60
   0   2 -17  755.82   47.20
   0   2 -17  767.82   49.30
   0  -2 -17  781.72   46.50
   0  -2 -17  789.32   49.20
   0  -2  17  779.92   49.00
   0  -2 -17  801.52   54.99
   0   2  18    8.90    6.80
   0   2 -18   10.50    5.30
   0   2 -18   18.30    7.40
   0   2 -18   12.70    5.60
   0  -2  18   16.70    7.10
   0  -2 -18    8.20    6.60
   0  -2 -18   15.00   11.40
   0  -2 -18   13.10    5.20
   0   2  19 1169.48   68.79
   0   2 -19 1101.99   68.99
   0   2 -19 1263.47   71.29
   0   2 -19 1161.48   69.89
   0  -2 -19 1093.29   70.59
   0  -2 -19 1272.37   78.09
   0  -2  19 1195.78   70.99
   0  -2 -19 1195.28   68.39
   0   2 -20    2.70    8.80
   0   2 -20   14.70    6.10
   0   2  20    7.50    7.10
   0   2 -20   16.20    6.40
   0   2 -20    8.10    7.10
   0  -2  20   27.60    8.20
   0  -2 -20    8.20    5.40
   0  -2 -20    4.30   10.70
   0  -2 -20   15.10    7.60
   0   2 -21  252.67   21.70
   0   2 -21  291.37   25.70
   0   2  21  263.37   19.80
   0   2 -21  256.27   21.20
   0   2 -21  275.57   20.60
   0  -2  21  244.58   23.30
   0  -2 -21  263.97   22.40
   0  -2 -21  225.98   19.10
   0  -2 -21  290.27   29.60
   0   2 -22    7.70    6.30
   0   2 -22   10.40    9.70
   0   2 -22   10.40    7.50
   0  -2 -22   14.50    7.90
   0  -2 -22    4.30   11.10
   0  -2 -22    2.90    5.90
   0   2 -23    5.80    9.40
   0   2 -23    4.20    6.90
   0   2 -23    0.30    6.30
   0  -2 -23   -4.40   12.60
   0  -2 -23    2.00    8.00
   0   3   0    2.80    2.80
   0   3   0    1.70    2.80
   0   3   0    0.30    1.90
   0   3   0    3.90    3.10
   0  -3   0   -0.10    2.40
   0  -3   0   -3.50    1.90
   0  -3   0    2.70    2.60
   0  -3   0    3.80    3.10
   0  -3   0   -3.80    1.70
   0  -3   0    0.50    2.60
   0   3  -1    6.10    2.70
   0   3   1   -0.90    3.00
   0   3  -1    3.50    2.80
   0   3   1    4.90    3.10
   0   3   1    8.20    3.40
   0   3  -1    0.60    2.30
   0   3   1    1.40    2.10
   0   3  -1    7.70    3.40
   0   3  -1    5.20    3.40
   0  -3   1    5.30    3.00
   0  -3  -1    2.20    2.40
   0  -3   1   -1.00    2.50
   0  -3   1    3.10    3.30
   0  -3  -1    5.10    2.90
   0  -3  -1    4.00    2.50
   0  -3  -1   -2.20    2.50
   0  -3   1    3.00    2.10
   0  -3   1    3.10    2.50
   0  -3   1    2.60    2.40
   0  -3  -1    2.30    3.40
   0  -3  -1    3.60    2.30
   0   3   2 1121.89   70.39
   0   3  -2 1156.28   70.49
   0   3   2 1210.28   68.79
   0   3  -2 1148.09   69.59
   0   3   2 1279.67   70.39
   0   3   2 1266.07   70.19
   0   3  -2 1252.97   70.39
   0   3  -2 1233.98   69.29
   0   3  -2 1084.89   70.09
   0  -3   2 1181.38   69.59
   0  -3  -2 1276.27   70.49
   0  -3   2 1312.37   71.09
   0  -3   2 1283.57   70.29
   0  -3  -2 1193.38   70.59
   0  -3  -2 1149.58   68.99
   0  -3   2 1259.37   69.19
   0  -3  -2 1045.20   69.09
   0  -3   2 1380.76   70.39
   0  -3  -2 1250.77   70.49
   0   3   3  191.28   12.80
   0   3  -3  200.68   14.30
   0   3  -3  209.18   14.80
   0   3   3  190.08   14.90
   0   3   3  211.28   14.70
   0   3  -3  220.18   15.10
   0   3   3  175.68   14.00
   0   3  -3  178.28   14.50
   0   3  -3  193.18   13.60
   0  -3   3  228.28   14.60
   0  -3   3  189.98   13.20
   0  -3   3  205.68   15.10
   0  -3  -3  193.18   13.60
   0  -3  -3  220.38   15.10
   0  -3  -3  187.28   14.60
   0  -3   3  201.98   14.20
   0  -3  -3  172.58   12.90
   0  -3  -3  199.98   14.70
   0   3   4  928.91   51.19
   0   3  -4  865.81   51.29
   0   3   4  776.52   50.39
   0   3   4  906.41   51.79
   0   3  -4  923.21   50.29
   0   3  -4  862.41   50.99
   0   3   4  875.11   49.20
   0   3  -4  864.21   51.29
   0   3  -4  874.31   51.49
   0  -3  -4  880.71   51.59
   0  -3  -4  819.52   49.40
   0  -3   4  877.71   51.79
   0  -3  -4  887.31   51.39
   0  -3  -4  775.22   49.99
   0  -3   4  878.01   50.79
   0  -3  -4  781.32   50.89
   0  -3   4  911.61   49.70
   0   3  -5 1584.14   85.29
   0   3   5 1405.86   84.09
   0   3   5 1566.74   84.89
   0   3  -5 1508.25   83.99
   0   3   5 1394.36   85.09
   0   3  -5 1462.15   85.19
   0   3   5 1487.25   82.49
   0   3  -5 1462.15   84.89
   0  -3   5 1508.65   83.19
   0  -3  -5 1427.76   83.89
   0  -3   5 1505.75   84.69
   0  -3   5 1516.45   85.59
   0  -3  -5 1375.96   82.79
   0  -3  -5 1442.26   85.09
   0  -3  -5 1486.35   85.39
   0   3  -6   50.89    7.40
   0   3   6   47.60    4.20
   0   3  -6   46.30    6.40
   0   3   6   43.70    7.50
   0   3  -6   45.50    7.40
   0   3   6   59.79    7.60
   0   3  -6   45.60    7.10
   0   3   6   40.90    6.60
   0  -3  -6   42.40    4.50
   0  -3  -6   44.00    7.80
   0  -3  -6   40.30    5.90
   0  -3   6   54.39    7.20
   0  -3  -6   54.39    7.50
   0  -3   6   50.19    7.80
   0  -3   6   38.20    5.40
   0   3  -7 1610.54   95.59
   0   3  -7 1576.64   95.99
   0   3   7 1658.93   95.29
   0   3   7 1665.83   94.69
   0   3  -7 1747.43   96.39
   0   3  -7 1729.43   95.09
   0  -3   7 1643.54   96.19
   0  -3  -7 1571.84   92.89
   0  -3   7 1712.83   93.59
   0  -3  -7 1580.54   95.99
   0  -3  -7 1743.33   96.99
   0  -3  -7 1742.93   94.79
   0  -3   7 1703.13   95.79
   0   3   8   40.00    7.30
   0   3  -8   38.80    6.40
   0   3  -8   42.10    8.30
   0   3  -8   28.70    5.90
   0   3   8   36.70    6.40
   0   3  -8   21.10    5.40
   0  -3  -8   34.10    5.40
   0  -3   8   38.80    7.30
   0  -3   8   33.90    5.40
   0  -3  -8   44.40   11.60
   0  -3   8   33.70    5.00
   0  -3   8   30.00    5.70
   0  -3  -8   30.70    6.60
   0   3  -9 1807.42  101.89
   0   3   9 1746.43  100.59
   0   3   9 1585.84  100.69
   0   3   9 1659.83   99.29
   0   3  -9 1731.73  100.39
   0   3  -9 1635.64  101.19
   0   3  -9 1856.71  101.09
   0  -3   9 1919.91  101.79
   0  -3  -9 1710.03   99.69
   0  -3   9 1835.82   99.19
   0  -3  -9 1689.63  101.49
   0  -3   9 1679.23  102.99
   0  -3   9 1887.61   98.49
   0  -3  -9 1849.21  103.19
   0   3 -10    4.50    4.80
   0   3  10    7.90    4.70
   0   3 -10    8.30    4.10
   0   3 -10    4.80    4.00
   0   3 -10   12.10    7.80
   0   3  10   12.80    4.70
   0   3  10    6.70    3.80
   0  -3 -10    8.70    5.20
   0  -3  10   10.90    3.10
   0  -3  10    4.00    4.00
   0  -3  10   -0.90    4.20
   0  -3  10    7.90    3.10
   0  -3 -10    7.60    5.90
   0  -3 -10   10.20    4.10
   0   3  11  467.75   32.00
   0   3  11  568.74   34.80
   0   3 -11  542.25   35.50
   0   3 -11  465.45   33.50
   0   3  11  552.24   34.40
   0   3 -11  526.85   33.90
   0  -3  11  550.54   34.70
   0  -3  11  584.44   34.90
   0  -3  11  562.34   32.00
   0  -3 -11  546.25   37.70
   0  -3 -11  554.14   33.00
   0  -3 -11  554.84   35.20
   0  -3  11  529.95   31.20
   0   3 -12  312.47   22.20
   0   3  12  257.97   18.20
   0   3 -12  304.27   20.40
   0   3  12  290.77   20.80
   0   3 -12  241.48   19.90
   0  -3 -12  292.37   21.60
   0  -3 -12  299.67   24.90
   0  -3 -12  278.87   19.50
   0  -3  12  262.27   17.10
   0  -3  12  282.77   17.80
   0  -3  12  291.17   21.30
   0  -3  12  265.87   20.60
   0   3 -13   28.70    7.50
   0   3  13   18.90    6.40
   0   3 -13   40.80    7.20
   0   3 -13   45.40    7.70
   0   3  13   30.40    6.00
   0  -3  13   35.10    5.40
   0  -3  13   28.50    5.00
   0  -3 -13   34.50   10.80
   0  -3 -13   25.90    7.10
   0  -3  13   36.30    7.30
   0  -3 -13   31.70    5.60
   0  -3  13   30.00    6.70
   0   3 -14   60.69   10.10
   0   3 -14   89.79   12.40
   0   3  14   54.99   10.80
   0   3 -14   62.99    9.30
   0   3  14   70.19    7.90
   0  -3  14   61.59    6.30
   0  -3 -14   74.99    8.80
   0  -3  14   68.29   11.60
   0  -3 -14   61.09   14.20
   0  -3  14   56.79   10.50
   0  -3  14   70.79    6.00
   0  -3 -14   69.89   12.00
   0   3 -15  808.22   52.19
   0   3  15  782.42   49.10
   0   3  15  919.11   50.99
   0   3 -15  710.43   50.29
   0   3 -15  818.62   49.90
   0  -3 -15  821.62   57.09
   0  -3 -15  795.12   48.80
   0  -3  15  826.02   50.89
   0  -3 -15  903.61   52.29
   0  -3  15  868.11   51.79
   0   3 -16  168.18   17.00
   0   3  16  162.98   15.50
   0   3 -16  126.79   13.10
   0   3 -16  135.79   14.60
   0  -3  16  147.09   16.30
   0  -3 -16  110.29   21.00
   0  -3 -16  159.98   12.90
   0  -3 -16  147.39   15.80
   0   3 -17  528.95   38.40
   0   3 -17  617.84   40.90
   0   3  17  593.64   38.40
   0   3 -17  648.94   38.00
   0  -3  17  620.94   40.50
   0  -3 -17  631.24   37.20
   0  -3 -17  595.84   39.80
   0  -3 -17  503.05   45.30
   0   3 -18   59.99   10.40
   0   3 -18   68.09   11.80
   0   3 -18   64.09   10.40
   0   3  18   44.20    9.30
   0   3 -18   76.79   12.40
   0  -3 -18   73.99   13.30
   0  -3 -18   60.29    9.70
   0  -3 -18   72.69   20.60
   0  -3  18   75.39   14.30
   0   3 -19  219.28   21.00
   0   3 -19  229.28   18.60
   0   3 -19  193.58   16.80
   0   3 -19  202.28   19.10
   0   3  19  186.78   17.80
   0  -3 -19  181.88   15.70
   0  -3 -19  190.78   18.90
   0  -3 -19  116.99   25.20
   0  -3  19  186.68   20.80
   0   3 -20    3.10    7.20
   0   3  20    7.70    7.30
   0   3 -20   -0.10    7.70
   0   3 -20    3.30    5.30
   0   3 -20    0.90    6.80
   0  -3 -20   -3.30    5.30
   0  -3  20    1.60    8.40
   0  -3 -20  -16.90   10.90
   0  -3 -20    6.10    6.90
   0   3  21    6.40    7.80
   0   3 -21   14.30    7.90
   0   3 -21   17.40    8.70
   0   3 -21   11.90    5.90
   0  -3 -21   12.50   13.80
   0  -3 -21   -0.60    7.10
   0  -3 -21   -1.80    5.60
   0   3 -22   55.39   11.60
   0   3 -22   60.89   11.70
   0   3 -22   41.30    9.70
   0  -3 -22   35.30   17.30
   0  -3 -22   54.89   10.90
   0   4   0 1191.78   74.29
   0   4   0 1266.47   73.39
   0   4   0 1286.07   74.79
   0   4   0 1228.18   74.99
   0  -4   0 1198.18   75.09
   0  -4   0 1348.57   73.49
   0  -4   0 1235.48   73.49
   0  -4   0 1249.68   73.49
   0  -4   0 1402.56   75.19
   0  -4   0 1332.77   74.69
   0   4  -1  177.28   14.20
   0   4   1  160.48   13.60
   0   4  -1  155.98   13.40
   0   4  -1  137.09   12.10
   0   4  -1  161.98   13.70
   0   4   1  147.49   11.80
   0   4   1  140.79   13.60
   0   4   1  152.18   13.20
   0  -4   1  155.08   12.10
   0  -4  -1  153.18   13.60
   0  -4  -1  148.89   13.40
   0  -4   1  159.88   13.50
   0  -4  -1  133.19   12.00
   0  -4   1  166.38   12.30
   0  -4   1  150.88   14.00
   0  -4  -1  151.58   12.10
   0  -4  -1  163.38   12.20
   0  -4   1  162.18   13.50
   0  -4   1  155.28   12.50
   0  -4  -1  148.99   13.90
   0   4  -2 1329.77   75.89
   0   4  -2 1306.77   76.89
   0   4   2 1328.77   76.49
   0   4   2 1302.57   76.39
   0   4  -2 1292.27   76.59
   0   4  -2 1380.46   77.29
   0   4   2 1280.27   74.79
   0   4   2 1198.78   76.79
   0   4  -2 1209.48   75.09
   0  -4  -2 1346.87   75.29
   0  -4   2 1250.87   77.19
   0  -4  -2 1306.97   75.29
   0  -4  -2 1400.06   76.99
   0  -4   2 1226.28   75.59
   0  -4   2 1433.86   75.29
   0  -4   2 1307.47   76.29
   0  -4  -2 1199.78   76.69
   0  -4   2 1399.46   76.59
   0  -4   2 1301.07   75.39
   0  -4  -2 1324.47   75.49
   0  -4  -2 1341.37   76.79
   0   4  -3   24.40    4.80
   0   4  -3   33.00    6.10
   0   4   3   15.00    4.70
   0   4   3   31.90    6.30
   0   4   3   20.70    3.90
   0   4  -3   19.90    5.10
   0   4  -3   33.70    6.60
   0   4  -3   14.90    5.00
   0   4   3   25.50    5.50
   0  -4  -3   24.10    6.20
   0  -4   3   26.20    5.60
   0  -4  -3   30.90    6.10
   0  -4   3   29.80    5.10
   0  -4   3   25.80    4.80
   0  -4   3   23.90    6.50
   0  -4  -3   22.80    5.70
   0  -4   3   12.40    3.80
   0  -4  -3   29.80    4.90
   0  -4  -3   27.30    5.10
   0   4  -4    3.90    4.10
   0   4   4    2.40    4.20
   0   4   4    1.70    2.70
   0   4  -4    6.40    3.70
   0   4   4   -0.80    3.80
   0   4  -4    5.20    4.40
   0   4  -4    4.00    4.20
   0   4   4    3.20    4.00
   0   4  -4    4.00    3.60
   0  -4   4    4.80    3.10
   0  -4  -4    5.00    4.40
   0  -4  -4    5.10    3.50
   0  -4  -4   -0.60    2.40
   0  -4   4   -0.10    4.50
   0  -4  -4    5.10    4.20
   0  -4  -4    3.80    3.90
   0  -4   4    3.90    3.10
   0  -4   4   -3.00    3.20
   0   4  -5  217.28   18.00
   0   4  -5  234.68   17.70
   0   4  -5  275.47   21.30
   0   4   5  197.28   22.00
   0   4   5  230.88   23.10
   0   4   5  215.58   15.00
   0   4  -5  246.18   18.20
   0   4   5  240.38   18.60
   0   4  -5  242.68   17.10
   0  -4  -5  226.88   16.50
   0  -4  -5  225.18   15.80
   0  -4  -5  223.98   18.30
   0  -4  -5  231.98   18.20
   0  -4   5  244.88   18.90
   0  -4   5  215.58   18.80
   0  -4   5  231.38   15.80
   0  -4   5  226.58   16.10
   0   4  -6  113.59   11.70
   0   4  -6  109.79   12.10
   0   4   6  119.39   12.40
   0   4  -6  109.29   12.00
   0   4  -6  119.19   12.00
   0   4   6  115.09   11.70
   0   4   6  107.89    8.40
   0   4   6   99.59   10.80
   0   4  -6  110.19   12.40
   0  -4   6  113.19   11.30
   0  -4   6  121.89   12.20
   0  -4  -6  100.89    8.90
   0  -4   6  118.29   10.00
   0  -4  -6  103.19   14.10
   0  -4  -6   91.09   10.00
   0  -4   6  108.09    9.50
   0  -4  -6  130.09   12.60
   0   4   7  309.07   23.30
   0   4  -7  324.77   22.80
   0   4  -7  334.27   24.40
   0   4  -7  388.56   24.40
   0   4  -7  344.67   24.70
   0   4  -7  308.77   23.80
   0   4   7  317.17   24.10
   0   4   7  341.27   20.20
   0   4   7  330.27   22.90
   0  -4  -7  340.27   24.50
   0  -4   7  326.27   21.90
   0  -4   7  326.47   21.30
   0  -4  -7  318.27   24.60
   0  -4  -7  325.07   20.90
   0  -4  -7  349.07   22.80
   0  -4   7  385.96   25.40
   0  -4   7  340.87   23.70
   0   4   8  559.84   36.50
   0   4   8  571.14   37.90
   0   4  -8  568.14   36.90
   0   4   8  593.44   35.90
   0   4  -8  579.04   37.60
   0   4  -8  524.85   37.20
   0   4  -8  613.44   36.50
   0  -4   8  659.83   38.60
   0  -4  -8  495.65   33.40
   0  -4  -8  616.64   38.00
   0  -4   8  613.34   37.20
   0  -4   8  627.54   34.40
   0  -4  -8  560.84   38.40
   0  -4   8  538.05   34.90
   0  -4  -8  542.65   39.60
   0   4  -9  346.07   25.90
   0   4   9  357.76   25.80
   0   4  -9  426.36   26.20
   0   4   9  379.76   24.90
   0   4  -9  357.96   26.60
   0   4  -9  399.86   27.40
   0  -4   9  393.96   23.50
   0  -4  -9  331.47   24.40
   0  -4  -9  351.56   22.10
   0  -4  -9  378.86   27.10
   0  -4  -9  410.36   28.80
   0  -4   9  372.56   24.10
   0  -4   9  429.46   27.90
   0  -4   9  381.26   26.40
   0   4 -10  226.28   17.50
   0   4  10  208.48   17.60
   0   4 -10  231.48   19.10
   0   4 -10  199.48   18.00
   0   4 -10  209.18   17.30
   0  -4  10  219.28   14.70
   0  -4  10  218.18   17.80
   0  -4  10  223.88   18.70
   0  -4  10  206.38   15.20
   0  -4 -10  187.28   15.80
   0  -4 -10  218.48   18.90
   0  -4 -10  207.28   20.20
   0   4 -11  235.08   18.40
   0   4 -11  254.17   19.60
   0   4  11  194.08   16.30
   0   4  11  221.08   18.70
   0   4 -11  210.28   19.20
   0   4  11  220.98   18.30
   0   4 -11  237.78   18.30
   0  -4  11  226.38   15.90
   0  -4  11  260.77   19.60
   0  -4  11  216.88   14.90
   0  -4  11  209.88   18.30
   0  -4 -11  228.78   21.40
   0  -4 -11  197.98   18.80
   0  -4 -11  198.38   16.50
   0   4  12   41.60    8.00
   0   4 -12   25.80    7.30
   0   4 -12   29.70    6.80
   0   4  12   59.19   11.40
   0   4 -12   17.10    7.00
   0   4 -12   21.80    7.00
   0  -4 -12   28.10    9.20
   0  -4  12   40.20    6.60
   0  -4  12   31.00    5.40
   0  -4 -12   34.80    6.40
   0  -4 -12   47.30    9.40
   0  -4  12   26.10    7.50
   0  -4  12   23.70    7.00
   0   4  13   97.29   13.40
   0   4  13   99.79   10.80
   0   4 -13  113.99   13.90
   0   4 -13   91.09   12.20
   0   4  13   90.89   13.20
   0   4 -13  127.99   15.30
   0   4 -13  125.79   13.50
   0  -4  13  112.29    9.10
   0  -4  13  114.89   13.80
   0  -4  13  105.39    9.70
   0  -4 -13  115.69   17.50
   0  -4 -13   87.79   10.70
   0  -4 -13  109.79   14.10
   0  -4  13   82.19   13.30
   0   4 -14  320.37   24.30
   0   4 -14  360.06   25.40
   0   4 -14  325.17   25.50
   0   4  14  315.27   22.00
   0   4 -14  335.97   27.00
   0   4  14  361.86   25.20
   0  -4  14  286.57   21.00
   0  -4 -14  302.17   29.90
   0  -4  14  353.16   26.10
   0  -4  14  360.76   20.80
   0  -4 -14  326.67   26.20
   0  -4 -14  367.66   23.30
   0   4 -15  492.95   31.70
   0   4 -15  395.26   28.90
   0   4 -15  407.36   32.10
   0   4 -15  353.26   29.30
   0   4  15  439.06   30.00
   0  -4 -15  453.45   28.00
   0  -4  15  404.46   30.80
   0  -4 -15  411.76   36.30
   0  -4 -15  388.26   30.80
   0  -4  15  435.06   25.60
   0  -4  15  444.06   25.30
   0   4 -16   16.60    6.40
   0   4 -16   21.80    8.60
   0   4 -16   30.80    8.10
   0   4  16   17.30    8.40
   0   4 -16   25.40    8.70
   0  -4 -16   27.00    8.60
   0  -4 -16   16.20   12.50
   0  -4 -16   17.70    5.70
   0  -4  16   11.50    8.00
   0   4 -17  346.17   29.00
   0   4 -17  354.46   25.80
   0   4  17  351.96   26.30
   0   4 -17  348.27   27.30
   0   4 -17  397.46   27.70
   0  -4  17  364.26   40.50
   0  -4 -17  344.57   27.80
   0  -4 -17  352.86   24.50
   0   4 -18   45.40   11.10
   0   4 -18   44.30    8.60
   0   4 -18   47.70   11.00
   0   4 -18   46.20   10.20
   0   4  18   51.09    9.80
   0  -4 -18   33.00   16.50
   0  -4 -18   48.40   10.80
   0  -4 -18   37.00    9.00
   0   4 -19  543.55   35.00
   0   4 -19  507.85   37.50
   0   4 -19  586.94   39.60
   0   4  19  543.35   35.40
   0  -4 -19  405.06   43.60
   0  -4 -19  533.55   34.00
   0  -4 -19  510.75   37.00
   0   4 -20  241.88   23.50
   0   4  20  210.48   19.80
   0   4 -20  187.88   21.30
   0   4 -20  202.58   18.10
   0  -4 -20  193.78   20.00
   0  -4 -20  174.58   17.10
   0  -4 -20  160.68   28.80
   0   4  21  177.38   17.70
   0   4 -21  150.18   19.80
   0   4 -21  166.28   21.40
   0   4 -21  173.78   16.50
   0  -4 -21   84.79   22.50
   0  -4 -21  145.89   18.80
   0   4 -22    6.30   10.00
   0   4 -22   10.00    7.10
   0   4 -22   27.00   18.50
   0  -4 -22  -17.70   13.40
   0  -4 -22    5.80    8.30
   0   5   0    6.50    4.00
   0   5   0    2.90    5.00
   0   5   0    7.10    5.00
   0   5   0    7.20    4.80
   0  -5   0    3.30    4.50
   0  -5   0    7.20    4.50
   0  -5   0    7.10    5.30
   0  -5   0    2.20    4.10
   0  -5   0    3.00    4.80
   0  -5   0    5.60    4.10
   0   5  -1  295.27   26.30
   0   5   1  363.36   25.20
   0   5  -1  347.67   24.70
   0   5   1  317.27   24.30
   0   5  -1  366.96   25.10
   0   5  -1  333.07   25.10
   0   5   1  270.77   24.30
   0   5   1  362.36   23.00
   0  -5   1  359.56   23.10
   0  -5  -1  340.57   23.10
   0  -5   1  331.47   23.10
   0  -5   1  336.17   24.50
   0  -5  -1  346.07   25.60
   0  -5  -1  312.57   24.50
   0  -5   1  330.87   25.60
   0  -5   1  343.67   23.50
   0  -5   1  340.87   24.40
   0  -5  -1  329.97   24.60
   0  -5  -1  337.77   23.20
   0  -5  -1  342.07   23.30
   0   5  -2  661.33   41.70
   0   5  -2  787.82   44.30
   0   5   2  643.04   44.40
   0   5  -2  693.83   43.60
   0   5   2  665.23   43.60
   0   5  -2  710.23   43.20
   0   5   2  598.34   40.50
   0   5   2  684.63   42.90
   0  -5  -2  735.93   43.50
   0  -5  -2  603.44   43.10
   0  -5  -2  678.03   41.40
   0  -5  -2  658.43   43.10
   0  -5  -2  672.63   41.60
   0  -5   2  668.53   42.70
   0  -5   2  654.43   41.80
   0  -5   2  629.34   43.60
   0  -5   2  669.83   42.60
   0  -5  -2  633.74   41.20
   0  -5   2  735.03   41.80
   0  -5   2  673.23   40.90
   0   5   3 2602.94  151.08
   0   5  -3 2600.94  151.48
   0   5   3 2537.75  151.98
   0   5   3 2601.44  151.08
   0   5  -3 2740.53  150.78
   0   5   3 2616.64  149.09
   0   5  -3 2650.63  149.99
   0   5  -3 2564.54  151.88
   0   5  -3 2599.54  151.78
   0  -5  -3 2765.92  155.08
   0  -5   3 2593.04  149.79
   0  -5   3 2715.83  152.78
   0  -5   3 2638.34  151.08
   0  -5  -3 2752.62  150.38
   0  -5  -3 2591.24  151.58
   0  -5  -3 2640.54  149.79
   0  -5  -3 2610.44  149.88
   0  -5   3 2848.11  149.69
   0  -5  -3 2642.04  152.08
   0  -5   3 2630.84  150.68
   0   5   4 1408.86   84.59
   0   5   4 1611.04   84.09
   0   5   4 1407.86   81.19
   0   5  -4 1436.36   82.49
   0   5  -4 1411.76   84.19
   0   5  -4 1449.15   84.69
   0   5  -4 1324.87   83.69
   0   5   4 1324.37   83.19
   0   5  -4 1428.56   83.29
   0  -5  -4 1424.96   84.39
   0  -5  -4 1392.06   84.19
   0  -5  -4 1390.06   84.19
   0  -5   4 1379.96   81.59
   0  -5   4 1503.05   83.39
   0  -5   4 1406.96   82.09
   0  -5   4 1421.66   84.99
   0  -5  -4 1388.16   82.39
   0  -5  -4 1395.26   81.89
   0   5   5 1965.80  108.49
   0   5  -5 1879.31  109.19
   0   5  -5 1801.02  107.49
   0   5   5 1798.92  108.29
   0   5   5 1876.51  105.79
   0   5  -5 1814.02  108.39
   0   5  -5 2001.00  110.09
   0   5  -5 1824.32  109.09
   0   5   5 1757.12  109.19
   0  -5   5 1958.80  108.49
   0  -5  -5 1874.71  109.39
   0  -5  -5 1847.42  109.39
   0  -5   5 1831.32  106.39
   0  -5   5 1921.71  107.19
   0  -5  -5 1828.02  109.09
   0  -5  -5 1835.42  106.69
   0  -5  -5 1854.11  107.59
   0  -5   5 2005.00  110.49
   0   5  -6   56.29   10.90
   0   5  -6   49.70    9.20
   0   5   6   39.00    8.70
   0   5   6   62.39   11.10
   0   5  -6   58.89   11.00
   0   5  -6   64.59   10.70
   0   5  -6   59.89    9.10
   0   5   6   62.99   10.50
   0   5   6   47.90    6.90
   0  -5   6   59.89   11.30
   0  -5   6   42.40    7.30
   0  -5  -6   63.49    8.90
   0  -5  -6   38.80    7.40
   0  -5  -6   41.30    8.60
   0  -5  -6   65.59   11.40
   0  -5   6   64.69    9.80
   0  -5   6   60.89    8.50
   0   5  -7  649.54   43.10
   0   5   7  620.54   42.50
   0   5  -7  601.84   42.20
   0   5   7  610.24   41.70
   0   5  -7  688.83   42.70
   0   5   7  707.83   41.60
   0   5  -7  686.33   41.60
   0   5  -7  601.84   42.90
   0   5   7  671.33   38.60
   0  -5   7  652.73   42.00
   0  -5  -7  659.73   43.60
   0  -5  -7  634.34   39.40
   0  -5   7  702.53   43.80
   0  -5   7  681.03   39.60
   0  -5   7  666.93   40.30
   0  -5  -7  617.84   40.60
   0  -5  -7  636.64   42.80
   0   5   8  561.14   38.20
   0   5   8  549.15   37.40
   0   5   8  569.64   33.70
   0   5  -8  596.54   39.40
   0   5  -8  536.75   36.80
   0   5  -8  589.34   38.10
   0   5  -8  605.44   38.80
   0   5  -8  524.05   38.40
   0   5   8  591.04   37.00
   0  -5  -8  614.44   36.80
   0  -5   8  584.14   39.20
   0  -5   8  579.84   34.90
   0  -5  -8  526.75   34.50
   0  -5  -8  604.64   39.90
   0  -5   8  589.04   37.90
   0  -5   8  585.74   35.80
   0  -5  -8  539.55   38.60
   0   5   9   42.30    8.60
   0   5  -9   59.39    9.80
   0   5   9   38.20    8.50
   0   5   9   66.89   10.30
   0   5  -9   56.99   10.60
   0   5  -9   61.89   11.70
   0   5  -9   38.20    8.90
   0   5  -9   48.50   10.30
   0  -5   9   49.70    8.30
   0  -5  -9   45.40    6.10
   0  -5  -9   37.90    9.20
   0  -5   9   65.49   12.10
   0  -5  -9   66.39   12.60
   0  -5   9   49.99    9.20
   0  -5  -9   39.70    7.60
   0  -5   9   65.39    8.50
   0   5 -10  369.36   28.60
   0   5 -10  371.16   29.80
   0   5  10  359.96   26.90
   0   5 -10  387.46   27.70
   0   5  10  367.26   25.90
   0   5 -10  395.56   28.80
   0   5 -10  386.96   27.20
   0  -5 -10  375.76   28.50
   0  -5  10  359.06   24.80
   0  -5  10  408.86   29.10
   0  -5  10  372.06   24.10
   0  -5 -10  365.86   22.80
   0  -5 -10  356.66   25.80
   0  -5  10  382.46   27.40
   0  -5 -10  389.76   30.40
   0   5  11   12.10    5.70
   0   5 -11   -0.60    6.00
   0   5  11    7.50    5.90
   0   5 -11    1.00    5.40
   0   5 -11   -1.90    5.70
   0   5 -11   -2.30    5.60
   0  -5 -11   -0.70    6.70
   0  -5 -11    8.90    5.20
   0  -5  11    5.00    4.30
   0  -5  11    2.20    6.70
   0  -5 -11    1.50    5.90
   0  -5  11   -1.80    4.30
   0  -5  11   -1.10    5.80
   0   5  12  245.18   22.60
   0   5 -12  244.98   20.60
   0   5 -12  227.98   22.70
   0   5  12  205.78   20.20
   0   5 -12  214.18   21.70
   0   5 -12  240.68   21.10
   0  -5  12  243.08   21.20
   0  -5  12  262.27   27.30
   0  -5 -12  268.87   25.30
   0  -5 -12  232.78   21.60
   0  -5  12  233.18   17.50
   0  -5  12  243.48   17.00
   0  -5 -12  255.27   18.70
   0   5 -13  435.06   29.60
   0   5 -13  362.86   31.20
   0   5 -13  416.66   30.50
   0   5 -13  373.76   30.40
   0   5  13  455.75   30.40
   0  -5 -13  462.05   36.00
   0  -5 -13  380.66   27.60
   0  -5 -13  399.06   31.10
   0  -5  13  415.56   25.70
   0  -5  13  405.96   30.80
   0   5 -14   65.09   12.30
   0   5 -14   58.09   10.30
   0   5 -14   63.29   12.20
   0   5  14   76.09   13.50
   0  -5  14   66.19    9.30
   0  -5 -14   58.59    8.80
   0  -5  14   61.89    8.70
   0  -5 -14   45.20   12.80
   0  -5 -14   77.09   13.70
   0  -5  14   58.99   11.50
   0   5 -15   -1.60    8.10
   0   5 -15   16.00    8.10
   0   5 -15    6.10    6.20
   0   5  15    9.00    8.10
   0   5 -15    5.90    7.50
   0  -5  15   11.50    5.40
   0  -5  15   -0.20    5.50
   0  -5 -15   10.60    5.90
   0  -5  15   15.40    5.80
   0  -5 -15   10.80   10.80
   0  -5 -15    9.00    7.30
   0   5 -16    4.70    7.80
   0   5  16   11.70    7.60
   0   5 -16    6.30    8.00
   0   5 -16    4.70    6.80
   0   5 -16  -10.90    6.90
   0  -5 -16   -8.30   10.10
   0  -5 -16   -0.70    7.70
   0  -5  16    6.10    4.50
   0  -5  16    9.60    4.50
   0   5 -17   13.50    8.20
   0   5  17    2.90    8.10
   0   5 -17    1.70    9.00
   0   5 -17    0.60    6.50
   0  -5 -17    5.50    5.80
   0  -5 -17    6.00    8.30
   0  -5  17    5.20    3.80
   0  -5 -17  -12.10   10.20
   0   5  18   32.20    9.90
   0   5 -18   30.70    8.70
   0   5 -18   17.50    9.80
   0   5 -18   51.79   12.40
   0  -5 -18    6.40   12.60
   0  -5 -18   26.40    9.90
   0  -5 -18   30.20    7.60
   0   5  19    9.00   13.30
   0   5 -19    9.70    9.60
   0   5 -19   -2.40   11.00
   0   5 -19    5.90    6.10
   0  -5 -19   -3.60    7.80
   0  -5 -19   16.20   16.00
   0   5 -20   79.39   15.10
   0   5 -20   54.29   13.00
   0   5  20   40.40   11.20
   0   5 -20   31.90    8.80
   0  -5 -20   40.30   11.20
   0  -5 -20   22.30   17.10
   0   5 -21   56.69   14.10
   0   5 -21   72.29   14.10
   0   5  21   75.99   12.70
   0   5 -21   97.19   16.40
   0  -5 -21  111.79   23.80
   0  -5 -21  104.49   17.50
   0   6   0  989.90   66.09
   0   6   0 1131.99   64.69
   0   6   0 1065.69   66.39
   0   6   0 1054.09   67.19
   0  -6   0 1070.39   64.29
   0  -6   0 1004.90   64.39
   0  -6   0 1077.99   67.69
   0  -6   0 1203.88   66.99
   0  -6   0 1097.69   65.09
   0   6  -1  836.22   51.29
   0   6   1  759.12   50.79
   0   6   1  781.62   50.79
   0   6   1  784.92   48.70
   0   6  -1  776.72   49.30
   0   6   1  813.52   51.79
   0   6  -1  793.42   51.69
   0   6  -1  732.33   50.89
   0  -6  -1  835.82   52.39
   0  -6  -1  821.52   51.39
   0  -6  -1  803.82   49.60
   0  -6   1  831.52   51.19
   0  -6   1  843.32   61.79
   0  -6   1  828.02   49.90
   0  -6   1  816.32   50.99
   0  -6  -1  813.12   51.09
   0  -6  -1  707.93   48.70
   0  -6   1  781.52   48.80
   0  -6   1  792.22   49.20
   0  -6  -1  790.02   49.00
   0   6  -2 1712.43  100.69
   0   6   2 1591.34  101.49
   0   6  -2 1668.83  102.89
   0   6  -2 1731.73  102.19
   0   6   2 1669.93  101.79
   0   6   2 1747.43   99.59
   0   6  -2 1799.02  103.69
   0   6   2 1628.04  102.59
   0  -6   2 1838.72  101.39
   0  -6  -2 1988.10  103.09
   0  -6  -2 1728.53  102.49
   0  -6  -2 1687.23  100.39
   0  -6   2 1577.44   99.89
   0  -6   2 1686.63  103.39
   0  -6  -2 1591.14  100.09
   0  -6  -2 1851.71  103.69
   0  -6  -2 1810.22  100.49
   0  -6   2 1751.12   99.89
   0  -6   2 1719.93  101.69
   0  -6   2 1795.02  101.99
   0   6   3   23.10    7.60
   0   6   3   18.20    5.40
   0   6  -3   23.30    8.10
   0   6  -3   14.00    5.90
   0   6  -3   15.60    6.90
   0   6   3   20.90    7.50
   0   6  -3   14.20    7.50
   0   6   3   17.40    8.20
   0  -6  -3   18.40    7.50
   0  -6   3   23.50    7.30
   0  -6  -3   21.20    5.90
   0  -6  -3    6.70    6.50
   0  -6   3   26.60    9.20
   0  -6  -3   11.90    6.20
   0  -6  -3   21.20    6.50
   0  -6   3   14.50    5.40
   0  -6   3   22.50    7.50
   0  -6   3   18.00    6.30
   0  -6  -3   21.10    6.70
   0   6  -4  492.65   34.90
   0   6  -4  499.15   35.20
   0   6  -4  514.75   35.70
   0   6  -4  490.75   33.90
   0   6   4  458.25   35.00
   0   6  -4  484.05   32.80
   0   6   4  499.65   33.30
   0   6   4  478.95   34.20
   0   6   4  548.75   34.70
   0  -6  -4  505.25   35.30
   0  -6  -4  465.45   34.90
   0  -6   4  489.75   32.50
   0  -6   4  515.95   32.30
   0  -6  -4  494.25   33.10
   0  -6   4  488.45   36.10
   0  -6  -4  524.55   33.10
   0  -6   4  487.55   33.60
   0  -6  -4  478.45   32.90
   0  -6  -4  447.76   34.70
   0   6  -5  504.05   35.40
   0   6  -5  491.65   35.70
   0   6  -5  488.85   35.20
   0   6   5  449.86   35.50
   0   6  -5  466.75   34.20
   0   6   5  504.25   34.80
   0   6  -5  472.85   33.20
   0   6   5  508.55   34.80
   0   6   5  504.35   31.60
   0  -6   5  497.15   32.20
   0  -6   5  559.04   33.30
   0  -6  -5  513.45   36.00
   0  -6   5  501.65   36.60
   0  -6  -5  458.15   35.40
   0  -6   5  500.95   34.10
   0  -6  -5  554.94   36.10
   0  -6  -5  479.55   32.50
   0  -6  -5  504.35   33.30
   0   6   6  120.29   15.60
   0   6   6  142.59   12.40
   0   6  -6  142.59   15.90
   0   6  -6  136.59   16.20
   0   6  -6  148.49   16.80
   0   6   6  130.99   16.20
   0   6  -6  166.38   16.20
   0   6   6  139.19   15.60
   0   6  -6  138.39   14.40
   0  -6   6  162.48   13.70
   0  -6  -6  121.09   13.70
   0  -6  -6  141.79   17.10
   0  -6   6  124.89   13.10
   0  -6   6  142.39   15.10
   0  -6   6  147.19   17.40
   0  -6  -6  129.09   13.10
   0  -6  -6  143.79   17.00
   0   6  -7  406.76   32.00
   0   6  -7  451.05   32.10
   0   6  -7  416.86   31.50
   0   6   7  463.15   32.80
   0   6   7  424.46   27.40
   0   6   7  456.25   31.10
   0   6  -7  444.26   32.80
   0   6  -7  425.86   30.40
   0   6   7  472.35   31.80
   0  -6   7  440.16   29.10
   0  -6  -7  403.96   28.20
   0  -6  -7  457.45   30.00
   0  -6  -7  403.46   32.40
   0  -6   7  403.46   30.70
   0  -6  -7  405.36   32.00
   0  -6   7  489.05   33.70
   0  -6   7  404.96   28.20
   0   6   8  717.53   49.10
   0   6  -8  790.22   49.40
   0   6   8  775.22   48.90
   0   6   8  865.11   45.70
   0   6  -8  714.43   50.69
   0   6  -8  744.83   49.99
   0   6  -8  736.03   51.09
   0   6   8  786.62   50.69
   0   6  -8  766.52   50.79
   0  -6  -8  730.63   46.50
   0  -6   8  739.13   47.30
   0  -6  -8  818.32   48.70
   0  -6  -8  777.62   51.69
   0  -6   8  791.02   51.49
   0  -6  -8  758.12   51.09
   0  -6   8  832.42   50.09
   0  -6   8  758.12   46.60
   0   6  -9   98.39   13.60
   0   6   9   82.09   15.10
   0   6  -9  116.09   16.70
   0   6   9  147.79   15.90
   0   6  -9  124.59   15.80
   0   6   9  125.69   14.80
   0   6  -9  108.39   16.80
   0   6  -9  108.79   16.30
   0  -6  -9  111.99   11.10
   0  -6  -9   97.09   16.00
   0  -6   9  131.39   15.20
   0  -6   9  118.19   16.60
   0  -6   9  128.19   12.70
   0  -6  -9  110.49   16.90
   0  -6  -9  106.79   12.80
   0  -6   9  122.59   12.30
   0   6 -10  992.00   62.79
   0   6 -10 1025.80   61.79
   0   6  10 1007.70   61.99
   0   6 -10  967.00   63.29
   0   6 -10  975.70   61.09
   0  -6 -10 1004.30   59.79
   0  -6  10  987.20   58.49
   0  -6  10  964.80   57.49
   0  -6 -10 1016.90   64.39
   0  -6 -10  883.31   61.99
   0  -6 -10  927.91   56.79
   0   6  11   39.30   10.00
   0   6 -11   63.79   11.60
   0   6 -11   48.00   13.60
   0   6 -11   60.69   11.80
   0   6 -11   37.70   10.30
   0  -6  11   55.79   12.00
   0  -6  11   47.00    7.60
   0  -6  11   24.70    7.20
   0  -6 -11   52.19   13.20
   0  -6 -11   57.59   11.70
   0  -6 -11   31.40    8.20
   0  -6 -11   38.40    6.20
   0  -6  11   47.20    8.10
   0   6 -12  713.03   47.00
   0   6 -12  704.03   47.50
   0   6 -12  792.12   49.99
   0   6 -12  673.13   48.40
   0  -6 -12  645.14   48.10
   0  -6 -12  706.83   51.29
   0  -6  12  656.43   43.50
   0  -6  12  735.73   48.70
   0  -6  12  706.33   42.60
   0  -6 -12  760.02   45.50
   0   6 -13   24.80    9.80
   0   6  13   -1.50    7.20
   0   6 -13   10.90    7.90
   0   6 -13   12.70    7.70
   0   6 -13   10.30    8.10
   0  -6 -13    9.00   10.80
   0  -6 -13   -0.50    7.50
   0  -6  13   23.60    7.00
   0  -6  13   13.00    5.80
   0  -6 -13    0.40    7.60
   0   6  14  283.57   25.40
   0   6 -14  284.77   27.50
   0   6 -14  307.47   28.50
   0   6 -14  255.57   26.70
   0   6 -14  242.38   25.70
   0  -6 -14  414.46   49.00
   0  -6  14  335.47   20.60
   0  -6 -14  276.67   22.90
   0  -6  14  312.37   21.90
   0  -6 -14  292.37   27.20
   0   6  15  235.38   21.20
   0   6 -15  243.28   21.40
   0   6 -15  228.08   25.20
   0   6 -15  228.18   22.80
   0  -6 -15  226.78   28.30
   0  -6  15  219.48   16.10
   0  -6 -15  191.98   22.50
   0  -6 -15  191.28   18.50
   0  -6  15  183.68   16.80
   0   6 -16   86.49   16.20
   0   6 -16   52.89   13.00
   0   6  16   55.19   11.40
   0   6 -16   38.40   10.20
   0  -6  16   64.89    9.30
   0  -6 -16   42.90   11.90
   0  -6 -16   51.49   13.80
   0  -6 -16   44.30   15.30
   0   6 -17   11.70    9.60
   0   6  17   -4.10   10.10
   0   6 -17  -10.10    6.40
   0   6 -17   -4.00    9.60
   0  -6  17   -4.90    5.20
   0  -6 -17    5.40   12.10
   0  -6 -17   -5.10    8.70
   0   6 -18   50.29   13.00
   0   6  18   44.70   11.80
   0   6 -18   44.30   12.80
   0   6 -18   39.40   10.10
   0  -6 -18   31.50   11.30
   0  -6 -18    9.30   15.70
   0   6 -19   15.30   11.50
   0   6 -19   32.70    9.80
   0   6 -19   38.30   12.40
   0  -6 -19   34.50   18.00
   0  -6 -19   32.20   10.80
   0   6  20   21.20   11.50
   0   6 -20    5.60   10.80
   0   6 -20    1.00   11.50
   0   6 -20    3.80    7.40
   0  -6 -20  -17.10   16.00
   0  -6 -20   16.70    9.90
   0   7   0    2.10    7.30
   0   7   0   -2.90    6.70
   0   7   0   15.10    6.10
   0  -7   0    5.10    5.40
   0  -7   0    6.10    7.90
   0  -7   0   -1.70    6.70
   0  -7   0    3.50    6.00
   0  -7   0    1.70    5.80
   0  -7   0    2.70    7.10
   0   7   1   62.79   11.10
   0   7   1   54.99   11.70
   0   7  -1   62.29   10.20
   0   7  -1   54.29   11.80
   0   7  -1   50.99   11.00
   0   7  -1   33.70    9.50
   0   7   1   55.99   11.60
   0   7   1   27.60    9.00
   0  -7  -1   62.89   10.70
   0  -7   1   77.39   13.50
   0  -7   1   46.80    9.30
   0  -7  -1   44.40   10.50
   0  -7   1   42.80    9.90
   0  -7  -1   52.59   11.50
   0  -7  -1   43.40    8.50
   0  -7  -1   51.79    9.60
   0  -7   1   64.09   12.80
   0  -7   1   58.89   11.20
   0  -7   1   49.50    8.90
   0  -7  -1   62.99   11.60
   0   7   2  249.08   22.50
   0   7  -2  253.77   22.70
   0   7   2  258.07   22.60
   0   7  -2  219.38   20.50
   0   7  -2  223.28   21.80
   0   7   2  250.97   23.70
   0   7  -2  223.68   22.70
   0   7   2  220.98   19.10
   0  -7  -2  244.08   22.70
   0  -7  -2  188.98   19.20
   0  -7  -2  221.68   22.00
   0  -7   2  244.38   21.90
   0  -7   2  242.48   19.60
   0  -7  -2  199.88   19.40
   0  -7  -2  174.38   23.40
   0  -7   2  233.08   23.10
   0  -7   2  236.08   20.40
   0  -7   2  234.18   19.80
   0  -7   2  275.87   22.30
   0  -7  -2  214.18   19.90
   0   7  -3  109.89   15.90
   0   7   3   86.89   14.40
   0   7  -3   99.29   14.40
   0   7   3   60.59   12.60
   0   7   3  110.79   12.80
   0   7  -3   90.39   15.20
   0   7  -3  106.49   15.40
   0   7   3   93.39   15.60
   0  -7   3   89.79   12.40
   0  -7  -3   75.29   15.10
   0  -7  -3   85.19   13.90
   0  -7   3  114.39   12.40
   0  -7  -3   95.19   15.40
   0  -7   3   94.79   13.50
   0  -7   3   78.99   14.30
   0  -7  -3   93.39   12.40
   0  -7   3   74.89   14.40
   0  -7  -3   91.19   13.00
   0  -7  -3   82.79   14.30
   0   7   4  124.09   12.70
   0   7   4   84.79   15.90
   0   7   4  112.59   15.80
   0   7  -4  100.09   16.00
   0   7  -4  129.99   16.70
   0   7  -4   75.79   14.20
   0   7  -4  109.39   15.30
   0   7   4  116.29   15.90
   0  -7   4  100.99   13.60
   0  -7   4   96.19   14.30
   0  -7  -4  106.69   16.00
   0  -7  -4  121.59   13.60
   0  -7  -4  100.49   16.80
   0  -7   4  108.79   18.00
   0  -7  -4  137.59   14.30
   0  -7   4  128.19   13.50
   0  -7  -4   75.19   15.70
   0  -7  -4  122.79   14.30
   0   7  -5   -1.00    6.60
   0   7  -5    9.70    8.00
   0   7  -5    3.10    6.20
   0   7   5    6.20    8.60
   0   7  -5   -7.70    6.80
   0   7   5    5.90    7.50
   0   7   5    1.20    5.10
   0   7   5   -6.00    7.20
   0   7  -5    4.40    7.70
   0  -7  -5    6.60    5.30
   0  -7  -5   -7.40    7.50
   0  -7   5    6.40    6.20
   0  -7   5   -1.20    5.60
   0  -7  -5   11.90    7.80
   0  -7  -5    0.10    5.70
   0  -7   5    9.50    7.80
   0  -7  -5    2.00    7.20
   0  -7  -5    7.20    6.90
   0  -7   5    4.80    8.80
   0   7   6  128.89   21.10
   0   7   6  110.19   13.40
   0   7   6  171.58   17.60
   0   7  -6  128.19   16.80
   0   7  -6  140.79   18.40
   0   7   6  122.69   18.50
   0   7  -6  132.79   17.50
   0  -7  -6  138.79   17.80
   0  -7  -6  141.19   14.90
   0  -7  -6  123.69   15.40
   0  -7   6  126.69   14.30
   0  -7  -6  140.99   19.20
   0  -7  -6  168.28   16.10
   0  -7   6  176.28   20.50
   0  -7   6  160.88   15.10
   0   7   7  241.88   18.00
   0   7  -7  215.68   22.30
   0   7   7  168.28   22.40
   0   7  -7  209.68   25.60
   0   7  -7  241.08   20.80
   0   7   7  230.68   22.90
   0   7   7  224.18   21.90
   0   7  -7  255.17   23.00
   0  -7  -7  249.88   24.00
   0  -7   7  212.58   23.80
   0  -7  -7  232.58   23.20
   0  -7  -7  209.98   18.60
   0  -7   7  225.48   19.00
   0  -7   7  255.47   19.20
   0  -7  -7  250.17   28.80
   0   7  -8   12.30    7.80
   0   7  -8    9.80    7.70
   0   7  -8    8.10    9.10
   0   7   8   12.40    7.50
   0   7  -8   16.30    8.50
   0   7   8    3.90    5.40
   0   7   8   29.90    9.20
   0   7   8    1.80    8.40
   0  -7   8    9.10    6.30
   0  -7  -8   18.90    9.60
   0  -7   8   19.70   12.30
   0  -7  -8   23.30    7.10
   0  -7  -8   28.80   10.00
   0  -7  -8    8.20    7.10
   0  -7   8   13.40    6.70
   0   7  -9   53.09   11.90
   0   7   9   73.89   13.80
   0   7  -9   58.29   11.70
   0   7  -9   71.39   14.20
   0   7  -9   88.09   14.80
   0   7   9   84.09   15.80
   0  -7  -9   68.09   13.50
   0  -7   9   84.39   12.00
   0  -7  -9   77.99   15.60
   0  -7  -9   87.09   13.30
   0  -7   9   79.69   14.90
   0  -7   9   93.39   12.00
   0  -7  -9   76.19   10.40
   0   7 -10    1.40    7.70
   0   7  10    3.40    8.50
   0   7 -10    7.10    9.80
   0   7 -10   10.60    9.10
   0   7 -10    6.60    7.90
   0  -7  10   25.00    7.30
   0  -7 -10   11.50    5.20
   0  -7  10   10.40    6.60
   0  -7 -10   22.30   10.20
   0  -7 -10    7.80    7.20
   0  -7  10    0.70    9.00
   0  -7 -10   -2.00    8.30
   0   7 -11   85.89   15.60
   0   7 -11   65.89   14.50
   0   7  11  115.69   17.70
   0   7 -11   99.79   18.40
   0  -7 -11   78.59    9.30
   0  -7 -11   75.39   14.60
   0  -7  11   92.89   12.60
   0  -7  11   72.49   12.00
   0  -7 -11   93.49   13.80
   0  -7 -11  117.39   20.60
   0   7  12  193.08   21.60
   0   7 -12  153.08   23.30
   0   7 -12  215.08   28.60
   0  -7  12  193.28   16.00
   0  -7  12  172.08   16.80
   0  -7 -12  168.78   20.80
   0  -7 -12  165.78   17.70
   0  -7 -12  172.58   32.90
   0  -7 -12  154.38   12.60
   0   7 -13   34.10   12.50
   0   7 -13   31.70   12.50
   0   7 -13   33.80   10.60
   0  -7  13   31.80    8.60
   0  -7 -13   33.10   13.20
   0  -7  13   32.80    7.80
   0  -7 -13   32.30   11.70
   0   7  14  147.19   19.90
   0   7 -14  203.18   21.20
   0   7 -14  217.88   25.20
   0   7 -14  230.18   26.20
   0  -7  14  172.58   17.90
   0  -7 -14  255.57   30.10
   0  -7  14  240.18   17.50
   0  -7 -14  213.28   23.60
   0   7 -15   62.79   15.10
   0   7 -15   66.69   16.00
   0   7  15   46.50   12.80
   0   7 -15   49.30   12.00
   0  -7 -15   93.09   20.30
   0  -7  15   52.39    9.10
   0  -7 -15   44.20   12.60
   0  -7  15   62.99   11.30
   0   7  16  205.48   24.50
   0   7 -16  194.58   26.10
   0   7 -16  253.87   24.20
   0   7 -16  226.58   27.90
   0  -7 -16  242.18   25.40
   0  -7  16  246.08   20.20
   0  -7 -16  276.37   33.30
   0  -7  16  258.77   18.40
   0   7 -17   92.59   17.60
   0   7 -17  110.09   17.60
   0   7  17  130.09   20.90
   0   7 -17  122.99   20.10
   0  -7 -17  119.39   19.50
   0  -7 -17   78.69   20.50
   0  -7  17  112.49   14.20
   0  -7  17   99.09   12.00
   0   7 -18  125.09   20.40
   0   7 -18  119.19   23.10
   0   7  18   81.89   15.50
   0   7 -18  110.59   17.40
   0  -7 -18   92.99   18.50
   0  -7 -18   68.49   21.30
   0  -7  18  121.09   12.60
   0  -7  18   84.49   12.40
   0   8   0  125.09   19.70
   0   8   0  178.98   20.80
   0   8   0  154.98   16.90
   0  -8   0  122.19   18.10
   0  -8   0  166.78   20.90
   0  -8   0  128.69   16.20
   0  -8   0  127.49   17.30
   0  -8   0  148.69   20.00
   0   8   1    6.20    6.70
   0   8  -1   36.10    9.10
   0   8   1   17.90    9.40
   0   8  -1   -8.30    8.70
   0   8  -1   27.30   10.30
   0   8  -1   16.10   10.60
   0   8   1   18.50   10.30
   0   8   1   26.70    7.90
   0  -8  -1   15.30    9.50
   0  -8  -1   14.60    8.70
   0  -8  -1   19.40   10.60
   0  -8   1   43.50   12.40
   0  -8   1   24.80    8.80
   0  -8   1   17.60    9.50
   0  -8  -1   17.20   10.00
   0  -8  -1   39.20    9.80
   0  -8   1   53.69   12.70
   0   8  -2  514.15   39.10
   0   8   2  548.45   35.90
   0   8  -2  566.64   40.00
   0   8   2  492.65   38.60
   0   8  -2  478.35   36.20
   0   8   2  469.15   39.50
   0  -8  -2  500.15   38.90
   0  -8  -2  506.65   39.80
   0  -8  -2  549.65   37.20
   0  -8  -2  468.05   35.70
   0  -8   2  549.15   38.90
   0  -8   2  523.35   37.20
   0  -8   2  512.45   35.50
   0  -8  -2  532.05   39.30
   0  -8   2  489.25   40.10
   0   8  -3   24.50   10.70
   0   8   3   26.10   15.70
   0   8   3   25.20    7.70
   0   8   3   25.70   11.10
   0   8  -3   13.60    8.40
   0   8  -3    5.50    8.70
   0  -8   3    1.70    4.70
   0  -8  -3   32.50   12.10
   0  -8   3    3.80    7.30
   0  -8   3   22.50    9.00
   0  -8   3   18.80   10.90
   0  -8  -3   15.70    8.60
   0  -8  -3   16.10    7.00
   0  -8  -3   23.40   10.70
   0  -8   3   12.60    8.00
   0  -8  -3    7.60    9.80
   0   8   4  101.59   19.20
   0   8  -4  117.39   18.50
   0   8  -4  100.19   18.60
   0   8   4   91.09   17.80
   0   8  -4  120.69   16.70
   0   8   4   98.99   14.10
   0  -8   4   91.29   14.20
   0  -8  -4  112.09   15.20
   0  -8  -4  140.09   19.20
   0  -8   4  126.09   16.90
   0  -8   4  112.99   19.80
   0  -8  -4   89.69   14.30
   0  -8  -4  119.79   19.40
   0  -8  -4   97.39   15.20
   0  -8  -4  115.39   18.20
   0   8  -5  176.38   22.30
   0   8   5  194.98   23.00
   0   8  -5  211.38   21.80
   0   8  -5  205.38   24.00
   0   8   5  185.18   18.20
   0   8   5  238.78   23.80
   0  -8   5  183.18   26.40
   0  -8  -5  220.78   19.80
   0  -8  -5  196.98   23.10
   0  -8  -5  216.58   20.60
   0  -8  -5  187.68   23.00
   0  -8   5  190.58   20.10
   0  -8   5  161.88   18.50
   0  -8  -5  193.48   19.30
   0   8   6   86.69   15.80
   0   8  -6   83.59   14.60
   0   8  -6  119.49   19.40
   0   8   6   50.59   13.00
   0   8   6   79.89   12.00
   0   8  -6   63.59   12.90
   0  -8  -6   54.49   11.90
   0  -8  -6  105.69   19.00
   0  -8  -6   63.49   11.30
   0  -8   6   88.79   16.60
   0  -8   6   47.00   10.30
   0  -8  -6   59.69   12.20
   0  -8  -6   58.79   13.90
   0   8  -7  241.08   29.00
   0   8  -7  331.07   27.90
   0   8   7  331.47   23.20
   0   8   7  268.27   28.30
   0   8  -7  356.36   29.20
   0  -8   7  265.27   29.80
   0  -8   7  338.77   24.40
   0  -8  -7  294.47   29.10
   0  -8  -7  277.37   23.90
   0  -8  -7  286.27   26.10
   0  -8  -7  310.27   29.20
   0   8  -8   52.09   16.50
   0   8  -8   38.60   11.40
   0   8   8   25.10    6.40
   0   8  -8   34.70   12.80
   0   8   8   17.10   11.10
   0  -8   8   31.80    8.70
   0  -8   8   -1.30    4.80
   0  -8   8   44.00   15.00
   0  -8  -8   22.30    7.70
   0  -8  -8   22.30   11.30
   0  -8  -8   24.00    9.20
   0  -8  -8   16.40   11.30
   0   8  -9   15.00    9.50
   0   8  -9   -4.20    8.70
   0   8   9    2.90    9.80
   0   8   9   -3.10    5.50
   0   8  -9    7.80   10.70
   0  -8   9   -2.50    5.20
   0  -8  -9    9.50    6.10
   0  -8  -9    4.10   17.20
   0  -8  -9    6.90   10.50
   0  -8  -9    4.30    9.10
   0  -8   9   -3.60    6.60
   0   8 -10  312.77   27.80
   0   8  10  265.07   27.10
   0   8 -10  320.97   30.70
   0  -8  10  249.97   21.50
   0  -8 -10  257.07   29.30
   0  -8 -10  247.98   27.00
   0  -8 -10  251.87   20.70
   0   8 -11   14.00   10.80
   0   8  11   19.70   10.80
   0   8 -11   25.40   10.70
   0   8 -11   16.70   11.60
   0  -8 -11   12.70    6.10
   0  -8  11    0.90    6.30
   0  -8 -11    7.40    9.90
   0  -8  11    6.80    7.80
   0  -8 -11    2.60    9.80
   0   8 -12  532.25   40.10
   0   8 -12  521.65   43.30
   0   8 -12  578.84   42.80
   0   8  12  524.35   39.60
   0  -8 -12  471.55   40.60
   0  -8  12  514.15   34.40
   0  -8 -12  529.25   45.00
   0  -8 -12  505.35   32.50
   0   8 -13  113.49   31.10
   0   8 -13  155.28   21.00
   0   8 -13  144.49   23.20
   0   8  13  166.68   22.70
   0  -8  13  162.98   16.70
   0  -8 -13  158.48   21.90
   0  -8 -13  154.08   24.70
   0   8 -14  410.06   36.40
   0   8 -14  405.36   37.50
   0   8 -14  403.36   33.10
   0  -8 -14  348.07   34.00
   0  -8  14  407.06   27.30
   0  -8 -14  327.17   38.00
   0   8 -15  208.88   29.90
   0   8 -15  247.78   29.90
   0   8  15  259.07   26.30
   0   8 -15  233.08   25.70
   0  -8  15  260.07   24.90
   0  -8 -15  238.48   27.00
   0  -8  15  248.58   19.70
   0  -8 -15  177.08   31.50
   0   8 -16   19.70   15.00
   0   8 -16   44.50   12.60
   0   8 -16   43.90   15.00
   0   8  16   22.40   11.60
   0  -8 -16   49.30   14.20
   0  -8  16   51.39   10.70
   0  -8 -16   27.50   15.70
   0  -8  16   41.00    8.50
   0   9   0    4.60    7.60
   0   9   0    3.30   10.20
   0   9   0  -22.30    8.90
   0  -9   0   -6.40    9.30
   0  -9   0   -6.20    8.30
   0  -9   0   10.80   10.10
   0  -9   0   18.20    8.70
   0  -9   0    3.40   10.80
   0   9   1  167.18   19.00
   0   9  -1  194.78   24.50
   0   9  -1  173.08   23.50
   0   9  -1  197.58   20.60
   0   9   1  185.78   23.70
   0   9   1  186.08   24.20
   0  -9   1  187.38   22.60
   0  -9  -1  154.98   23.10
   0  -9   1  170.58   20.20
   0  -9  -1  151.78   19.80
   0  -9  -1  149.49   23.80
   0  -9   1  164.58   22.40
   0  -9   1  157.78   25.00
   0  -9  -1  185.88   21.20
   0  -9  -1  180.68   23.40
   0   9   2    1.40   10.60
   0   9   2   12.70   11.70
   0   9   2   13.60    8.10
   0   9  -2   13.30    8.10
   0   9  -2    9.40   10.30
   0   9  -2   15.50   16.60
   0  -9  -2   23.20   11.30
   0  -9  -2   26.90   12.00
   0  -9   2   14.90   19.10
   0  -9   2    1.40    8.40
   0  -9  -2   25.70    9.90
   0  -9  -2   16.90   10.50
   0  -9   2   30.40   11.10
   0  -9  -2   27.10   12.80
   0   9  -3 1344.27   87.99
   0   9   3 1395.06   82.69
   0   9   3 1381.56   88.29
   0   9  -3 1517.25   88.59
   0  -9   3 1356.86   89.29
   0  -9  -3 1357.06   88.29
   0  -9  -3 1377.56   83.99
   0  -9  -3 1348.86   84.39
   0  -9  -3 1330.17   86.99
   0  -9  -3 1355.16   86.99
   0  -9   3 1272.47   82.49
   0   9  -4   27.10   10.30
   0   9  -4    9.30   10.80
   0   9  -4   -1.10   10.80
   0   9   4    8.20    7.80
   0   9   4   12.50   12.60
   0  -9  -4   13.10    8.40
   0  -9  -4   18.90   11.80
   0  -9  -4   12.80   11.20
   0  -9   4   15.80    9.50
   0  -9  -4    1.80    8.60
   0  -9   4    3.70   12.40
   0   9  -5  982.60   65.99
   0   9  -5  972.90   69.69
   0   9   5 1144.09   63.29
   0   9  -5 1159.48   69.49
   0  -9  -5 1012.00   68.89
   0  -9  -5  921.71   64.79
   0  -9  -5  929.21   67.39
   0  -9   5  982.40   70.29
   0  -9   5 1039.00   63.39
   0  -9  -5  954.80   66.09
   0   9  -6   30.80   11.90
   0   9  -6   22.20   12.70
   0   9   6   20.00    7.90
   0   9   6   21.10   12.20
   0   9  -6   21.30   12.10
   0  -9  -6   13.60   19.20
   0  -9  -6   28.40    8.60
   0  -9   6   -1.70    8.50
   0  -9  -6   10.00   11.80
   0  -9  -6   48.70   12.10
   0   9   7  953.20   55.59
   0   9  -7  908.61   63.89
   0   9  -7  962.80   61.69
   0   9   7  907.01   62.19
   0   9  -7  872.61   60.49
   0  -9  -7  750.22   60.79
   0  -9  -7  864.41   57.29
   0  -9  -7  858.21   58.99
   0  -9   7  909.61   55.99
   0  -9  -7  844.12   61.99
   0   9  -8    4.90   11.50
   0   9  -8   19.80   12.80
   0   9   8    0.90   10.80
   0   9  -8   10.40   10.80
   0   9   8   -7.50    6.40
   0  -9   8    2.40    8.10
   0  -9  -8    0.20   10.60
   0  -9  -8   -2.50    9.50
   0  -9  -8   -4.70   10.40
   0  -9  -8  -11.40    6.70
   0   9  -9  120.09   19.40
   0   9  -9  105.79   19.80
   0   9   9   71.09   16.70
   0   9  -9  105.99   19.60
   0  -9  -9   67.79   17.30
   0  -9   9   51.69   11.50
   0  -9  -9   90.29   17.70
   0  -9  -9   67.39   15.10
   0  -9  -9   74.89   14.20
   0   9  10   51.09   15.70
   0   9 -10   67.59   16.10
   0   9 -10   87.19   17.80
   0   9 -10   52.79   17.40
   0  -9 -10   59.09   11.00
   0  -9 -10   91.49   19.10
   0  -9  10   64.29   11.50
   0  -9 -10   50.69   14.20
   0  -9 -10   58.89   15.00
   0   9  11   23.90   12.90
   0   9 -11    8.00   10.30
   0   9 -11   19.90   12.20
   0   9 -11   21.10   14.70
   0  -9 -11   21.20   13.80
   0  -9 -11    0.50   10.50
   0  -9 -11   12.10    7.20
   0  -9  11    6.60    8.40
   0  -9 -11    3.90   11.40
   0   9 -12   34.20   12.30
   0   9 -12   43.90   17.70
   0   9 -12    7.20   11.10
   0   9  12   15.80   13.30
   0  -9  12   32.10   10.20
   0  -9 -12   23.10   15.00
   0  -9 -12   23.10   13.60
   0  -9 -12   27.40    6.90
   0  -9 -12   25.40   12.70
   0   9 -13  125.89   22.00
   0   9 -13  103.99   22.30
   0   9 -13  107.39   20.60
   0  -9 -13  125.49   23.50
   0  -9 -13   89.79   18.10
   0  -9 -13  100.09   20.70
   0  -9  13  116.89   15.90
   0   9  14  -13.20   11.50
   0   9 -14   19.60   11.80
   0   9 -14   28.20   13.80
   0   9 -14   38.80   18.60
   0  -9 -14    5.30   10.90
   0  -9 -14   54.29   18.60
   0  -9  14    7.70    9.10
   0  10   0    6.00   12.50
   0  10   0   15.70    9.10
   0 -10   0   29.60   13.40
   0 -10   0   23.00   12.90
   0 -10   0   14.10   10.40
   0 -10   0   43.10   15.40
   0  10   1   35.00   14.60
   0  10  -1   29.70   14.50
   0  10  -1   52.89   11.60
   0  10   1   44.60   12.00
   0 -10   1   44.60   12.90
   0 -10  -1   45.60   15.00
   0 -10  -1   41.90   12.10
   0 -10  -1   20.90   16.20
   0 -10   1   44.80   17.20
   0 -10  -1   22.10   12.10
   0  10  -2   10.60   13.20
   0  10  -2    8.90    8.50
   0  10   2   -5.80    7.70
   0  10   2   -7.90   11.10
   0 -10  -2   15.90    9.80
   0 -10  -2   13.00   17.50
   0 -10  -2   13.90   14.70
   0 -10   2   -2.30    9.80
   0 -10  -2   10.40   10.60
   0  10  -3   -3.80   12.10
   0  10   3    2.60   12.20
   0  10  -3    0.90    8.50
   0  10  -3   21.40   21.10
   0 -10  -3   32.70   12.60
   0 -10   3   -4.50    9.10
   0 -10  -3   12.50   10.20
   0 -10  -3  -10.20   11.20
   0  10  -4    7.10    9.10
   0  10  -4   11.20   12.30
   0  10   4    2.20    7.90
   0  10  -4  -25.20   13.90
   0  10   4  -14.10   12.20
   0 -10  -4    5.20   11.00
   0 -10  -4    5.20   10.80
   0 -10   4   -5.20    8.90
   0 -10  -4   12.30   12.50
   0  10   5  258.87   31.00
   0  10  -5  244.28   27.10
   0  10   5  258.57   24.60
   0  10  -5  233.98   33.70
   0 -10  -5  222.58   25.40
   0 -10  -5  260.67   31.40
   0 -10  -5  243.08   29.90
   0 -10   5  242.08   24.20
   0  10   6   19.80   14.10
   0  10   6   44.60   10.00
   0  10  -6   34.10   11.50
   0  10  -6    1.20   17.80
   0  10  -6   24.50   13.80
   0 -10  -6   28.70   12.90
   0 -10  -6   23.20   14.00
   0 -10  -6    5.40   10.70
   0 -10  -6   42.30   14.70
   0 -10   6   13.50   10.30
   0  10   7  317.87   25.60
   0  10   7  330.37   35.10
   0  10  -7  292.27   31.40
   0  10  -7  272.87   37.80
   0  10  -7  279.87   30.10
   0 -10  -7  289.07   28.30
   0 -10   7  337.17   27.30
   0 -10  -7  279.37   31.50
   0 -10  -7  266.27   29.50
   0 -10  -7  266.67   32.50
   0  10  -8   11.40   17.00
   0  10  -8   -3.10    9.30
   0  10  -8    2.70   12.00
   0  10   8   -7.20    7.70
   0  10   8    7.80   14.10
   0 -10   8   -1.70    9.00
   0 -10  -8   -0.80    9.90
   0 -10  -8    8.80   12.00
   0 -10  -8   -7.90    9.80
   0 -10  -8   -3.90   12.00
   0  10  -9   63.69   17.20
   0  10   9   73.99   18.00
   0  10  -9   63.09   15.50
   0  10  -9   53.79   24.00
   0 -10  -9   48.70   16.80
   0 -10  -9   52.29   16.70
   0 -10  -9   49.30   15.80
   0 -10   9   61.29   12.60
   0  10  10   57.09   15.90
   0  10 -10    0.30   12.70
   0  10 -10   32.90   13.20
   0 -10 -10   17.10   15.50
   0 -10 -10   30.70   14.20
   0 -10 -10   32.00   10.30
   0 -10  10   13.20    9.80
   0 -10 -10   20.10   14.20
   0  11   0    6.20   10.50
   0  11   0   18.70   15.90
   0 -11   0    0.40   10.30
   0  11   1   -6.60   10.20
   0  11  -1   22.00   17.20
   0  11  -1    9.30   10.30
   0  11   1   12.70   14.50
   0 -11  -1    5.10   10.20
   0 -11  -1   12.50   12.70
   0 -11   1    9.60   11.60
   0 -11  -1   32.90   15.00
   0  11  -2   10.80   19.70
   0  11   2   30.50   15.80
   0  11  -2   54.69   13.80
   0  11   2   49.70   12.20
   0 -11  -2   60.89   15.40
   0 -11  -2   55.39   17.80
   0 -11   2   42.70   14.00
   0 -11  -2   33.80   13.30
   0  11  -3  429.26   36.10
   0  11   3  355.26   39.70
   0  11  -3  448.06   40.00
   0  11   3  408.86   33.90
   0 -11  -3  394.26   39.00
   0 -11   3  360.66   33.00
   0 -11  -3  344.67   33.90
   0 -11  -3  430.86   38.50
   0  11  -4  151.68   22.30
   0  11   4  143.39   21.70
   0  11   4  138.89   24.00
   0  11  -4  112.59   22.30
   0 -11  -4  125.19   22.30
   0 -11  -4  139.69   23.20
   0 -11   4  141.39   22.20
   0 -11  -4  181.38   26.90
   0  11  -5  227.88   31.40
   0  11   5  232.98   24.40
   0  11   5  270.37   32.50
   0  11  -5  247.68   29.00
   0 -11  -5  185.98   30.30
   0 -11  -5  170.88   30.70
   0 -11   5  162.38   23.90
   0 -11  -5  245.18   27.10
   1   0 -23    9.80   11.40
   1   0 -23   -5.10    6.80
   1   0 -22  228.68   20.50
   1   0 -22  215.88   25.70
   1   0 -22  212.08   18.20
   1   0 -21    4.50    5.50
   1   0 -21    8.10   10.80
   1   0 -21    9.00    7.10
   1   0 -20  666.13   40.40
   1   0 -20  580.74   38.20
   1   0 -20  600.44   44.30
   1   0 -19    0.00    4.20
   1   0 -18  172.98   13.90
   1   0 -18  192.48   21.50
   1   0 -18  247.08   17.90
   1   0 -18  185.38   15.20
   1   0 -17   -2.60    3.00
   1   0 -17   -3.50    7.30
  -1   0  17    8.90    4.70
   1   0 -17    1.70    5.30
   1   0 -17   -0.80    3.90
  -1   0  16   50.19    8.50
   1   0 -16   40.00    6.90
   1   0 -16   80.09   10.50
  -1   0  16   56.39    7.70
   1   0 -16   43.70    6.90
   1   0 -16   67.39   13.70
   1   0 -15   -0.50    3.00
  -1   0  15   -1.40    3.70
   1   0 -15   -2.50    3.50
   1   0 -15   -0.70    4.50
  -1   0  15   -0.70    3.40
   1   0 -15    1.40    6.40
   1   0 -14   22.80    7.60
  -1   0  14   18.60    4.70
   1   0 -14   17.20    6.00
   1   0 -14    9.90    3.60
  -1   0  14   17.40    3.80
   1   0 -14   23.30    5.70
   1   0 -13    2.90    3.80
   1   0 -13    9.20    5.80
  -1   0  13   -2.30    2.70
   1   0 -13    1.60    3.00
  -1   0  13   -2.20    3.20
   1   0 -13    1.10    3.40
   1   0 -12 2447.35  125.59
  -1   0  12 2075.59  124.89
   1   0 -12 2358.86  128.69
  -1   0  12 2133.49  125.59
   1   0 -12 2155.58  124.99
   1   0 -12 2243.28  126.19
   1   0 -11    2.10    4.40
  -1   0  11    2.20    3.00
  -1   0  11    3.30    1.90
   1   0 -11   -0.50    2.30
   1   0 -11    0.60    2.90
   1   0 -11    1.20    2.70
  -1   0  11    2.50    2.40
  -1   0  10 5568.74  342.47
   1   0 -10 6771.72  344.67
   1   0 -10 6162.28  343.67
  -1   0  10 6142.39  343.37
   1   0 -10 6403.36  343.57
  -1   0   9    3.20    1.80
   1   0  -9    3.40    2.60
   1   0  -9   -0.70    1.70
  -1   0   9    1.70    2.10
   1   0  -9    1.90    2.50
  -1   0   9    0.40    2.10
  -1   0   8 6080.09  303.67
   1   0  -8 5531.45  303.27
  -1   0   8 5401.06  302.97
   1   0  -8 5662.03  303.87
   1   0  -8 4849.21  302.87
  -1   0   8 5359.86  302.57
  -1   0   7    2.50    1.50
   1   0  -7    0.50    1.70
  -1   0   7   -0.30    1.50
   1   0  -7   -0.10    1.30
   1   0  -7   -0.40    1.80
  -1   0   7    0.60    1.50
  -1   0   6  675.13   38.80
  -1   0   6  750.72   39.50
   1   0  -6  644.24   39.00
   1   0  -6  659.33   38.80
  -1   0   6  718.03   38.70
   1   0  -6  667.43   39.50
   1   0  -5    1.60    1.30
  -1   0   5   -0.50    1.10
   1   0  -5    1.80    1.40
  -1   0   5    1.90    1.20
  -1   0   5    1.40    1.10
   1   0  -5   -0.80    0.90
   1   0  -3    0.50    0.60
   1   0  -3    4.60    1.10
  -1   0   3    0.60    0.60
   1   0  -3    1.20    0.80
  -1   0   3    1.50    0.80
  -1   0   3   -0.10    0.90
  -1   0   2    0.00    0.30
   1   0  -2    0.00    0.20
  -1   0  -2 1916.71  106.09
   1   0   2 1906.31  105.99
   1   0   3    0.20    0.60
   1   0   3    0.80    1.10
  -1   0  -3   -0.10    0.90
  -1   0  -3    0.50    0.60
  -1   0  -4 1260.87   74.99
   1   0   4 1548.55   75.09
   1   0   4 1374.66   75.59
  -1   0  -4 1238.88   74.59
  -1   0  -4 1332.57   75.59
  -1   0  -5    0.40    1.20
  -1   0  -5    1.80    1.20
   1   0   5    1.10    1.10
   1   0   5   -1.40    1.20
  -1   0  -5    0.00    0.90
   1   0   6  590.34   31.60
  -1   0  -6  493.85   31.90
  -1   0  -6  548.25   31.60
   1   0   6  571.84   32.00
  -1   0  -6  548.25   31.10
  -1   0  -7    2.00    1.50
   1   0   7    1.50    2.00
   1   0   7   -1.20    1.50
  -1   0  -7   -0.60    1.50
  -1   0  -7    0.80    1.50
  -1   0  -8  266.07   19.60
  -1   0  -8  341.17   19.70
   1   0   8  333.67   19.40
   1   0   8  355.66   20.10
  -1   0  -8  318.17   19.10
  -1   0  -9    0.30    1.90
  -1   0  -9    1.80    2.20
   1   0   9   -3.10    2.10
   1   0   9   -0.50    2.30
  -1   0  -9    8.70    2.80
   1   0  10   12.10    3.50
   1   0  10   14.70    3.60
  -1   0 -10   33.60    5.90
  -1   0 -10   16.60    3.60
  -1   0 -10   17.90    3.20
  -1   0 -11    0.20    2.60
  -1   0 -11    2.80    2.90
   1   0  11    4.60    3.00
   1   0  11    1.20    2.70
  -1   0 -11   -0.60    2.80
  -1   0 -11   -0.80    4.40
  -1   0 -12  772.92   45.10
  -1   0 -12  720.63   45.10
  -1   0 -12  799.42   48.10
   1   0  12  760.02   44.90
  -1   0 -12  780.22   44.40
   1   0  12  778.12   44.60
  -1   0 -13    8.00    5.40
  -1   0 -13   -1.00    3.20
  -1   0 -13    2.30    3.20
   1   0  13    2.60    3.30
  -1   0 -13    1.60    2.90
  -1   0 -14   82.99    8.90
  -1   0 -14   99.89   13.60
  -1   0 -14  105.49   10.20
  -1   0 -14  103.79    8.70
   1   0  14   78.29    8.50
   1   0  15   -0.80    3.70
  -1   0 -15   -1.30    3.10
  -1   0 -15   -7.70    5.20
  -1   0 -15   -1.60    4.00
  -1   0 -15    0.90    6.20
  -1   0 -16   65.39    8.70
  -1   0 -16   94.79   10.70
   1   0  16   79.99    8.60
  -1   0 -16   69.09    8.50
  -1   0 -16   74.49   13.90
  -1   0 -17    4.90    4.80
  -1   0 -17   -2.00    3.70
  -1   0 -17    0.40    3.80
  -1   0 -17   -4.40    7.20
   1   0  17    0.70    5.40
  -1   0 -18   12.20    5.70
  -1   0 -18    9.40    8.80
  -1   0 -18   14.10    4.80
  -1   0 -18    9.80    4.50
   1   0  18    5.60    3.20
  -1   0 -19    2.30    3.80
  -1   0 -19   -4.00    4.20
  -1   0 -19    7.90    6.80
  -1   0 -19    1.60    8.50
  -1   0 -20  177.78   17.90
  -1   0 -20  221.98   15.50
  -1   0 -20  235.48   24.10
  -1   0 -20  231.18   16.80
  -1   0 -21    0.50    6.20
  -1   0 -21   -1.90    5.10
  -1   0 -21    0.10    8.80
  -1   0 -22   47.00    7.90
  -1   0 -22   51.39   13.40
  -1   0 -22   35.50    8.90
  -1   0 -23    8.70    9.60
  -1   0 -23    5.90    6.90
   1   1 -23    8.60    7.60
  -1   1  23    6.20   11.80
   1   1 -23    4.60   10.20
   1  -1 -23    3.30    8.10
   1  -1 -23    1.60   11.50
   1   1 -22   24.80   11.30
   1   1 -22   21.40    9.40
  -1   1  22   31.40    9.30
   1   1 -22   31.40    8.50
   1  -1 -22   22.70    8.90
   1  -1 -22   26.20    7.30
   1  -1 -22   40.70   14.70
   1   1 -21  102.99   11.10
   1   1 -21   87.99   13.40
   1   1 -21   77.69   11.60
   1   1 -21   86.49   17.90
   1  -1 -21   74.19   16.80
   1  -1 -21   86.19   11.50
   1  -1 -21   94.89   14.00
   1   1 -20  190.28   21.90
   1   1 -20  190.78   17.40
   1   1 -20  204.58   16.10
   1   1 -20  189.38   18.00
   1  -1 -20  187.08   18.30
   1  -1 -20  173.08   15.40
   1  -1 -20  202.38   24.80
   1   1 -19  289.17   24.00
   1   1 -19  314.37   22.30
   1   1 -19  331.77   28.20
   1   1 -19  336.37   22.50
   1  -1 -19  290.77   21.10
  -1  -1  19  273.27   26.50
   1  -1 -19  323.37   33.00
   1   1 -18  195.88   17.00
   1   1 -18  206.98   16.60
   1   1 -18  212.48   16.90
   1   1 -18  218.98   21.00
   1  -1 -18  197.88   15.70
  -1  -1  18  208.78   17.30
   1  -1 -18  218.38   23.90
   1  -1 -18  227.08   18.80
   1   1 -17  513.35   34.40
   1   1 -17  551.24   34.70
   1   1 -17  554.84   34.30
   1   1 -17  604.64   38.40
   1  -1 -17  569.54   40.40
   1  -1 -17  529.25   35.70
  -1  -1  17  511.85   34.20
   1  -1 -17  536.85   33.50
   1   1 -16   75.89   10.40
   1   1 -16   77.79   10.20
   1   1 -16   97.79   10.90
  -1   1  16   81.99    9.70
   1  -1 -16  108.89   10.20
  -1  -1  16   95.59   11.00
  -1  -1  16   89.99   10.90
   1  -1 -16  132.09   13.40
   1  -1 -16  111.29   16.60
  -1   1  15  531.15   32.80
   1   1 -15  453.95   33.30
   1   1 -15  530.45   33.40
   1   1 -15  563.24   33.80
   1  -1 -15  552.64   35.10
  -1  -1  15  544.15   33.80
  -1  -1  15  566.04   33.80
   1  -1 -15  524.45   38.40
   1  -1 -15  557.04   32.90
   1   1 -14  114.59   11.20
   1   1 -14  130.39   11.50
   1   1 -14  108.69   11.10
  -1   1  14  115.69   10.10
  -1  -1  14  112.79   11.30
  -1  -1  14  131.39   11.60
   1  -1 -14  125.59   11.30
   1  -1 -14  100.99   15.30
   1  -1 -14  127.69   12.70
   1   1 -13    4.60    3.80
   1   1 -13    2.90    3.80
  -1   1  13    3.00    3.30
   1   1 -13    2.60    4.10
   1  -1 -13    8.80    3.70
   1  -1 -13    8.10    4.60
  -1  -1  13    8.50    2.20
  -1  -1  13    3.70    3.80
  -1  -1  13    0.80    3.80
   1  -1 -13    8.30    6.60
  -1   1  12   31.60    5.80
   1   1 -12   34.50    6.60
   1   1 -12   37.40    5.70
   1   1 -12   26.50    5.10
   1  -1 -12   34.10    6.20
  -1  -1  12   37.50    6.70
   1  -1 -12   43.80    9.70
   1  -1 -12   29.80    4.90
  -1  -1  12   28.80    5.00
  -1  -1  12   32.80    4.00
   1   1 -11  388.76   25.10
  -1   1  11  385.66   24.30
   1   1 -11  391.06   25.40
  -1   1  11  389.26   22.90
   1   1 -11  417.56   25.10
  -1  -1  11  395.76   23.30
   1  -1 -11  372.96   27.90
  -1  -1  11  411.56   25.20
   1  -1 -11  409.66   26.10
  -1  -1  11  429.06   25.70
   1  -1 -11  403.06   24.60
   1   1 -10  249.88   17.30
  -1   1  10  245.68   15.30
  -1   1  10  258.87   16.40
   1   1 -10  259.47   16.90
  -1  -1  10  276.87   15.50
   1  -1 -10  210.48   21.20
  -1  -1  10  268.67   17.50
  -1  -1  10  247.88   17.00
   1  -1 -10  255.97   16.60
   1   1  -9  374.26   22.90
  -1   1   9  342.47   21.90
   1   1  -9  332.07   22.30
  -1   1   9  366.26   21.30
   1   1  -9  359.86   22.90
   1  -1  -9  344.97   24.80
   1  -1  -9  355.16   22.10
  -1  -1   9  380.86   21.30
  -1  -1   9  385.36   22.80
  -1  -1   9  376.66   23.10
   1  -1  -9  376.16   23.60
   1   1  -8  227.38   15.70
   1   1  -8  261.47   16.10
  -1   1   8  247.08   14.50
   1   1  -8  231.68   15.20
  -1   1   8  239.48   14.90
   1  -1  -8  214.88   16.10
   1  -1  -8  250.47   17.70
  -1  -1   8  220.38   15.40
  -1  -1   8  236.28   16.00
  -1  -1   8  255.47   14.40
   1  -1  -8  221.68   15.00
  -1   1   7  345.37   20.70
  -1   1   7  368.26   21.20
   1   1  -7  367.66   22.00
   1   1  -7  358.66   21.80
   1   1  -7  342.07   21.30
   1  -1  -7  392.76   23.50
  -1  -1   7  333.47   20.50
   1  -1  -7  340.37   21.20
  -1  -1   7  344.67   22.00
  -1  -1   7  360.56   21.70
   1  -1  -7  348.57   22.20
   1   1  -6    8.60    2.20
   1   1  -6    4.90    2.10
  -1   1   6    5.20    2.00
   1   1  -6   10.00    2.60
  -1   1   6   11.20    2.10
  -1   1   6   12.90    3.20
  -1  -1   6   10.90    2.60
  -1  -1   6    9.30    2.80
   1  -1  -6    8.10    2.80
  -1  -1   6    3.90    1.50
   1  -1  -6    6.90    2.80
   1  -1  -6   10.80    2.30
   1   1  -5   22.70    3.40
  -1   1   5   15.70    2.80
  -1   1   5   27.00    3.40
  -1   1   5   21.10    3.80
   1   1  -5   26.00    3.20
   1   1  -5   25.60    3.80
   1  -1  -5   22.60    4.30
  -1  -1   5   25.90    2.80
  -1  -1   5   12.70    2.60
  -1  -1   5   19.00    3.70
   1  -1  -5   28.70    4.20
   1  -1  -5   21.00    3.10
   1   1  -4  703.13   40.90
  -1   1   4  699.43   40.50
   1   1  -4  764.42   40.60
   1   1  -4  675.13   41.10
  -1   1   4  669.33   40.90
  -1   1   4  753.82   40.80
   1  -1  -4  753.52   41.30
  -1  -1   4  691.43   40.80
   1  -1  -4  665.73   40.60
   1  -1  -4  774.42   41.50
  -1  -1   4  695.73   41.20
  -1  -1   4  738.83   40.30
   1   1  -3  130.19    8.90
   1   1  -3  134.39    8.60
   1   1  -3  129.99    9.10
  -1   1   3  139.09    8.00
  -1   1   3  121.99    8.60
  -1   1   3  132.39    8.90
  -1   1   3  141.59    9.10
  -1  -1   3  127.99    9.10
   1  -1  -3  137.19    8.70
   1  -1  -3  154.28    9.40
  -1  -1   3  141.99    8.40
   1  -1  -3  142.09    9.30
  -1  -1   3  142.49    9.00
   1   1  -2   86.99    6.20
   1   1  -2   88.49    5.60
  -1   1   2   84.19    5.70
  -1   1   2   88.19    5.30
  -1   1   2   83.09    6.00
   1   1  -2   78.39    5.80
  -1   1   2   90.29    6.10
   1  -1  -2   89.09    6.30
   1  -1  -2   97.79    6.20
   1  -1  -2   80.39    5.70
  -1  -1   2   91.19    5.60
   1  -1  -2   66.19    5.30
  -1  -1   2   85.89    5.90
  -1  -1   2   78.19    6.10
   1   1  -1  336.37   19.40
   1   1  -1  335.87   19.20
  -1   1   1  345.17   19.60
   1   1  -1  299.27   18.80
  -1   1   1  335.67   19.00
   1   1  -1  323.57   19.10
  -1   1   1  326.87   19.00
   1  -1  -1  333.47   19.30
  -1  -1   1  324.37   18.90
   1   1   0 1986.10  115.79
   1   1   0 2174.78  116.09
  -1   1   0 2081.99  115.89
  -1   1   0 1939.21  115.69
  -1   1   0 1983.80  116.19
   1   1   0 2032.40  115.59
   1   1   0 1920.31  115.49
  -1  -1   0 2215.08  115.69
  -1  -1   0 2153.38  115.89
   1  -1   0 1856.61  115.59
  -1  -1   0 2291.97  115.99
   1  -1   0 2330.67  116.19
   1  -1   0 2165.28  115.99
  -1   1  -1 3666.83  198.58
   1   1   1 3601.64  198.38
  -1   1  -1 3473.55  198.18
   1   1   1 3554.44  198.28
   1   1   1 3622.74  197.88
  -1  -1  -1 3386.06  198.28
  -1  -1  -1 3540.85  198.38
   1  -1   1 3534.85  198.08
   1  -1   1 3390.16  198.58
   1  -1   1 4061.29  198.98
   1  -1   1 3599.54  197.98
   1   1   2 1665.13   94.19
  -1   1  -2 1650.33   93.79
  -1   1  -2 1718.13   94.69
  -1   1  -2 1806.72   94.49
  -1   1  -2 1738.33   94.39
   1   1   2 1730.13   94.09
  -1   1  -2 1509.75   93.89
   1  -1   2 1696.83   93.89
  -1  -1  -2 1698.23   94.29
  -1  -1  -2 1772.42   94.49
   1  -1   2 1763.62   93.69
   1  -1   2 1619.54   94.49
  -1  -1  -2 1568.34   94.09
  -1  -1  -2 1657.63   93.69
   1  -1   2 1776.82   94.59
  -1   1  -3  513.95   31.00
   1   1   3  532.35   30.50
  -1   1  -3  564.14   30.10
  -1   1  -3  508.05   30.50
   1   1   3  528.65   30.10
  -1   1  -3  498.35   30.50
  -1  -1  -3  504.25   30.30
   1  -1   3  567.74   30.90
   1  -1   3  533.55   30.70
   1  -1   3  516.85   29.90
  -1  -1  -3  569.84   30.90
   1  -1   3  528.15   29.70
   1   1   4 3270.17  186.48
  -1   1  -4 3333.47  186.58
   1   1   4 3436.56  185.98
   1   1   4 3594.34  186.78
  -1   1  -4 3255.77  187.08
  -1   1  -4 3559.44  186.08
  -1  -1  -4 3711.33  187.38
  -1  -1  -4 3090.89  185.88
   1  -1   4 3263.67  186.88
  -1  -1  -4 3244.38  186.48
   1  -1   4 3275.57  186.68
   1  -1   4 3243.78  185.78
   1  -1   4 3452.05  185.58
   1   1   5  500.45   30.20
  -1   1  -5  521.85   29.50
   1   1   5  537.45   29.30
  -1   1  -5  547.75   30.80
   1   1   5  485.85   29.90
  -1   1  -5  519.35   30.10
   1  -1   5  518.45   30.40
  -1  -1  -5  465.35   29.10
   1  -1   5  483.15   29.00
   1  -1   5  569.64   28.80
  -1  -1  -5  524.75   31.00
   1  -1   5  515.75   30.10
  -1  -1  -5  559.34   30.10
  -1  -1  -5  471.45   29.30
  -1   1  -6  172.68   10.90
   1   1   6  162.58   10.60
  -1   1  -6  175.78   12.20
  -1   1  -6  184.58   11.60
  -1  -1  -6  151.78   10.50
  -1  -1  -6  189.38   11.80
   1  -1   6  172.38   12.00
  -1  -1  -6  159.48   10.70
   1  -1   6  186.18   10.10
  -1  -1  -6  180.58   12.90
   1  -1   6  171.78   10.20
   1  -1   6  188.78   11.70
  -1   1  -7  718.63   41.80
  -1   1  -7  713.63   41.20
  -1   1  -7  752.52   42.70
   1   1   7  757.82   40.90
  -1  -1  -7  753.02   42.00
  -1  -1  -7  664.63   40.80
  -1  -1  -7  685.33   41.00
  -1  -1  -7  696.63   43.40
   1  -1   7  758.62   42.00
   1  -1   7  732.13   42.30
   1   1   8  930.61   49.10
  -1   1  -8  942.11   50.09
  -1   1  -8  879.71   50.89
  -1   1  -8  834.22   49.40
  -1  -1  -8  834.52   51.99
   1  -1   8  969.90   50.29
  -1  -1  -8  782.02   49.10
   1  -1   8  893.51   50.49
  -1  -1  -8  897.81   50.29
  -1  -1  -8  734.23   48.80
   1   1   9  128.19    8.40
  -1   1  -9  119.09   10.30
  -1   1  -9  135.09    9.50
  -1   1  -9  110.49    8.80
  -1  -1  -9   99.29    8.30
   1  -1   9  140.19    9.70
  -1  -1  -9  109.69    8.10
  -1  -1  -9  131.79   12.40
   1  -1   9  121.19   10.00
  -1  -1  -9  111.89    9.80
  -1   1 -10 2374.06  135.79
  -1   1 -10 2458.45  137.29
  -1   1 -10 2396.36  136.09
   1   1  10 2555.04  136.09
   1  -1  10 2545.55  136.29
   1  -1  10 2466.05  136.89
  -1  -1 -10 2203.88  134.99
  -1  -1 -10 2531.25  137.99
  -1  -1 -10 2357.66  135.39
  -1   1 -11  127.99    9.60
  -1   1 -11  102.79   10.60
  -1   1 -11  105.49    9.00
   1   1  11  106.99    8.40
  -1  -1 -11  101.79    8.00
   1  -1  11  109.19    9.50
  -1  -1 -11  122.59   10.40
  -1  -1 -11  117.39    8.70
  -1  -1 -11  102.49   12.90
   1  -1  11  118.29   10.40
   1   1  12  719.93   41.40
  -1   1 -12  658.03   43.30
  -1   1 -12  746.13   42.20
  -1   1 -12  743.43   42.10
  -1  -1 -12  733.13   41.60
   1  -1  12  669.43   42.70
  -1  -1 -12  747.03   46.40
  -1  -1 -12  676.13   40.90
   1  -1  12  735.43   42.30
  -1  -1 -12  725.13   43.00
  -1   1 -13  176.38   12.70
   1   1  13  155.28   11.80
  -1   1 -13  182.38   12.90
  -1   1 -13  160.88   14.00
  -1  -1 -13  178.58   12.10
   1  -1  13  155.38   12.90
  -1  -1 -13  169.08   13.90
   1  -1  13  176.98   13.80
  -1  -1 -13  192.18   18.00
  -1  -1 -13  156.48   11.20
  -1   1 -14  694.43   37.40
   1   1  14  617.84   36.20
  -1   1 -14  619.64   38.50
  -1   1 -14  597.04   37.00
   1  -1  14  544.35   37.70
  -1  -1 -14  617.14   38.10
  -1  -1 -14  583.94   35.50
  -1  -1 -14  660.43   42.40
  -1  -1 -14  632.94   36.40
   1  -1  14  614.54   37.10
  -1   1 -15  236.78   17.10
   1   1  15  244.78   16.40
  -1   1 -15  230.18   18.70
  -1   1 -15  256.47   17.40
   1  -1  15  249.28   17.40
  -1  -1 -15  214.38   15.10
   1  -1  15  235.58   18.30
  -1  -1 -15  250.47   20.60
  -1  -1 -15  300.97   23.90
  -1  -1 -15  293.77   19.00
   1   1  16  362.16   23.50
  -1   1 -16  393.26   24.90
  -1   1 -16  375.16   26.30
  -1   1 -16  360.96   24.70
   1  -1  16  367.46   24.60
  -1  -1 -16  425.16   31.30
   1  -1  16  389.46   25.90
  -1  -1 -16  377.56   26.00
  -1  -1 -16  398.56   24.20
   1   1  17   59.39   10.40
  -1   1 -17   58.59    8.70
  -1   1 -17   49.99    8.80
  -1   1 -17   58.99   11.40
  -1   1 -17   52.69    9.80
   1  -1  17   28.90    6.00
  -1  -1 -17   54.99   10.00
  -1  -1 -17   47.90   11.60
  -1  -1 -17   50.09    7.80
  -1   1 -18   25.20    7.10
  -1   1 -18   40.70    9.50
  -1   1 -18   29.70    6.40
   1   1  18   23.90    5.80
  -1   1 -18   19.80    5.30
  -1  -1 -18   25.20   10.00
  -1  -1 -18   27.10    7.20
  -1  -1 -18   24.70    5.30
  -1   1 -19   31.80    9.70
   1   1  19   38.20    6.10
  -1   1 -19   43.50    7.60
  -1   1 -19   38.90    7.00
  -1  -1 -19   35.60   12.30
  -1  -1 -19   26.20    6.10
  -1  -1 -19   40.40    8.50
  -1   1 -20   32.60    6.90
  -1   1 -20   28.70    7.20
  -1   1 -20   25.20    7.60
  -1   1 -20   33.10   10.80
  -1  -1 -20   35.10    6.50
  -1  -1 -20   22.20   12.30
  -1  -1 -20   41.40    8.40
  -1   1 -21  233.58   22.90
  -1   1 -21  208.78   17.70
  -1   1 -21  158.48   19.60
  -1   1 -21  206.08   17.80
  -1  -1 -21  188.98   18.50
  -1  -1 -21  223.78   16.40
  -1  -1 -21  173.88   24.50
  -1   1 -22  196.38   16.60
  -1   1 -22  154.88   21.80
  -1   1 -22  184.18   17.10
  -1  -1 -22  162.98   17.90
  -1  -1 -22  161.38   15.10
  -1  -1 -22  149.19   23.80
  -1   1 -23   14.40    7.60
  -1   1 -23   31.50    9.40
  -1   1 -23   27.50   11.40
  -1  -1 -23   26.50    9.10
  -1  -1 -23   30.50   12.80
  -1  -1 -23   19.90   11.80
   1   2 -23   72.19   13.60
   1   2 -23   77.89   12.50
   1   2 -23   85.99   16.40
   1  -2 -23   49.10   16.00
   1  -2 -23   48.70   10.80
  -1   2  22  220.88   19.90
   1   2 -22  226.48   23.70
   1   2 -22  235.48   19.40
   1   2 -22  215.18   19.10
   1  -2 -22  208.68   20.80
   1  -2 -22  159.18   22.30
  -1  -2  22  175.18   20.20
   1  -2 -22  178.98   27.10
   1   2 -21  139.29   15.40
  -1   2  21  106.49   16.10
   1   2 -21  117.89   14.20
   1   2 -21  136.69   18.70
   1   2 -21  105.29   13.80
   1  -2 -21  107.09   22.60
   1  -2 -21   91.79   15.00
  -1  -2  21  152.48   17.00
   1  -2 -21   86.19   12.40
   1   2 -20  368.36   26.40
   1   2 -20  379.76   26.30
   1   2 -20  396.96   27.20
  -1   2  20  392.66   31.10
   1  -2 -20  352.36   28.00
   1  -2 -20  302.07   33.70
   1  -2 -20  364.76   28.10
  -1  -2  20  373.76   27.80
   1   2 -19   -5.90    5.30
  -1   2  19    8.20    6.80
   1   2 -19    0.10    4.80
   1   2 -19    6.60    5.50
   1  -2 -19    4.50    4.70
  -1  -2  19    3.10    6.80
   1  -2 -19   -4.90    9.60
   1  -2 -19   12.40    6.90
   1   2 -18   45.40    8.60
   1   2 -18   57.59    9.60
  -1   2  18   47.20    9.50
   1   2 -18   68.29   10.20
  -1  -2  18   55.59    9.70
   1  -2 -18   45.40    7.30
   1  -2 -18   71.19   13.10
   1  -2 -18   25.80   12.10
   1   2 -17   53.19    9.20
   1   2 -17   60.09   11.20
   1   2 -17   46.00    8.00
  -1  -2  17   44.30    9.00
   1  -2 -17   64.09    8.80
   1   2 -16    3.20    5.20
   1   2 -16    5.70    4.60
   1   2 -16   10.40    5.00
   1  -2 -16    4.70    9.40
  -1  -2  16    1.00    5.30
   1  -2 -16   16.00    7.00
  -1  -2  16   12.60    5.80
   1  -2 -16    2.60    4.20
   1   2 -15  554.14   39.10
   1   2 -15  644.74   38.40
  -1   2  15  593.14   37.10
   1   2 -15  610.64   38.90
   1  -2 -15  652.73   37.70
   1  -2 -15  711.23   41.00
  -1  -2  15  625.64   39.30
  -1  -2  15  571.14   38.90
   1  -2 -15  635.04   44.70
  -1   2  14  391.96   26.10
   1   2 -14  453.25   27.70
   1   2 -14  406.36   27.80
   1  -2 -14  457.55   27.10
  -1  -2  14  435.76   28.40
  -1  -2  14  410.26   24.90
   1  -2 -14  449.36   29.80
   1  -2 -14  375.06   32.50
  -1  -2  14  446.86   28.60
   1   2 -13   30.60    6.40
   1   2 -13   22.20    5.30
   1   2 -13   20.60    5.60
  -1   2  13   26.10    4.60
   1  -2 -13   21.20    8.20
  -1  -2  13   21.20    3.70
   1  -2 -13   29.20    7.80
   1  -2 -13   29.00    7.00
  -1  -2  13   10.80    6.00
  -1  -2  13   20.10    5.60
  -1  -2  13   36.10    4.70
   1   2 -12  738.73   44.40
  -1   2  12  706.33   42.90
   1   2 -12  666.63   45.00
   1   2 -12  681.53   45.80
  -1  -2  12  734.43   42.00
   1  -2 -12  728.23   48.30
  -1  -2  12  795.02   45.20
   1  -2 -12  768.52   46.00
  -1  -2  12  737.73   44.70
   1  -2 -12  803.12   43.80
   1   2 -11   43.60    7.20
   1   2 -11   47.20    7.50
   1   2 -11   57.69    7.60
  -1   2  11   56.59    6.30
  -1  -2  11   55.59    8.00
  -1  -2  11   48.50    7.90
  -1  -2  11   53.89    5.50
   1  -2 -11   56.19   10.60
   1  -2 -11   55.79    7.00
   1  -2 -11   44.10    8.80
  -1   2  10  653.93   39.90
   1   2 -10  678.43   41.00
   1   2 -10  682.43   41.30
   1   2 -10  664.43   41.80
   1  -2 -10  740.33   40.60
  -1  -2  10  726.23   42.00
  -1  -2  10  701.63   41.60
   1  -2 -10  659.63   42.30
  -1  -2  10  665.53   39.20
   1  -2 -10  694.23   43.90
  -1   2   9  434.96   27.30
   1   2  -9  390.26   24.80
   1   2  -9  407.76   25.30
  -1   2   9  382.26   23.30
   1   2  -9  406.26   25.70
  -1  -2   9  371.66   25.00
  -1  -2   9  411.86   27.50
   1  -2  -9  392.96   27.30
   1  -2  -9  374.96   24.20
   1  -2  -9  384.46   26.00
  -1  -2   9  387.26   23.10
   1   2  -8  740.53   42.50
  -1   2   8  664.33   42.70
   1   2  -8  718.83   43.30
   1   2  -8  776.82   43.30
  -1   2   8  723.63   41.50
  -1   2   8  690.93   41.90
   1  -2  -8  714.63   42.20
  -1  -2   8  687.03   41.10
   1  -2  -8  691.23   43.60
  -1  -2   8  747.93   43.00
   1  -2  -8  751.72   44.60
  -1  -2   8  775.42   43.60
  -1   2   7  588.74   36.10
  -1   2   7  620.44   37.30
   1   2  -7  656.73   37.80
   1   2  -7  618.54   36.90
  -1   2   7  569.24   36.50
   1   2  -7  602.54   37.50
  -1  -2   7  669.53   37.60
  -1  -2   7  574.94   37.70
   1  -2  -7  699.33   39.00
  -1  -2   7  628.04   35.90
   1  -2  -7  626.34   36.80
   1  -2  -7  681.13   38.40
  -1   2   6 1104.29   64.79
   1   2  -6 1245.68   65.09
   1   2  -6 1159.28   65.79
  -1   2   6 1129.59   65.29
  -1   2   6 1129.59   64.39
   1   2  -6 1192.98   65.69
  -1  -2   6 1100.89   65.89
  -1  -2   6 1083.69   63.99
   1  -2  -6 1218.18   66.19
  -1  -2   6 1057.99   65.19
   1  -2  -6 1039.50   64.69
   1  -2  -6 1222.68   66.49
   1   2  -5 3078.09  163.98
  -1   2   5 2931.11  164.18
  -1   2   5 2886.31  163.68
   1   2  -5 2902.21  164.78
  -1   2   5 3000.50  165.28
   1   2  -5 2932.91  164.58
  -1   2   5 2891.11  164.38
  -1   2   5 2899.61  162.58
   1  -2  -5 2893.31  164.98
  -1  -2   5 3091.29  165.18
  -1  -2   5 3066.69  163.38
   1  -2  -5 2868.91  163.88
  -1  -2   5 2811.72  164.38
   1  -2  -5 2681.33  162.78
   1  -2  -5 3228.88  165.38
   1   2  -4 1642.14   93.09
  -1   2   4 1623.34   92.39
   1   2  -4 1762.62   92.59
  -1   2   4 1618.84   91.49
  -1   2   4 1524.05   93.59
  -1   2   4 1645.84   92.89
   1   2  -4 1584.84   93.29
  -1   2   4 1654.53   93.09
   1  -2  -4 1481.35   91.69
  -1  -2   4 1770.92   93.79
  -1  -2   4 1673.53   92.09
   1  -2  -4 1784.72   93.69
   1  -2  -4 1768.42   93.69
   1  -2  -4 1552.34   92.49
  -1  -2   4 1650.33   92.99
  -1   2   3  361.56   24.10
  -1   2   3  373.06   23.10
   1   2  -3  368.66   23.60
  -1   2   3  427.76   23.90
  -1   2   3  396.06   24.90
   1   2  -3  419.06   24.30
   1   2  -3  402.46   24.60
   1   2  -3  432.06   24.80
  -1   2   3  423.16   24.60
   1  -2  -3  415.46   24.70
   1  -2  -3  413.86   24.70
   1  -2  -3  351.36   23.70
  -1  -2   3  389.66   24.80
   1  -2  -3  385.66   23.30
  -1  -2   3  443.96   23.60
  -1  -2   3  399.56   24.20
  -1   2   2    5.60    2.00
   1   2  -2    3.60    2.30
  -1   2   2    3.90    2.20
  -1   2   2    2.80    2.50
  -1   2   2    3.30    1.50
   1   2  -2    7.40    2.60
   1   2  -2    2.60    2.00
   1   2  -2    8.10    2.10
  -1   2   2    2.00    2.10
   1   2  -2    4.90    2.00
   1  -2  -2    5.10    1.80
   1  -2  -2    4.60    1.70
   1  -2  -2    3.80    2.30
   1  -2  -2    5.40    2.20
  -1  -2   2    2.60    2.40
  -1  -2   2    1.80    1.70
   1  -2  -2    0.80    2.00
  -1  -2   2    1.20    1.70
   1   2  -1 1750.62   99.69
   1   2  -1 1886.61  100.39
  -1   2   1 1744.43  100.09
  -1   2   1 1803.42  100.29
  -1   2   1 1696.93   99.59
  -1   2   1 1788.92  100.69
   1   2  -1 1648.73  100.19
   1   2  -1 1692.63   99.39
   1   2  -1 1793.22  100.09
  -1   2   1 1740.83   99.49
   1  -2  -1 1769.72   99.69
   1  -2  -1 1836.52  100.69
  -1  -2   1 1567.14   99.49
   1  -2  -1 1768.52  100.29
  -1  -2   1 1933.01  100.69
  -1  -2   1 1818.22  100.19
  -1  -2   1 1878.91  100.09
  -1  -2   1 1806.32   99.49
   1  -2  -1 1752.62   99.59
   1  -2  -1 1929.61  100.39
   1   2   0  746.73   45.10
  -1   2   0  877.81   46.20
  -1   2   0  771.22   45.40
   1   2   0  817.72   45.90
  -1   2   0  855.11   46.50
   1   2   0  789.02   46.10
   1   2   0  765.42   45.10
  -1   2   0  764.32   45.40
  -1   2   0  706.03   45.70
   1   2   0  756.42   45.70
   1  -2   0  829.62   45.30
   1  -2   0  788.72   45.50
  -1  -2   0  833.32   46.30
   1  -2   0  761.32   45.90
   1  -2   0  901.11   46.10
  -1  -2   0  793.52   45.20
   1  -2   0  708.73   45.20
  -1  -2   0  805.92   45.90
  -1  -2   0  866.51   46.00
  -1  -2   0  776.92   45.30
   1  -2   0  765.32   46.30
  -1   2  -1  582.74   36.00
  -1   2  -1  621.84   35.90
   1   2   1  595.84   35.90
   1   2   1  561.04   35.10
  -1   2  -1  627.44   35.40
   1   2   1  597.24   36.10
   1   2   1  567.74   35.80
  -1   2  -1  682.43   36.40
   1  -2   1  604.44   36.00
  -1  -2  -1  620.74   36.30
   1  -2   1  626.54   36.00
  -1  -2  -1  634.24   36.10
   1  -2   1  649.64   36.60
  -1  -2  -1  573.64   35.20
  -1  -2  -1  620.74   36.00
   1  -2   1  651.43   35.40
   1  -2   1  578.04   35.70
   1  -2   1  661.63   35.60
   1   2   2 3668.63  203.58
   1   2   2 3301.97  204.28
  -1   2  -2 3517.25  204.68
  -1   2  -2 3705.23  205.08
   1   2   2 3579.24  204.58
   1   2   2 3971.70  205.08
  -1   2  -2 3597.14  204.78
  -1   2  -2 3674.23  204.08
  -1   2  -2 3509.75  204.78
   1  -2   2 3656.43  203.88
   1  -2   2 3972.20  205.28
  -1  -2  -2 3664.23  203.78
  -1  -2  -2 3906.51  204.78
   1  -2   2 3629.24  203.98
  -1  -2  -2 3811.02  204.98
   1  -2   2 3577.34  204.58
   1  -2   2 3814.82  204.68
  -1  -2  -2 3663.63  204.78
  -1   2  -3  136.59    9.80
   1   2   3  123.19    9.00
  -1   2  -3  115.19    9.40
   1   2   3  125.79    9.40
  -1   2  -3  127.09    9.60
   1   2   3  129.79    8.00
  -1   2  -3  135.89    8.90
   1  -2   3  126.99    8.60
  -1  -2  -3  128.09   10.40
  -1  -2  -3  117.69    9.50
   1  -2   3  118.79    9.70
   1  -2   3  123.19    8.30
   1  -2   3  127.09    9.20
  -1  -2  -3  114.89    9.30
  -1  -2  -3  115.49    8.10
   1   2   4  306.07   18.70
  -1   2  -4  302.07   18.90
  -1   2  -4  293.67   19.20
  -1   2  -4  305.07   19.00
   1   2   4  293.57   18.20
  -1   2  -4  300.27   18.10
  -1  -2  -4  285.97   17.30
  -1  -2  -4  268.77   17.80
   1  -2   4  294.37   17.80
  -1  -2  -4  263.47   18.50
   1  -2   4  287.67   19.00
   1  -2   4  304.07   17.50
  -1  -2  -4  305.87   19.20
   1  -2   4  306.57   18.90
  -1  -2  -4  299.07   18.80
   1   2   5  553.84   32.40
  -1   2  -5  596.84   32.60
  -1   2  -5  553.04   33.80
   1   2   5  520.45   32.80
  -1   2  -5  610.34   33.50
  -1  -2  -5  504.85   32.20
  -1  -2  -5  516.65   33.00
  -1  -2  -5  577.54   33.90
   1  -2   5  533.25   33.40
   1  -2   5  569.24   32.10
   1  -2   5  540.55   33.30
  -1  -2  -5  544.25   31.50
   1  -2   5  589.34   31.70
  -1   2  -6   71.69    7.00
   1   2   6   63.19    6.90
  -1   2  -6   79.79    6.50
  -1   2  -6   63.79    7.00
   1   2   6   68.89    6.20
   1   2   6   68.49    7.20
  -1   2  -6   83.39    8.00
  -1  -2  -6   68.89    4.90
   1  -2   6   63.89    7.20
  -1  -2  -6   58.29    7.00
   1  -2   6   67.49    5.70
   1  -2   6   70.99    7.20
  -1  -2  -6   64.89    6.00
   1  -2   6   68.79    5.20
  -1  -2  -6   77.89    8.30
  -1   2  -7  808.82   48.80
   1   2   7  814.32   47.60
   1   2   7  890.71   49.00
   1   2   7  895.01   49.00
  -1   2  -7  841.32   49.80
  -1   2  -7  832.02   48.20
  -1  -2  -7  800.42   48.90
   1  -2   7  851.51   47.40
   1  -2   7  835.32   49.20
  -1  -2  -7  780.82   47.80
  -1  -2  -7  799.72   46.60
   1  -2   7  910.61   47.00
   1  -2   7  808.62   49.00
  -1  -2  -7  814.32   50.19
   1   2   8   11.90    2.90
  -1   2  -8   12.00    3.40
  -1   2  -8   10.40    3.90
   1   2   8    9.40    3.90
   1   2   8   11.50    3.80
  -1   2  -8   18.80    3.70
   1  -2   8   11.10    3.70
  -1  -2  -8   10.20    4.40
   1  -2   8    5.50    3.70
  -1  -2  -8   15.20    3.20
   1  -2   8   12.60    2.60
  -1  -2  -8   15.90    4.30
   1  -2   8   12.20    2.20
  -1   2  -9 3868.01  218.88
   1   2   9 3778.92  218.48
   1   2   9 3887.41  219.18
  -1   2  -9 3908.41  220.48
  -1   2  -9 3655.43  219.28
   1  -2   9 4174.68  219.78
  -1  -2  -9 3937.31  221.78
   1  -2   9 4387.26  217.48
   1  -2   9 3801.62  216.98
   1  -2   9 3894.61  219.78
  -1  -2  -9 3910.11  218.38
  -1   2 -10   18.00    5.10
  -1   2 -10   25.60    5.00
  -1   2 -10   28.60    4.70
   1   2  10   17.20    3.20
   1   2  10   22.70    4.90
   1  -2  10   28.00    3.30
  -1  -2 -10   23.80    4.10
  -1  -2 -10   33.40    7.80
   1  -2  10   20.60    5.00
   1  -2  10   20.80    3.00
  -1  -2 -10   26.70    5.60
   1  -2  10   22.40    5.00
   1   2  11 1371.96   74.89
  -1   2 -11 1214.68   74.59
  -1   2 -11 1289.87   74.69
  -1   2 -11 1385.66   76.69
   1   2  11 1307.47   73.29
   1  -2  11 1341.57   75.79
  -1  -2 -11 1208.78   75.39
  -1  -2 -11 1269.37   73.89
  -1  -2 -11 1305.87   78.69
   1  -2  11 1311.67   75.19
   1   2  12   63.09    8.50
  -1   2 -12   62.39    7.90
   1   2  12   59.69    6.20
  -1   2 -12   41.10    7.50
  -1   2 -12   52.59    9.50
  -1  -2 -12   68.09    9.30
  -1  -2 -12   85.69    7.50
   1  -2  12   57.89    8.30
   1  -2  12   48.70    9.30
  -1  -2 -12   44.20    9.70
  -1   2 -13  396.36   30.30
  -1   2 -13  405.36   24.60
   1   2  13  376.76   23.10
   1   2  13  394.06   24.80
  -1  -2 -13  376.56   29.80
   1  -2  13  360.46   24.80
  -1  -2 -13  362.76   23.60
  -1  -2 -13  379.56   25.80
   1  -2  13  367.86   25.80
   1   2  14   27.50    5.40
  -1   2 -14   27.70    6.80
  -1   2 -14   15.50    4.90
   1   2  14   21.90    5.40
  -1   2 -14   13.00    4.50
   1  -2  14   16.30    6.10
  -1  -2 -14    9.50    8.50
   1  -2  14    9.60    5.40
  -1  -2 -14   22.10    4.70
   1   2  15  303.77   19.00
  -1   2 -15  294.87   20.20
  -1   2 -15  302.97   22.90
   1   2  15  324.07   20.80
  -1   2 -15  303.27   21.00
   1  -2  15  301.67   21.00
   1  -2  15  301.57   22.30
  -1  -2 -15  271.27   26.60
  -1  -2 -15  302.47   22.00
  -1  -2 -15  243.08   19.10
  -1   2 -16   75.99   10.40
  -1   2 -16   83.69   10.00
  -1   2 -16   77.79   12.30
   1   2  16   95.29    8.70
   1   2  16  103.29   10.70
  -1  -2 -16   79.39    9.10
   1  -2  16   81.49   10.50
  -1  -2 -16   85.69   16.00
  -1  -2 -16   74.89   12.20
   1  -2  16   78.29   12.30
  -1   2 -17 1409.06   80.39
  -1   2 -17 1386.26   82.89
  -1   2 -17 1306.77   80.89
  -1  -2 -17 1355.96   79.59
  -1  -2 -17 1438.36   81.99
   1  -2  17 1397.26   82.19
  -1  -2 -17 1467.35   88.29
   1   2  18    1.70    4.20
   1   2  18    8.10    5.80
  -1   2 -18   11.40    7.00
  -1   2 -18    9.00    5.60
   1  -2  18   19.80    7.70
  -1  -2 -18    9.80    4.60
  -1  -2 -18   14.00    6.00
  -1  -2 -18   12.70    9.40
   1   2  19 1031.80   60.79
  -1   2 -19 1087.99   62.69
  -1   2 -19 1073.69   63.29
  -1   2 -19 1063.19   64.89
  -1  -2 -19  978.80   63.69
   1  -2  19 1033.60   64.29
  -1  -2 -19 1075.59   61.79
  -1  -2 -19 1165.98   71.89
  -1   2 -20   -3.40    5.00
  -1   2 -20    3.10    7.20
  -1   2 -20   -0.60    6.20
  -1  -2 -20    3.40   11.20
  -1  -2 -20   -0.40    6.50
   1  -2  20    2.10    7.20
  -1  -2 -20   -0.90    4.70
  -1   2 -21  178.78   17.80
  -1   2 -21  171.98   17.20
  -1   2 -21  184.68   16.90
  -1   2 -21  160.08   15.40
  -1   2 -21  161.48   20.40
  -1  -2 -21  142.29   16.80
  -1  -2 -21  127.99   24.00
  -1   2 -22   13.30    6.70
  -1   2 -22   11.90    7.80
  -1   2 -22   15.80    7.30
  -1   2 -22    3.00    9.70
  -1  -2 -22    3.40    6.10
  -1  -2 -22   14.30    7.80
  -1  -2 -22    7.30   11.80
  -1   2 -23    6.20    6.70
  -1   2 -23   -2.80    9.90
  -1   2 -23    1.80    8.90
  -1   2 -23   11.90    7.20
  -1  -2 -23   -6.90    6.70
  -1  -2 -23  -10.30   12.10
   1   3 -23   67.19   11.80
   1   3 -23   58.39   12.10
   1   3 -23   59.49   13.80
   1   3 -23   56.69    9.90
   1  -3 -23   54.49   11.60
  -1  -3  23   20.60   11.50
   1  -3 -23   67.09   21.40
  -1   3  22   -1.00    9.70
   1   3 -22    8.10    8.80
   1   3 -22   15.00    7.20
   1   3 -22   -1.80    8.50
   1  -3 -22   -3.70   13.10
   1  -3 -22    3.90    7.80
  -1  -3  22   27.40   10.10
   1   3 -21   63.99   11.40
  -1   3  21   61.89   11.70
   1   3 -21   67.89   12.00
   1  -3 -21   49.70    9.00
  -1  -3  21   68.59   12.50
   1  -3 -21   54.19   10.60
   1  -3 -21   63.39   18.70
   1   3 -20   26.00    8.00
   1   3 -20   26.10    7.20
   1   3 -20   27.50    8.70
  -1   3  20   16.10   13.40
   1  -3 -20   17.00    6.00
  -1  -3  20   26.50   10.00
   1  -3 -20    2.10   14.10
   1  -3 -20   14.40    8.40
   1   3 -19  924.91   53.79
   1   3 -19  785.12   50.29
  -1   3  19  833.52   51.29
   1   3 -19  784.62   51.69
   1  -3 -19  764.92   52.79
   1  -3 -19  804.22   60.59
  -1  -3  19  905.21   53.69
   1  -3 -19  789.02   50.49
   1   3 -18   43.20    9.70
  -1   3  18   25.00    8.80
   1   3 -18   40.00    7.90
   1  -3 -18   32.20   11.30
   1  -3 -18   57.09    9.20
  -1  -3  18   36.00    9.50
   1   3 -17 1058.29   63.89
  -1   3  17 1152.98   65.29
   1   3 -17 1082.69   66.39
   1   3 -17  993.30   64.79
   1  -3 -17 1151.88   66.69
  -1  -3  17 1142.39   66.09
   1  -3 -17 1057.69   62.99
   1  -3 -17  919.21   70.89
  -1   3  16   11.10    7.00
   1   3 -16    0.30    5.30
   1   3 -16   -5.60    4.50
   1   3 -16  -14.00    4.80
  -1   3  16    2.10    2.60
   1  -3 -16    2.50    6.60
   1  -3 -16  -10.90    7.30
  -1  -3  16    1.30    5.40
   1  -3 -16    0.30    4.40
  -1  -3  16   -2.70    6.00
   1   3 -15 1182.18   76.39
  -1   3  15 1219.48   78.09
  -1   3  15 1320.07   76.79
   1   3 -15 1339.27   75.99
   1   3 -15 1387.06   78.29
   1  -3 -15 1365.16   75.19
   1  -3 -15 1167.08   77.49
  -1  -3  15 1328.47   72.79
   1  -3 -15 1273.17   82.59
  -1  -3  15 1337.57   77.29
  -1  -3  15 1335.37   73.19
  -1  -3  15 1238.78   77.29
   1   3 -14   11.00    5.30
   1   3 -14   15.90    6.50
   1   3 -14   16.50    5.60
  -1   3  14   20.60    6.90
  -1   3  14   23.40    4.80
  -1  -3  14   13.90    3.90
  -1  -3  14    7.40    5.90
  -1  -3  14   17.40    6.10
  -1  -3  14   16.70    4.10
   1  -3 -14    8.60    9.00
   1  -3 -14   22.00    5.30
   1  -3 -14   19.80    7.30
   1   3 -13  233.28   19.50
   1   3 -13  251.17   18.20
  -1   3  13  205.58   15.90
  -1   3  13  240.18   19.30
   1   3 -13  229.08   18.20
  -1  -3  13  243.08   19.10
   1  -3 -13  218.38   16.50
   1  -3 -13  228.68   23.00
  -1  -3  13  238.38   15.10
  -1  -3  13  228.48   15.60
   1  -3 -13  220.98   19.20
  -1  -3  13  230.98   18.70
   1   3 -12  164.98   14.50
   1   3 -12  184.08   16.10
  -1   3  12  159.48   13.00
  -1   3  12  154.68   15.30
   1   3 -12  159.58   14.40
  -1   3  12  182.48   15.90
  -1  -3  12  178.28   15.40
  -1  -3  12  166.38   11.70
   1  -3 -12  172.08   16.20
   1  -3 -12  177.28   18.80
   1  -3 -12  156.48   13.30
  -1  -3  12  200.78   15.70
  -1   3  11  197.98   14.70
  -1   3  11  212.68   16.70
   1   3 -11  221.38   17.60
   1   3 -11  207.28   16.30
   1   3 -11  186.38   15.70
  -1   3  11  193.28   17.00
  -1  -3  11  210.58   16.80
  -1  -3  11  206.48   16.90
  -1  -3  11  202.58   13.60
   1  -3 -11  195.78   17.60
   1  -3 -11  230.68   20.10
   1   3 -10   60.29    8.80
  -1   3  10   52.99    9.00
  -1   3  10   45.70    7.50
   1   3 -10   40.60    7.40
   1  -3 -10   65.39    9.80
  -1  -3  10   66.89    9.40
  -1  -3  10   62.69    9.10
   1  -3 -10   53.79    7.50
  -1  -3  10   54.59    6.30
   1  -3 -10   59.99   11.00
  -1   3   9  357.16   23.40
  -1   3   9  336.47   22.40
   1   3  -9  328.77   24.00
   1   3  -9  343.37   23.20
   1   3  -9  335.37   23.40
  -1  -3   9  391.26   30.80
  -1  -3   9  339.17   21.10
   1  -3  -9  353.26   25.60
   1  -3  -9  339.37   22.40
  -1  -3   9  388.46   24.70
   1  -3  -9  326.27   24.10
  -1   3   8   27.80    7.90
   1   3  -8   27.80    5.70
   1   3  -8   24.90    5.20
  -1   3   8   26.30    5.60
  -1   3   8   37.80    6.60
   1   3  -8   30.70    6.00
  -1  -3   8   23.80    5.10
   1  -3  -8   23.20    4.70
  -1  -3   8   24.00    5.70
   1  -3  -8   37.20    9.40
  -1  -3   8   33.20    5.20
  -1   3   7  479.45   30.00
   1   3  -7  457.05   28.20
   1   3  -7  388.86   29.00
   1   3  -7  426.56   28.90
  -1   3   7  423.56   28.00
   1   3  -7  488.65   29.30
  -1   3   7  450.65   25.80
  -1   3   7  426.56   28.50
   1  -3  -7  455.85   30.00
   1  -3  -7  430.36   26.10
  -1  -3   7  464.85   28.90
   1  -3  -7  481.45   29.90
   1  -3  -7  445.86   27.90
  -1  -3   7  452.65   29.60
  -1  -3   7  511.05   27.20
  -1   3   6  576.04   31.30
  -1   3   6  542.55   33.70
  -1   3   6  537.35   33.30
  -1   3   6  488.75   34.20
   1   3  -6  521.65   33.00
   1   3  -6  554.44   34.00
   1   3  -6  486.35   33.90
   1  -3  -6  546.95   34.50
  -1  -3   6  545.55   34.70
   1  -3  -6  530.95   33.00
   1  -3  -6  518.25   31.60
   1  -3  -6  589.44   34.90
  -1  -3   6  587.74   33.90
  -1  -3   6  604.64   32.40
  -1   3   5 1843.42  104.19
   1   3  -5 1845.12  103.79
  -1   3   5 1776.92  101.09
   1   3  -5 1762.02  103.09
   1   3  -5 1823.82  102.49
   1   3  -5 1794.02  103.49
  -1   3   5 1875.91  102.99
  -1   3   5 1781.22  103.09
   1  -3  -5 1767.62  102.39
   1  -3  -5 1600.14  101.19
  -1  -3   5 1869.61  104.19
   1  -3  -5 2005.90  104.19
  -1  -3   5 1782.62  101.69
   1  -3  -5 1783.22  103.69
  -1  -3   5 1883.01  103.19
   1   3  -4  422.56   25.40
  -1   3   4  385.86   25.90
   1   3  -4  421.56   26.10
  -1   3   4  402.46   26.20
   1   3  -4  408.06   26.50
   1   3  -4  392.16   26.20
  -1   3   4  417.06   27.10
  -1   3   4  411.76   24.40
  -1  -3   4  399.36   25.80
   1  -3  -4  440.66   26.80
   1  -3  -4  429.66   26.80
   1  -3  -4  398.36   24.70
  -1  -3   4  439.36   25.00
   1  -3  -4  407.96   25.50
  -1  -3   4  392.36   26.70
  -1   3   3 2752.62  159.48
   1   3  -3 2793.42  161.38
   1   3  -3 2776.52  160.58
   1   3  -3 2825.32  161.08
   1   3  -3 2849.31  161.38
  -1   3   3 2865.31  161.08
  -1   3   3 3022.90  162.08
   1   3  -3 3107.59  160.38
  -1   3   3 3004.90  161.18
  -1  -3   3 2824.22  160.68
  -1  -3   3 2903.91  161.88
  -1  -3   3 2860.51  159.88
   1  -3  -3 3016.30  161.58
   1  -3  -3 2708.13  160.28
   1  -3  -3 2768.92  159.88
   1  -3  -3 2623.84  161.28
   1  -3  -3 3023.20  161.58
   1   3  -2   -0.20    2.60
   1   3  -2    0.50    2.80
  -1   3   2    0.60    1.90
   1   3  -2    1.70    2.40
   1   3  -2    2.70    2.40
  -1   3   2    1.70    2.70
  -1   3   2    4.40    3.20
  -1   3   2    2.90    3.40
   1   3  -2    2.00    3.00
   1  -3  -2    5.70    3.30
   1  -3  -2    2.00    2.80
  -1  -3   2    4.50    3.20
  -1  -3   2   -0.40    2.50
  -1  -3   2    2.10    2.60
  -1  -3   2    1.70    2.60
   1  -3  -2    1.10    2.10
   1  -3  -2   -0.30    2.80
   1  -3  -2    3.00    2.30
  -1  -3   2    4.60    2.60
  -1   3   1 4786.52  267.37
   1   3  -1 4953.80  266.77
   1   3  -1 4857.21  267.37
  -1   3   1 5166.88  267.77
   1   3  -1 4531.35  267.37
   1   3  -1 4743.33  267.77
  -1   3   1 4750.42  267.97
  -1   3   1 4855.61  266.47
   1   3  -1 4712.43  266.37
   1  -3  -1 4703.83  266.57
  -1  -3   1 4684.53  266.67
  -1  -3   1 4772.72  266.37
   1  -3  -1 5289.37  267.77
  -1  -3   1 5001.60  267.37
   1  -3  -1 4773.52  266.67
   1  -3  -1 4633.84  267.47
   1  -3  -1 4632.14  267.87
  -1  -3   1 4812.02  267.37
  -1  -3   1 4508.95  267.77
   1   3   0 1822.72  107.99
   1   3   0 1640.74  106.89
  -1   3   0 1894.01  108.79
  -1   3   0 1893.81  108.29
   1   3   0 2043.10  108.89
  -1   3   0 2014.60  108.59
   1   3   0 1883.81  108.19
  -1   3   0 1907.51  107.59
  -1  -3   0 1821.12  107.29
  -1  -3   0 1926.31  108.79
   1  -3   0 1919.91  107.29
   1  -3   0 1824.02  107.39
  -1  -3   0 1777.22  107.09
   1  -3   0 2017.70  108.49
   1  -3   0 1874.11  107.59
  -1  -3   0 1930.51  108.19
   1  -3   0 2124.79  109.39
   1  -3   0 1945.51  108.29
  -1  -3   0 2008.50  108.49
   1   3   1  192.18   14.30
  -1   3  -1  180.88   13.00
   1   3   1  196.68   14.10
  -1   3  -1  205.98   14.40
   1   3   1  179.98   12.70
  -1   3  -1  172.48   14.30
   1   3   1  182.28   13.80
  -1   3  -1  202.68   14.40
  -1   3  -1  181.38   13.50
  -1  -3  -1  185.98   14.00
  -1  -3  -1  171.18   13.00
   1  -3   1  196.98   13.20
   1  -3   1  179.28   13.40
  -1  -3  -1  196.38   14.30
  -1  -3  -1  192.18   14.10
   1  -3   1  184.88   14.40
   1  -3   1  218.08   14.30
   1  -3   1  217.88   14.40
   1  -3   1  218.08   13.30
  -1  -3  -1  179.98   13.00
  -1   3  -2   25.80    4.90
   1   3   2   23.50    4.10
  -1   3  -2   29.50    5.30
  -1   3  -2   22.60    5.00
   1   3   2   14.30    3.90
   1   3   2   17.30    4.20
  -1   3  -2   19.70    4.70
  -1   3  -2   25.00    4.50
   1   3   2   18.00    4.00
  -1  -3  -2   17.50    4.20
   1  -3   2   16.00    3.60
  -1  -3  -2   23.90    4.80
   1  -3   2   19.20    4.00
   1  -3   2   11.10    3.80
   1  -3   2   18.30    3.60
  -1  -3  -2   18.30    3.30
   1  -3   2   18.00    3.40
  -1  -3  -2   20.90    4.90
   1  -3   2   15.80    3.90
   1   3   3    2.60    3.10
   1   3   3    5.60    3.30
  -1   3  -3    5.60    2.60
  -1   3  -3   15.10    4.00
  -1   3  -3   16.20    4.30
  -1   3  -3    6.80    3.30
   1   3   3    5.30    3.10
   1   3   3    7.40    2.30
  -1   3  -3    9.10    3.80
   1  -3   3    5.60    3.80
  -1  -3  -3    2.40    3.20
   1  -3   3    6.10    2.60
   1  -3   3    7.90    2.80
  -1  -3  -3    5.20    2.70
   1  -3   3    9.80    3.20
  -1  -3  -3    3.90    3.40
  -1  -3  -3    9.00    3.60
   1  -3   3    8.40    3.30
  -1  -3  -3    3.00    2.00
   1   3   4  170.88   13.80
   1   3   4  176.78   13.40
  -1   3  -4  193.18   13.10
  -1   3  -4  191.18   14.20
   1   3   4  208.78   14.20
  -1   3  -4  188.78   14.10
  -1   3  -4  180.68   14.10
  -1   3  -4  170.48   13.90
   1   3   4  187.48   11.90
   1  -3   4  187.68   13.70
  -1  -3  -4  171.98   14.20
  -1  -3  -4  180.88   13.70
  -1  -3  -4  195.28   12.30
  -1  -3  -4  168.58   12.80
   1  -3   4  184.88   12.40
   1  -3   4  159.08   13.90
  -1  -3  -4  187.18   14.20
   1  -3   4  194.18   12.80
  -1   3  -5  514.45   30.80
  -1   3  -5  497.65   29.60
   1   3   5  442.36   29.50
   1   3   5  502.65   30.30
   1   3   5  472.65   28.10
  -1   3  -5  524.35   31.10
  -1   3  -5  481.85   30.90
  -1  -3  -5  463.15   30.30
  -1  -3  -5  439.66   28.40
  -1  -3  -5  499.25   30.70
   1  -3   5  468.65   29.00
  -1  -3  -5  509.15   29.60
   1  -3   5  514.95   30.60
   1  -3   5  471.25   30.90
  -1  -3  -5  485.05   31.10
   1  -3   5  504.35   28.80
  -1   3  -6  483.65   29.40
  -1   3  -6  466.35   30.70
  -1   3  -6  488.85   30.20
  -1   3  -6  430.06   30.20
   1   3   6  446.86   29.10
   1   3   6  499.15   30.00
   1  -3   6  504.15   30.30
   1  -3   6  501.75   28.20
  -1  -3  -6  456.35   29.00
   1  -3   6  473.65   30.60
   1  -3   6  538.75   28.90
  -1  -3  -6  438.36   30.10
  -1  -3  -6  456.05   27.90
  -1  -3  -6  493.85   31.10
  -1   3  -7 1890.71  106.79
  -1   3  -7 1929.21  105.99
   1   3   7 1851.31  105.39
  -1   3  -7 2034.00  105.39
   1   3   7 1598.84  107.19
  -1   3  -7 1889.01  106.39
   1  -3   7 1980.00  103.59
   1  -3   7 1850.51  105.89
   1  -3   7 1903.01  104.19
  -1  -3  -7 1880.21  107.09
  -1  -3  -7 1819.62  104.69
  -1  -3  -7 1741.83  105.79
  -1  -3  -7 1698.23  103.19
   1   3   8 1139.29   66.29
  -1   3  -8 1160.78   65.99
  -1   3  -8 1080.09   66.99
   1   3   8 1066.89   65.09
  -1   3  -8 1175.58   66.69
   1   3   8 1211.98   66.79
  -1   3  -8 1159.98   67.69
  -1  -3  -8 1097.89   66.79
  -1  -3  -8 1176.48   65.49
  -1  -3  -8  952.90   63.49
   1  -3   8 1204.88   67.29
   1  -3   8 1214.28   64.19
   1  -3   8 1170.38   67.19
  -1  -3  -8 1116.79   75.89
   1  -3   8 1168.28   64.79
   1   3   9  645.54   38.50
  -1   3  -9  620.04   42.30
  -1   3  -9  631.04   38.10
   1   3   9  557.84   36.80
  -1   3  -9  641.54   38.60
   1   3   9  645.94   38.70
  -1   3  -9  565.84   40.40
  -1  -3  -9  658.03   41.10
   1  -3   9  650.43   36.60
  -1  -3  -9  574.14   38.80
  -1  -3  -9  650.53   37.50
   1  -3   9  650.23   35.90
   1  -3   9  602.74   38.90
   1  -3   9  643.44   39.20
  -1   3 -10   39.30    7.30
   1   3  10   32.80    6.70
  -1   3 -10   35.60    6.90
   1   3  10   40.00    8.00
  -1   3 -10   24.00    7.10
   1   3  10   37.10    6.70
  -1   3 -10   41.50    7.40
   1  -3  10   38.40    4.90
  -1  -3 -10   39.50    8.60
   1  -3  10   46.20    7.60
   1  -3  10   35.60    5.10
  -1  -3 -10   40.20    6.90
   1  -3  10   44.60    8.30
  -1  -3 -10   35.20    6.30
  -1   3 -11   21.30    6.90
  -1   3 -11   16.00    5.10
   1   3  11   18.50    6.20
   1   3  11   15.30    5.40
  -1   3 -11   16.20    5.10
  -1   3 -11   23.40    5.30
   1  -3  11    9.40    5.50
   1  -3  11   15.80    3.00
  -1  -3 -11   19.60    4.70
   1  -3  11   13.20    5.40
  -1  -3 -11   21.10    6.00
  -1  -3 -11   16.00    7.80
   1  -3  11   14.70    3.30
  -1   3 -12   57.99    9.70
  -1   3 -12   60.19    9.40
   1   3  12   59.49    7.20
  -1   3 -12   62.69    9.00
  -1   3 -12   64.89    9.80
   1   3  12   73.19    9.60
  -1  -3 -12   60.99   10.20
   1  -3  12   73.49    6.10
   1  -3  12   74.19   10.40
   1  -3  12   71.39   10.80
   1  -3  12   67.39    5.80
  -1  -3 -12   58.79    7.60
  -1  -3 -12   71.99   13.50
  -1   3 -13    4.90    5.90
  -1   3 -13   11.60    5.60
   1   3  13   10.40    3.90
   1   3  13   10.70    5.40
  -1   3 -13    7.10    5.20
  -1   3 -13   12.30    4.80
   1  -3  13   10.30    5.60
   1  -3  13    8.60    5.40
  -1  -3 -13   16.70    6.10
  -1  -3 -13   13.40    7.80
  -1  -3 -13    7.70    4.20
  -1   3 -14  398.26   28.70
  -1   3 -14  460.35   30.90
  -1   3 -14  454.85   28.00
   1   3  14  395.46   25.50
   1   3  14  416.96   27.90
  -1   3 -14  394.36   28.00
  -1  -3 -14  465.65   27.00
   1  -3  14  416.86   29.50
  -1  -3 -14  396.76   29.00
  -1  -3 -14  374.06   33.40
   1  -3  14  419.46   28.40
  -1   3 -15   52.59   10.00
  -1   3 -15   59.39    9.60
   1   3  15   65.99    7.40
  -1   3 -15   59.79    9.90
   1   3  15   50.39    8.50
  -1   3 -15   48.30    9.50
   1  -3  15   32.60    7.80
  -1  -3 -15   38.10   12.20
   1  -3  15   71.49   10.90
  -1  -3 -15   63.19   11.80
  -1  -3 -15   57.09    8.30
  -1   3 -16  341.17   23.90
  -1   3 -16  377.16   25.30
   1   3  16  355.56   24.00
  -1   3 -16  345.47   25.70
  -1   3 -16  373.76   27.50
  -1  -3 -16  309.47   31.50
  -1  -3 -16  275.07   24.90
  -1  -3 -16  352.36   23.00
   1  -3  16  385.66   26.80
  -1   3 -17   -8.20    5.90
  -1   3 -17    6.30    4.80
  -1   3 -17   -2.90    5.40
  -1   3 -17   -5.80    5.00
  -1  -3 -17    4.00    4.40
  -1  -3 -17   -5.90    8.60
   1  -3  17    1.70    7.00
  -1  -3 -17    6.50    6.50
  -1   3 -18    0.70    4.90
  -1   3 -18    7.50    7.40
   1   3  18    6.20    6.10
  -1   3 -18   -1.40    6.00
  -1   3 -18    5.60    6.00
   1  -3  18   16.00    8.20
  -1  -3 -18   -2.90    6.10
  -1  -3 -18    3.50   11.40
  -1  -3 -18   11.20    4.90
  -1   3 -19  125.39   16.60
  -1   3 -19  118.59   12.60
  -1   3 -19  107.59   14.60
   1   3  19  111.09   12.00
  -1   3 -19   80.49   13.10
  -1  -3 -19   89.89   14.50
  -1  -3 -19   91.69   11.30
  -1  -3 -19   96.29   19.70
   1  -3  19   98.99   17.40
  -1   3 -20   70.69   12.20
  -1   3 -20   85.59   11.60
  -1   3 -20   85.39   14.20
  -1   3 -20   57.69   10.60
  -1  -3 -20   66.79   13.40
  -1  -3 -20   36.80   16.40
   1  -3  20   74.29   14.20
  -1   3 -21  155.98   18.80
  -1   3 -21  185.98   20.40
  -1   3 -21  188.98   16.70
  -1  -3 -21  160.48   15.80
  -1  -3 -21  197.78   18.90
  -1  -3 -21  148.69   27.40
  -1   3 -22   80.49   16.10
  -1   3 -22  111.39   13.30
  -1   3 -22  116.19   17.70
   1  -3  22   50.79   13.60
  -1  -3 -22   82.19   15.00
  -1  -3 -22  119.59   23.70
   1   4 -22   14.80    9.40
  -1   4  22   -7.10   10.30
   1   4 -22   13.80    9.40
   1   4 -22    8.80    6.80
   1  -4 -22   13.70    9.30
   1  -4 -22    0.80   15.40
   1   4 -21   -3.90    8.60
   1   4 -21   15.70    9.30
  -1   4  21    7.70   10.20
   1   4 -21    0.40    6.50
   1  -4 -21   33.40   18.30
   1  -4 -21   -0.50    7.80
   1   4 -20    1.70    5.90
   1   4 -20    1.20    7.60
   1   4 -20   17.40   10.20
   1  -4 -20   -1.10    7.80
   1  -4 -20   -8.10   12.60
   1   4 -19    2.60    8.30
   1   4 -19   12.80    6.20
   1   4 -19   -1.00    6.70
  -1   4  19   14.40    8.60
  -1  -4  19  -10.00    8.00
   1  -4 -19   15.10   13.50
   1  -4 -19   10.30    8.60
   1  -4 -19    7.90    5.70
   1   4 -18  328.27   23.30
   1   4 -18  290.77   24.80
   1   4 -18  322.87   26.60
  -1   4  18  301.17   24.60
   1  -4 -18  256.57   33.00
   1  -4 -18  280.67   25.70
   1  -4 -18  273.87   22.70
   1   4 -17    4.20    6.10
   1   4 -17   -2.20    6.10
  -1   4  17   17.90    8.80
   1   4 -17    0.20    6.40
   1   4 -17    0.60    5.60
   1  -4 -17    5.70    5.00
  -1  -4  17   -4.30    8.00
  -1  -4  17   -1.50    3.50
  -1  -4  17    2.40    3.50
   1  -4 -17   11.20   10.00
   1  -4 -17    6.30   22.60
  -1   4  16   76.39   14.60
   1   4 -16   62.99   13.00
   1   4 -16   86.79   11.80
   1   4 -16   58.59   11.30
   1   4 -16   88.69   15.20
  -1  -4  16   65.89    8.60
   1  -4 -16   84.69   14.90
  -1  -4  16   73.39   12.00
   1  -4 -16   77.59   17.30
   1  -4 -16   73.69   10.20
  -1  -4  16   82.89    8.40
   1   4 -15   15.10    6.70
   1   4 -15   15.30    7.50
   1   4 -15    7.90    6.60
   1   4 -15    7.30    6.00
  -1  -4  15    6.40    4.40
  -1  -4  15    8.60    7.00
   1  -4 -15   16.40    5.30
   1  -4 -15   20.80    7.80
   1  -4 -15   11.80   10.30
  -1  -4  15   13.50    4.50
  -1   4  14  617.84   40.90
  -1   4  14  560.54   38.10
  -1   4  14  586.34   42.40
   1   4 -14  670.83   42.30
   1   4 -14  571.94   41.00
   1   4 -14  682.93   40.40
   1   4 -14  581.14   40.40
  -1  -4  14  603.14   37.40
  -1  -4  14  619.84   40.90
   1  -4 -14  582.94   45.40
   1  -4 -14  564.94   41.50
   1  -4 -14  719.53   39.20
  -1  -4  14  671.13   36.70
   1   4 -13   25.20    7.30
   1   4 -13   34.30    7.50
   1   4 -13   12.60    6.20
   1   4 -13   17.00    7.40
  -1  -4  13   33.40    7.70
  -1  -4  13   27.20    5.00
   1  -4 -13   28.50    8.60
  -1  -4  13   25.40    7.50
  -1  -4  13   29.30    5.80
  -1   4  12  592.54   39.10
  -1   4  12  632.44   37.40
   1   4 -12  578.34   38.90
   1   4 -12  581.24   39.10
   1   4 -12  614.24   40.50
   1   4 -12  610.04   40.70
   1  -4 -12  642.64   43.50
  -1  -4  12  614.04   36.80
  -1  -4  12  610.64   40.10
  -1  -4  12  608.64   39.50
  -1  -4  12  611.14   36.60
   1  -4 -12  604.34   40.50
   1  -4 -12  566.04   37.40
   1   4 -11   48.10    9.00
   1   4 -11   50.19    9.80
   1   4 -11   70.39   10.60
   1   4 -11   56.59   10.50
  -1  -4  11   60.39    8.10
  -1  -4  11   65.19    8.90
  -1  -4  11   59.39   11.10
   1  -4 -11   79.89    9.60
   1  -4 -11   73.89   14.10
  -1  -4  11   54.29   10.60
   1  -4 -11   78.39   12.20
  -1   4  10  647.14   40.30
   1   4 -10  661.73   41.80
   1   4 -10  572.04   42.20
  -1   4  10  670.73   41.50
   1   4 -10  667.93   42.90
   1   4 -10  612.54   41.40
  -1  -4  10  695.93   42.30
   1  -4 -10  679.53   44.50
   1  -4 -10  634.44   40.40
   1  -4 -10  670.43   43.20
  -1  -4  10  678.23   39.40
  -1  -4  10  741.63   43.50
   1   4  -9   11.80    5.50
   1   4  -9    7.00    5.30
   1   4  -9    8.00    5.20
  -1   4   9   13.90    5.20
  -1   4   9    7.30    5.80
   1   4  -9   14.00    5.20
   1  -4  -9   22.40    7.20
  -1  -4   9    8.80    5.50
   1  -4  -9    8.50    5.10
   1  -4  -9    9.20    2.20
  -1  -4   9    6.70    3.70
  -1  -4   9   11.10    5.90
   1  -4  -9    6.70    4.50
   1   4  -8 1199.28   68.79
   1   4  -8 1074.49   68.99
  -1   4   8 1160.28   64.69
  -1   4   8 1128.29   67.39
  -1   4   8 1123.89   69.29
  -1   4   8 1206.58   68.39
   1   4  -8 1139.69   68.79
   1   4  -8 1063.69   67.49
  -1  -4   8 1333.87   70.29
   1  -4  -8 1069.49   65.19
  -1  -4   8 1113.49   65.89
   1  -4  -8 1171.78   69.99
   1  -4  -8 1145.99   69.39
  -1  -4   8 1161.38   68.29
   1  -4  -8 1206.28   67.49
   1   4  -7  389.96   25.90
  -1   4   7  366.16   24.60
  -1   4   7  333.27   24.70
  -1   4   7  355.46   21.70
   1   4  -7  381.76   24.50
  -1   4   7  351.96   25.70
   1   4  -7  342.77   25.00
   1   4  -7  368.06   26.10
   1  -4  -7  408.46   26.50
  -1  -4   7  328.47   25.60
  -1  -4   7  359.06   22.70
   1  -4  -7  323.97   22.10
   1  -4  -7  398.56   26.60
  -1  -4   7  365.76   24.80
   1   4  -6   28.30    5.80
  -1   4   6   29.10    6.20
   1   4  -6   38.20    7.30
   1   4  -6   27.60    8.70
  -1   4   6   26.50    4.90
  -1   4   6   24.80    6.80
   1   4  -6   52.39    8.50
   1   4  -6   39.50    7.50
  -1   4   6   49.10    8.50
  -1  -4   6   23.50    8.70
   1  -4  -6   30.00    8.50
   1  -4  -6   37.10    6.70
  -1  -4   6   23.50    5.20
  -1  -4   6   26.60    4.90
   1  -4  -6   26.40    4.70
   1  -4  -6   25.10    7.20
   1   4  -5 2340.97  138.29
  -1   4   5 2526.45  139.89
  -1   4   5 2388.26  138.19
   1   4  -5 2431.86  139.19
   1   4  -5 2500.55  139.49
  -1   4   5 2403.96  136.19
   1   4  -5 2335.17  138.79
  -1  -4   5 2598.24  136.99
   1  -4  -5 2422.16  139.29
  -1  -4   5 2617.64  140.09
   1  -4  -5 2261.57  136.59
   1  -4  -5 2374.96  137.59
   1  -4  -5 2469.75  139.39
   1   4  -4  222.88   18.30
   1   4  -4  210.68   18.00
  -1   4   4  223.28   17.80
  -1   4   4  221.08   15.70
   1   4  -4  258.37   17.10
   1   4  -4  262.77   18.40
  -1   4   4  244.78   17.80
   1   4  -4  236.98   17.50
  -1   4   4  238.38   19.10
   1  -4  -4  249.38   17.10
  -1  -4   4  244.28   19.00
   1  -4  -4  221.58   16.20
   1  -4  -4  247.28   18.50
  -1  -4   4  253.77   17.60
   1  -4  -4  228.98   18.40
  -1  -4   4  234.98   16.40
   1   4  -3  608.64   44.40
   1   4  -3  706.83   43.70
  -1   4   3  696.83   44.80
   1   4  -3  714.33   45.30
   1   4  -3  726.93   45.40
  -1   4   3  768.72   45.10
   1   4  -3  778.92   44.60
  -1   4   3  715.03   45.70
  -1   4   3  743.13   43.20
   1  -4  -3  785.12   45.70
  -1  -4   3  733.83   44.80
   1  -4  -3  747.53   45.70
  -1  -4   3  729.53   44.30
  -1  -4   3  772.52   43.60
   1  -4  -3  720.73   43.60
   1  -4  -3  776.22   45.60
  -1  -4   3  744.63   46.00
   1  -4  -3  740.73   44.00
   1   4  -2 1273.57   75.59
   1   4  -2 1360.16   77.19
   1   4  -2 1185.98   76.29
  -1   4   2 1375.36   77.59
   1   4  -2 1327.37   76.59
  -1   4   2 1381.86   76.79
  -1   4   2 1246.88   74.79
   1   4  -2 1359.26   75.39
  -1   4   2 1318.07   76.59
   1  -4  -2 1344.57   75.49
   1  -4  -2 1221.78   75.29
   1  -4  -2 1154.88   76.69
  -1  -4   2 1284.27   77.29
   1  -4  -2 1400.56   76.99
   1  -4  -2 1206.98   76.49
  -1  -4   2 1378.56   76.59
  -1  -4   2 1315.47   75.79
  -1  -4   2 1369.76   75.19
  -1  -4   2 1357.46   76.39
   1   4  -1 1802.32   99.39
  -1   4   1 1658.53   99.19
   1   4  -1 1794.52  101.29
  -1   4   1 1616.04  100.29
  -1   4   1 1829.82  100.99
   1   4  -1 1696.23   99.99
   1   4  -1 1844.32  101.09
  -1   4   1 1693.73  101.29
   1   4  -1 1767.12  100.69
  -1  -4   1 1735.13  100.49
   1  -4  -1 1693.83   99.49
   1  -4  -1 1643.44  101.19
  -1  -4   1 1787.82   99.89
   1  -4  -1 1783.02  100.89
  -1  -4   1 1742.93  101.39
   1  -4  -1 1702.13   99.59
   1  -4  -1 1890.61   99.59
   1  -4  -1 1777.12  100.79
  -1  -4   1 1656.83   99.19
  -1  -4   1 1840.12  100.89
   1   4   0  115.19   12.00
   1   4   0  129.59   10.60
   1   4   0  138.49   11.80
  -1   4   0  119.49   11.70
  -1   4   0  115.49   12.30
   1   4   0  136.29   11.90
  -1   4   0  122.09   11.90
  -1   4   0  143.89   11.20
   1  -4   0  138.89   12.10
  -1  -4   0  141.59   12.20
  -1  -4   0  121.39   11.70
   1  -4   0  124.19   10.60
   1  -4   0  116.19   10.60
  -1  -4   0  120.29   12.30
   1  -4   0  113.89   10.70
  -1  -4   0  102.49   10.30
   1  -4   0  116.99   12.30
  -1  -4   0  117.79   10.40
   1  -4   0  132.99   12.10
  -1   4  -1   29.10    6.10
  -1   4  -1   39.50    7.20
   1   4   1   36.00    6.60
   1   4   1   40.30    7.80
  -1   4  -1   38.40    6.90
  -1   4  -1   25.90    5.10
   1   4   1   35.10    7.20
   1   4   1   39.10    6.00
  -1  -4  -1   36.10    7.40
   1  -4   1   39.70    7.50
   1  -4   1   32.10    5.90
   1  -4   1   34.80    6.20
   1  -4   1   37.60    6.40
  -1  -4  -1   37.00    7.40
  -1  -4  -1   28.20    5.30
  -1  -4  -1   41.70    7.30
  -1  -4  -1   33.70    5.70
   1  -4   1   42.70    7.50
   1  -4   1   35.90    7.30
  -1  -4  -1   36.00    6.50
   1   4   2   25.20    5.50
   1   4   2   26.20    5.60
  -1   4  -2   36.40    7.30
  -1   4  -2   24.60    5.60
  -1   4  -2   34.40    6.60
   1   4   2   23.30    4.50
  -1   4  -2   21.80    4.70
  -1   4  -2   23.50    4.70
   1   4   2   27.80    6.20
   1  -4   2   22.30    6.40
  -1  -4  -2   18.60    4.10
  -1  -4  -2   22.50    5.80
  -1  -4  -2   23.10    5.80
   1  -4   2   28.60    5.10
  -1  -4  -2   23.40    4.80
   1  -4   2   24.00    4.70
   1  -4   2   22.40    5.70
  -1  -4  -2   24.10    4.70
   1  -4   2   29.50    5.80
   1  -4   2   21.60    4.60
  -1  -4  -2   18.80    5.60
   1   4   3  536.35   34.40
   1   4   3  519.25   34.80
   1   4   3  531.75   32.60
  -1   4  -3  544.55   34.50
  -1   4  -3  561.04   33.60
   1   4   3  558.64   34.50
  -1   4  -3  598.54   35.70
  -1   4  -3  543.45   35.20
  -1   4  -3  545.85   34.90
   1  -4   3  510.35   32.90
   1  -4   3  535.75   33.20
   1  -4   3  562.14   35.80
  -1  -4  -3  538.05   33.10
   1  -4   3  544.25   34.20
  -1  -4  -3  541.05   35.00
   1  -4   3  600.54   34.70
  -1  -4  -3  537.85   35.00
  -1  -4  -3  508.35   33.40
  -1  -4  -3  560.94   35.00
  -1   4  -4    9.50    4.80
  -1   4  -4   15.30    4.50
  -1   4  -4   10.00    4.10
  -1   4  -4   27.80    6.30
   1   4   4   13.40    3.50
   1   4   4   12.90    4.90
   1   4   4    9.80    4.50
  -1   4  -4    9.70    4.50
   1   4   4   10.70    4.60
   1  -4   4    9.20    3.80
  -1  -4  -4   12.60    3.90
   1  -4   4   17.90    5.20
   1  -4   4    8.90    3.80
  -1  -4  -4    9.90    3.60
   1  -4   4   14.20    5.10
  -1  -4  -4   13.00    5.40
  -1  -4  -4   15.40    5.00
   1  -4   4    9.70    4.10
  -1  -4  -4   16.30    5.40
  -1   4  -5 2524.85  144.19
  -1   4  -5 2448.26  142.19
  -1   4  -5 2441.16  141.79
   1   4   5 2577.44  141.19
  -1   4  -5 2379.16  142.09
   1   4   5 2390.96  141.79
   1   4   5 2454.85  143.19
  -1   4  -5 2671.13  141.19
   1   4   5 2503.85  139.09
   1  -4   5 2585.74  141.69
  -1  -4  -5 2638.94  140.79
  -1  -4  -5 2432.06  141.69
   1  -4   5 2526.05  144.89
  -1  -4  -5 2433.56  142.19
   1  -4   5 2440.16  139.59
  -1  -4  -5 2321.87  139.59
  -1  -4  -5 2411.26  142.29
   1  -4   5 2624.14  140.29
  -1   4  -6  454.45   29.60
   1   4   6  426.76   25.70
   1   4   6  463.45   28.80
   1   4   6  472.05   29.40
  -1   4  -6  418.56   30.90
  -1   4  -6  407.56   29.00
  -1   4  -6  439.66   29.40
  -1   4  -6  442.16   29.60
   1   4   6  441.16   28.00
  -1  -4  -6  347.97   32.40
   1  -4   6  430.36   26.40
  -1  -4  -6  426.26   26.30
   1  -4   6  487.15   30.00
  -1  -4  -6  400.16   28.80
   1  -4   6  434.16   27.00
  -1  -4  -6  400.06   27.30
   1  -4   6  413.96   28.40
  -1   4  -7 3606.44  203.68
   1   4   7 3597.54  201.68
  -1   4  -7 3429.76  201.88
  -1   4  -7 3307.07  203.28
   1   4   7 3622.24  202.38
  -1   4  -7 3788.52  204.18
  -1   4  -7 3568.44  202.88
   1  -4   7 3993.90  204.18
   1  -4   7 3667.53  202.88
  -1  -4  -7 3512.85  201.58
  -1  -4  -7 3397.76  203.08
  -1  -4  -7 3488.45  200.18
  -1  -4  -7 3648.54  204.08
   1  -4   7 3722.33  200.38
   1  -4   7 3617.54  200.98
  -1   4  -8   36.90    6.70
  -1   4  -8   22.20    6.80
  -1   4  -8   22.60    6.00
  -1   4  -8   32.60    7.10
   1   4   8   26.10    6.30
   1   4   8   41.10    7.60
  -1  -4  -8   35.80    7.00
   1  -4   8   30.30    4.90
   1  -4   8   33.50    6.10
  -1  -4  -8   41.50    8.80
   1  -4   8   22.30    5.70
  -1  -4  -8   29.20    4.70
  -1  -4  -8   25.60    6.10
   1  -4   8   26.10    7.20
   1   4   9 1651.93  102.99
  -1   4  -9 1891.41  103.69
   1   4   9 1778.52  102.89
   1   4   9 1775.22  101.69
  -1   4  -9 1731.83  102.79
  -1   4  -9 1812.42  104.79
  -1   4  -9 1584.74  103.69
   1  -4   9 1865.11  104.39
  -1  -4  -9 1739.03  102.59
   1  -4   9 1875.21  103.79
   1  -4   9 1884.51  100.49
   1  -4   9 1887.21  101.19
  -1  -4  -9 1712.13  103.89
  -1  -4  -9 1917.11  105.99
  -1  -4  -9 1694.43   99.89
   1   4  10  204.18   17.10
  -1   4 -10  213.78   18.80
  -1   4 -10  213.48   17.00
  -1   4 -10  182.88   16.90
   1   4  10  173.18   16.70
   1   4  10  192.08   15.30
  -1   4 -10  197.28   16.50
  -1  -4 -10  214.48   19.90
  -1  -4 -10  233.78   15.90
   1  -4  10  195.38   13.70
  -1  -4 -10  193.58   17.80
   1  -4  10  201.78   17.60
   1  -4  10  209.28   17.70
   1  -4  10  215.58   14.50
   1   4  11  260.77   19.60
  -1   4 -11  245.08   19.40
  -1   4 -11  228.38   19.00
  -1   4 -11  227.68   20.90
  -1   4 -11  233.98   19.90
   1   4  11  258.57   19.70
   1   4  11  247.08   17.50
  -1  -4 -11  267.27   23.20
   1  -4  11  265.97   15.90
   1  -4  11  234.68   19.90
   1  -4  11  245.58   20.00
  -1  -4 -11  248.78   18.00
  -1  -4 -11  214.28   19.70
   1  -4  11  229.88   16.40
  -1   4 -12  252.77   19.00
  -1   4 -12  243.28   19.40
  -1   4 -12  211.78   19.60
   1   4  12  236.08   19.10
   1   4  12  231.38   19.80
   1   4  12  204.68   16.50
  -1   4 -12  239.08   21.20
  -1  -4 -12  239.28   23.40
   1  -4  12  248.88   15.30
  -1  -4 -12  203.48   17.00
   1  -4  12  242.88   19.70
  -1  -4 -12  243.68   20.40
   1  -4  12  208.28   19.80
   1  -4  12  268.07   16.00
   1   4  13    2.00    4.20
   1   4  13    3.20    5.90
  -1   4 -13    4.20    5.00
  -1   4 -13   -5.10    5.60
   1   4  13   -3.70    5.50
  -1   4 -13    6.00    5.20
  -1   4 -13   11.60    5.40
   1  -4  13   -0.80    3.20
  -1  -4 -13    5.10    4.30
   1  -4  13   -0.30    5.30
   1  -4  13    1.60    3.60
  -1  -4 -13    1.40    5.30
  -1  -4 -13   -0.60    7.60
   1  -4  13    2.00    7.10
  -1   4 -14  154.58   15.80
  -1   4 -14  123.59   16.40
  -1   4 -14  122.69   13.60
   1   4  14  135.39   14.40
   1   4  14  100.39   10.60
  -1   4 -14  105.59   14.20
  -1  -4 -14   98.79   19.40
  -1  -4 -14  122.39   15.30
   1  -4  14  147.29    9.60
  -1  -4 -14  133.59   12.30
   1  -4  14  152.58    9.80
   1  -4  14  129.59   15.70
  -1   4 -15  166.78   16.90
   1   4  15  164.08   15.40
  -1   4 -15  173.98   15.70
  -1   4 -15  146.69   18.20
  -1   4 -15  159.18   15.00
  -1  -4 -15  144.99   16.40
  -1  -4 -15  121.99   20.80
  -1  -4 -15  130.39   13.30
   1  -4  15  150.78   17.20
  -1   4 -16  131.09   16.30
  -1   4 -16  164.88   18.80
   1   4  16  163.48   15.70
  -1   4 -16  148.49   15.10
  -1   4 -16  145.39   16.00
  -1  -4 -16  164.98   13.80
   1  -4  16  154.48   18.40
  -1  -4 -16  135.49   22.60
  -1  -4 -16  137.79   16.40
  -1   4 -17  852.11   49.20
  -1   4 -17  788.62   51.09
  -1   4 -17  755.32   52.99
  -1   4 -17  757.42   52.59
   1   4  17  803.82   48.30
  -1  -4 -17  825.02   50.99
  -1  -4 -17  672.73   61.49
  -1  -4 -17  766.12   47.50
  -1   4 -18  159.18   17.20
  -1   4 -18  121.19   16.70
  -1   4 -18  132.19   14.30
   1   4  18  136.29   14.80
  -1   4 -18  132.39   18.80
  -1  -4 -18   99.19   20.80
  -1  -4 -18  132.59   13.20
  -1  -4 -18  161.88   17.30
  -1   4 -19  546.15   39.60
  -1   4 -19  553.34   38.00
   1   4  19  504.95   33.60
  -1   4 -19  520.75   40.70
  -1   4 -19  575.64   35.10
  -1  -4 -19  473.95   33.60
  -1  -4 -19  521.05   46.60
  -1  -4 -19  524.75   36.60
   1   4  20   25.90    7.60
  -1   4 -20   35.80   10.60
  -1   4 -20    1.20    8.20
  -1   4 -20   26.40    7.80
  -1  -4 -20   25.00    6.90
  -1  -4 -20   23.80    8.50
  -1  -4 -20    4.70   14.70
  -1   4 -21  134.69   15.40
  -1   4 -21  205.18   22.10
  -1   4 -21  170.08   20.60
  -1  -4 -21  114.59   24.10
  -1  -4 -21  146.49   18.30
   1   5 -21    7.10    7.30
   1   5 -21   21.90   11.30
   1   5 -21  -14.40   10.20
  -1   5  21   30.70   12.20
   1  -5 -21  -15.20   13.40
   1  -5 -21    3.10    8.90
   1   5 -20   82.89   12.90
   1   5 -20   60.49   14.20
   1   5 -20   71.99   15.50
   1  -5 -20   81.69   21.50
   1  -5 -20   67.19   13.60
  -1   5  19   97.49   18.10
   1   5 -19   78.19   14.40
   1   5 -19   72.29   13.00
   1  -5 -19   56.49   17.70
   1  -5 -19   78.49   14.10
   1   5 -18   60.19   12.90
   1   5 -18   33.10    9.00
  -1   5  18   31.30    9.80
   1   5 -18   55.19   12.30
   1  -5 -18   41.40    9.10
   1  -5 -18   47.00   11.10
  -1  -5  18   40.90    7.50
   1  -5 -18   56.19   17.60
  -1  -5  18   49.70    6.90
  -1   5  17  183.78   19.90
   1   5 -17  160.28   21.70
   1   5 -17  156.88   20.30
   1   5 -17  211.78   19.00
   1  -5 -17  215.08   21.70
   1  -5 -17  155.38   16.30
   1  -5 -17  154.28   27.00
  -1  -5  17  194.48   14.50
  -1  -5  17  202.08   14.30
   1   5 -16   10.10    8.20
   1   5 -16   10.50    7.90
   1   5 -16    4.60    8.10
   1   5 -16   12.90    7.30
  -1   5  16   22.10    9.80
  -1  -5  16   18.30    5.60
   1  -5 -16   15.90    6.50
   1  -5 -16   16.80    8.30
   1  -5 -16   24.80   14.90
  -1  -5  16   16.90    5.30
   1   5 -15  270.07   26.00
  -1   5  15  293.47   24.60
   1   5 -15  281.57   23.00
   1   5 -15  267.67   25.00
   1   5 -15  255.07   23.70
   1  -5 -15  274.07   21.10
  -1  -5  15  331.77   26.10
   1  -5 -15  306.27   30.20
   1  -5 -15  312.67   25.50
  -1  -5  15  253.77   18.80
   1   5 -14   12.10    7.90
   1   5 -14   13.50    7.30
  -1   5  14   14.50    8.70
   1   5 -14   16.90    8.10
   1  -5 -14   23.50    6.00
   1  -5 -14   20.80   10.80
  -1  -5  14   19.90    6.20
   1  -5 -14    9.30    7.70
  -1  -5  14   17.80    5.50
  -1   5  13  711.73   52.29
   1   5 -13  834.42   53.49
   1   5 -13  828.22   53.99
   1   5 -13  757.12   54.49
   1   5 -13  875.71   55.29
   1  -5 -13  971.10   59.49
  -1  -5  13  896.01   49.60
   1  -5 -13  939.81   52.09
   1  -5 -13  825.02   55.09
  -1  -5  13  800.92   53.79
  -1  -5  13  875.81   50.79
   1   5 -12   -0.70    5.90
   1   5 -12   -4.40    5.70
   1   5 -12    1.10    6.70
   1   5 -12    5.50    6.40
  -1   5  12    9.80    6.70
   1  -5 -12    8.80    6.30
  -1  -5  12    4.00    4.80
  -1  -5  12    7.20   10.30
  -1  -5  12   -2.60    4.60
   1  -5 -12   12.30    5.90
   1  -5 -12    6.70    8.50
  -1  -5  12   -0.30    5.10
   1   5 -11  299.67   25.50
  -1   5  11  322.77   24.90
   1   5 -11  306.17   26.00
  -1   5  11  323.77   23.30
   1   5 -11  341.97   24.90
  -1   5  11  321.87   25.90
   1   5 -11  302.87   24.70
  -1  -5  11  325.57   22.50
  -1  -5  11  312.47   21.50
  -1  -5  11  345.77   26.30
   1  -5 -11  365.86   23.90
  -1  -5  11  320.37   25.10
   1  -5 -11  311.27   28.20
   1  -5 -11  351.36   27.30
   1   5 -10  117.49   15.40
   1   5 -10   98.49   15.70
  -1   5  10  129.99   15.50
   1   5 -10   91.89   14.00
   1   5 -10  134.79   14.50
   1   5 -10  129.59   14.30
  -1  -5  10  115.19   11.60
   1  -5 -10  133.09    9.50
  -1  -5  10  133.29   14.60
   1  -5 -10  124.59   15.40
  -1  -5  10  107.69   11.90
   1  -5 -10  165.48   13.80
  -1  -5  10  129.79   15.40
   1  -5 -10  144.39   17.60
   1   5  -9  168.98   16.70
   1   5  -9  177.08   15.40
   1   5  -9  173.48   16.30
   1   5  -9  142.99   17.00
   1   5  -9  140.39   15.90
  -1   5   9  154.58   11.00
  -1   5   9  145.39   15.70
  -1   5   9  162.08   15.20
  -1   5   9  144.89   16.60
   1  -5  -9  171.48   18.20
  -1  -5   9  169.68   13.90
   1  -5  -9  166.08   14.40
  -1  -5   9  167.78   15.80
   1  -5  -9  139.69   16.60
   1  -5  -9  138.99   11.30
  -1  -5   9  141.29   16.10
  -1  -5   9  155.68   13.00
   1   5  -8  489.15   37.00
   1   5  -8  513.35   36.20
  -1   5   8  548.95   37.70
   1   5  -8  530.15   36.70
   1   5  -8  593.14   35.90
  -1   5   8  539.55   32.20
   1   5  -8  484.25   36.80
   1  -5  -8  536.05   37.40
   1  -5  -8  540.85   33.20
   1  -5  -8  548.95   34.90
   1  -5  -8  605.14   38.50
  -1  -5   8  568.24   37.90
  -1  -5   8  550.54   33.50
  -1  -5   8  577.04   34.60
  -1  -5   8  525.05   35.90
  -1   5   7  831.22   50.89
  -1   5   7  814.32   51.19
   1   5  -7  892.01   52.19
   1   5  -7  794.22   51.99
   1   5  -7  840.72   52.79
  -1   5   7  819.42   52.49
  -1   5   7  845.62   48.00
   1   5  -7  831.02   51.69
   1   5  -7  815.72   50.49
  -1  -5   7  835.82   49.70
  -1  -5   7  848.42   49.00
   1  -5  -7  742.03   48.50
   1  -5  -7  843.62   50.29
   1  -5  -7  819.92   52.49
  -1  -5   7  825.22   52.79
  -1  -5   7  784.32   50.89
   1  -5  -7  822.42   52.69
   1   5  -6  496.25   35.00
   1   5  -6  570.04   34.00
  -1   5   6  521.65   35.90
  -1   5   6  491.35   31.50
   1   5  -6  514.15   35.50
   1   5  -6  532.85   34.80
  -1   5   6  512.55   34.10
   1   5  -6  527.55   35.10
  -1   5   6  534.25   34.80
   1  -5  -6  529.35   35.80
  -1  -5   6  540.35   36.40
  -1  -5   6  520.65   32.40
   1  -5  -6  478.85   32.20
   1  -5  -6  516.25   35.60
   1  -5  -6  524.45   33.50
  -1  -5   6  540.15   33.10
  -1  -5   6  487.85   33.90
  -1   5   5 1415.56   86.39
   1   5  -5 1367.96   84.79
   1   5  -5 1431.46   85.69
  -1   5   5 1534.95   85.49
   1   5  -5 1386.76   85.99
  -1   5   5 1508.05   82.69
   1   5  -5 1527.15   84.39
  -1   5   5 1531.95   85.39
   1  -5  -5 1434.26   83.39
  -1  -5   5 1442.26   84.89
  -1  -5   5 1458.05   83.19
   1  -5  -5 1409.36   85.89
  -1  -5   5 1395.36   86.49
   1  -5  -5 1435.66   84.19
   1  -5  -5 1372.16   85.89
  -1   5   4  437.76   29.50
  -1   5   4  435.56   29.30
  -1   5   4  410.16   30.40
   1   5  -4  401.36   29.50
   1   5  -4  408.16   28.00
  -1   5   4  422.86   27.00
   1   5  -4  436.76   30.00
   1   5  -4  407.56   29.70
   1   5  -4  366.46   28.30
   1  -5  -4  389.06   29.90
   1  -5  -4  452.65   30.50
   1  -5  -4  420.76   27.60
   1  -5  -4  436.96   28.40
  -1  -5   4  431.96   32.30
  -1  -5   4  438.66   27.50
  -1  -5   4  444.96   28.80
   1  -5  -4  491.35   30.90
  -1   5   3 1015.60   66.29
  -1   5   3 1125.49   68.69
  -1   5   3 1030.60   63.19
   1   5  -3 1103.89   66.29
   1   5  -3 1010.00   64.39
   1   5  -3 1136.49   65.99
   1   5  -3 1144.89   64.19
   1   5  -3 1057.89   65.89
  -1   5   3 1051.19   65.29
   1  -5  -3 1136.39   66.29
   1  -5  -3 1056.39   66.29
   1  -5  -3 1062.59   63.99
  -1  -5   3  999.50   66.29
   1  -5  -3 1126.29   66.19
  -1  -5   3 1062.09   64.59
   1  -5  -3 1077.09   64.09
  -1  -5   3 1157.08   63.89
  -1  -5   3 1118.39   64.29
   1  -5  -3 1040.60   64.19
  -1  -5   3 1209.48   65.79
   1   5  -2 1442.86   89.19
   1   5  -2 1607.44   90.09
   1   5  -2 1541.25   89.79
  -1   5   2 1516.35   89.29
  -1   5   2 1594.74   90.69
   1   5  -2 1440.06   87.99
   1   5  -2 1546.45   87.79
  -1   5   2 1574.94   89.69
  -1   5   2 1461.15   87.29
  -1  -5   2 1586.14   89.39
  -1  -5   2 1488.15   87.49
   1  -5  -2 1391.76   89.09
  -1  -5   2 1571.64   88.59
  -1  -5   2 1568.54   90.69
   1  -5  -2 1455.65   87.89
   1  -5  -2 1439.16   89.99
   1  -5  -2 1453.65   87.69
  -1  -5   2 1518.65   88.99
   1  -5  -2 1576.34   89.89
  -1  -5   2 1531.85   88.09
   1  -5  -2 1633.44   88.39
   1   5  -1   48.00    9.30
   1   5  -1   47.80    8.90
   1   5  -1   63.69    9.90
  -1   5   1   40.40    7.70
  -1   5   1   51.29    9.50
  -1   5   1   49.80    9.70
  -1   5   1   65.79   10.90
   1   5  -1   45.70    9.50
   1  -5  -1   66.79   10.40
  -1  -5   1   51.39    8.10
  -1  -5   1   53.69   10.20
   1  -5  -1   49.30    8.60
   1  -5  -1   39.50    8.00
   1  -5  -1   44.20    8.70
  -1  -5   1   42.40    7.70
  -1  -5   1   45.80    9.60
   1  -5  -1   62.19   10.50
   1  -5  -1   46.70    7.90
  -1  -5   1   48.70    9.40
  -1  -5   1   58.09    8.70
   1   5   0 2417.56  137.89
   1   5   0 2562.64  138.69
   1   5   0 2318.37  135.89
  -1   5   0 2370.56  137.69
  -1   5   0 2185.68  135.99
  -1   5   0 2545.55  138.99
   1   5   0 2338.37  137.49
  -1   5   0 2319.97  137.89
  -1  -5   0 2297.37  138.49
   1  -5   0 2374.86  137.79
   1  -5   0 2562.84  136.59
  -1  -5   0 2528.65  136.69
  -1  -5   0 2146.69  137.09
  -1  -5   0 2402.96  137.79
   1  -5   0 2564.54  139.29
   1  -5   0 2327.17  137.49
  -1  -5   0 2454.35  136.19
  -1  -5   0 2422.86  138.59
   1  -5   0 2470.55  136.19
   1   5   1  944.81   60.19
  -1   5  -1  984.40   65.79
  -1   5  -1  965.50   60.79
   1   5   1 1024.90   61.29
   1   5   1  979.40   58.59
  -1   5  -1 1037.80   60.89
  -1   5  -1  941.81   60.99
   1   5   1 1012.00   60.79
   1  -5   1  993.80   60.49
   1  -5   1 1052.79   60.59
   1  -5   1  997.10   59.09
  -1  -5  -1  951.30   59.09
  -1  -5  -1  970.80   59.19
  -1  -5  -1  956.40   60.29
  -1  -5  -1 1105.39   61.29
   1  -5   1  993.40   58.79
  -1  -5  -1  976.70   61.29
   1  -5   1 1121.49   62.49
   1  -5   1 1013.30   59.69
  -1  -5  -1  911.51   58.69
   1   5   2 2209.18  128.29
  -1   5  -2 2327.77  131.39
   1   5   2 2152.08  129.99
   1   5   2 2239.28  130.99
  -1   5  -2 2472.15  131.69
  -1   5  -2 2253.17  130.69
   1   5   2 2130.39  129.99
  -1   5  -2 2198.88  129.59
   1  -5   2 2162.38  128.79
   1  -5   2 2548.74  130.99
   1  -5   2 2358.86  128.79
   1  -5   2 2276.57  130.19
  -1  -5  -2 2122.89  130.89
  -1  -5  -2 2289.47  130.69
  -1  -5  -2 2333.97  130.99
   1  -5   2 2450.15  132.29
  -1  -5  -2 2200.68  128.89
  -1  -5  -2 2171.58  128.89
  -1  -5  -2 2250.57  129.29
   1  -5   2 2240.88  129.69
  -1   5  -3   52.69   10.60
  -1   5  -3   56.89   10.00
  -1   5  -3   45.60    8.20
   1   5   3   32.80    8.10
   1   5   3   60.29    7.80
   1   5   3   53.69   10.00
   1   5   3   48.00    9.60
  -1   5  -3   61.19   10.50
  -1   5  -3   54.99    9.10
   1  -5   3   51.19    8.50
   1  -5   3   54.89    9.50
  -1  -5  -3   48.20    8.30
  -1  -5  -3   46.50    8.00
  -1  -5  -3   64.49   10.60
   1  -5   3   37.20   12.10
  -1  -5  -3   48.90    9.80
   1  -5   3   46.40    8.10
  -1  -5  -3   49.80    9.70
   1  -5   3   62.99    9.20
  -1  -5  -3   43.70    7.40
  -1   5  -4  633.64   39.50
   1   5   4  605.74   38.80
   1   5   4  632.84   39.50
  -1   5  -4  586.84   41.80
  -1   5  -4  668.73   40.70
   1   5   4  611.04   36.90
   1   5   4  605.24   40.00
  -1   5  -4  615.94   39.90
  -1   5  -4  584.54   38.00
   1  -5   4  667.33   39.40
  -1  -5  -4  617.34   40.20
   1  -5   4  624.34   37.40
   1  -5   4  583.54   38.80
   1  -5   4  639.04   40.90
  -1  -5  -4  587.04   38.10
  -1  -5  -4  568.24   39.70
   1  -5   4  615.44   37.80
  -1  -5  -4  534.95   39.20
  -1  -5  -4  593.74   37.50
  -1   5  -5   94.39   12.60
  -1   5  -5   90.29   10.90
   1   5   5   98.39    9.30
  -1   5  -5  111.69   12.60
  -1   5  -5  104.99   13.00
   1   5   5   89.89   12.10
   1   5   5   88.09   12.10
   1   5   5  112.79   12.70
  -1   5  -5   98.59   12.40
  -1  -5  -5   88.19   11.80
  -1  -5  -5   99.99   10.10
  -1  -5  -5  106.69   10.80
  -1  -5  -5   91.19   12.40
   1  -5   5   81.29   11.10
   1  -5   5   90.19    9.80
   1  -5   5  117.29   13.90
   1  -5   5  105.59   10.40
  -1  -5  -5   93.49   13.00
  -1   5  -6   26.50    7.50
  -1   5  -6   14.80    5.40
  -1   5  -6   19.60    7.00
   1   5   6   17.90    6.70
  -1   5  -6   10.50    6.00
  -1   5  -6   15.30    5.70
   1   5   6   21.30    6.80
   1   5   6    1.30    5.00
   1   5   6   10.50    3.70
   1  -5   6    8.40    5.40
   1  -5   6   12.60    4.90
   1  -5   6    7.10    4.40
  -1  -5  -6   21.80    7.40
  -1  -5  -6    8.40    4.20
  -1  -5  -6   16.40    6.00
  -1  -5  -6   10.00    5.00
   1  -5   6   12.20    4.60
  -1  -5  -6   14.20    4.40
  -1   5  -7  160.68   15.20
  -1   5  -7  140.49   15.60
   1   5   7  158.18   15.30
   1   5   7  152.38   14.40
  -1   5  -7  158.58   16.70
  -1   5  -7  128.39   13.90
   1   5   7  169.98   16.00
   1   5   7  144.19   11.30
  -1   5  -7  161.08   16.30
   1  -5   7  149.69   15.90
  -1  -5  -7  129.39   15.10
   1  -5   7  150.98   12.50
  -1  -5  -7  153.68   13.70
  -1  -5  -7  150.78   12.30
   1  -5   7  154.28   14.90
   1  -5   7  147.99   12.80
  -1  -5  -7  166.18   17.00
  -1   5  -8  575.94   36.20
  -1   5  -8  594.04   38.60
   1   5   8  527.85   36.60
  -1   5  -8  600.74   37.20
  -1   5  -8  527.25   37.40
  -1   5  -8  495.85   37.00
   1   5   8  490.25   34.90
   1   5   8  539.95   36.20
  -1  -5  -8  510.65   33.30
  -1  -5  -8  532.95   35.00
   1  -5   8  568.94   33.60
   1  -5   8  594.84   34.40
  -1  -5  -8  577.94   38.60
   1  -5   8  536.65   36.30
  -1  -5  -8  521.35   37.10
   1  -5   8  612.94   38.50
   1   5   9  193.48   17.60
  -1   5  -9  178.68   18.00
  -1   5  -9  201.88   19.10
  -1   5  -9  202.38   17.70
  -1   5  -9  238.68   18.20
  -1   5  -9  168.28   19.30
   1   5   9  168.08   16.10
  -1  -5  -9  179.78   13.70
  -1  -5  -9  176.08   19.70
   1  -5   9  194.18   15.10
  -1  -5  -9  238.08   17.00
   1  -5   9  206.18   18.00
   1  -5   9  161.28   18.60
  -1  -5  -9  205.48   18.30
   1  -5   9  221.48   14.80
   1   5  10  229.38   19.20
   1   5  10  221.48   17.40
  -1   5 -10  193.78   21.60
  -1   5 -10  212.68   18.70
  -1   5 -10  222.38   18.60
  -1   5 -10  220.48   20.60
  -1   5 -10  254.07   20.90
  -1  -5 -10  211.48   17.30
   1  -5  10  219.78   20.30
   1  -5  10  223.88   15.60
  -1  -5 -10  206.48   14.40
  -1  -5 -10  214.28   22.00
  -1  -5 -10  201.98   19.60
   1  -5  10  189.88   19.10
   1  -5  10  206.28   18.20
  -1   5 -11   36.10    8.40
  -1   5 -11   19.30    7.20
  -1   5 -11   17.50    7.80
  -1   5 -11   26.40    8.60
   1   5  11   20.40    6.10
   1   5  11   21.00    7.20
   1   5  11   14.10    6.60
  -1  -5 -11   24.20    8.40
  -1  -5 -11   30.20    6.60
   1  -5  11   27.10    8.20
   1  -5  11   19.10    7.30
   1  -5  11   27.40    8.20
   1  -5  11   17.40    4.90
  -1  -5 -11   30.20    9.90
   1   5  12  848.72   47.90
  -1   5 -12  745.93   47.50
   1   5  12  700.13   50.49
   1   5  12  674.03   45.10
  -1   5 -12  709.43   48.70
  -1   5 -12  670.93   47.20
  -1   5 -12  771.72   50.09
   1  -5  12  798.12   44.50
  -1  -5 -12  806.82   46.20
   1  -5  12  745.13   48.30
  -1  -5 -12  656.53   47.90
  -1  -5 -12  712.83   51.69
   1  -5  12  786.92   46.50
  -1   5 -13  275.07   23.10
   1   5  13  271.77   22.70
  -1   5 -13  239.88   23.20
  -1   5 -13  264.07   22.10
  -1   5 -13  294.07   25.20
   1  -5  13  260.37   18.80
  -1  -5 -13  335.47   29.30
  -1  -5 -13  258.17   23.20
   1  -5  13  308.77   19.00
   1  -5  13  276.47   26.70
  -1  -5 -13  252.87   20.20
  -1   5 -14  811.82   52.09
  -1   5 -14  773.22   54.19
  -1   5 -14  789.02   53.79
  -1   5 -14  938.61   56.19
   1   5  14  852.11   52.09
  -1  -5 -14  782.62   57.89
  -1  -5 -14  809.32   53.39
  -1  -5 -14  822.12   50.49
   1  -5  14  825.42   48.30
   1  -5  14  853.21   47.70
   1   5  15  327.87   25.10
  -1   5 -15  312.17   26.90
  -1   5 -15  285.77   26.20
  -1   5 -15  329.97   28.90
  -1  -5 -15  341.97   37.80
  -1  -5 -15  331.37   32.40
   1  -5  15  354.86   20.50
   1  -5  15  325.27   20.80
  -1  -5 -15  314.47   23.30
  -1   5 -16   44.30    9.70
  -1   5 -16   45.30   12.60
   1   5  16   49.00   10.00
  -1   5 -16   39.90   10.40
  -1   5 -16   53.69   11.00
  -1  -5 -16   61.69   11.80
  -1  -5 -16   57.09   10.70
  -1  -5 -16   58.99   15.70
  -1   5 -17   83.49   14.90
  -1   5 -17   86.19   12.80
  -1   5 -17   66.89   15.00
   1   5  17   86.39   14.00
  -1  -5 -17   72.79   12.70
  -1  -5 -17   70.19   17.80
  -1  -5 -17   60.79   11.00
  -1   5 -18  104.89   20.40
  -1   5 -18   75.89   15.70
  -1   5 -18   84.19   13.30
   1   5  18  116.09   15.40
  -1  -5 -18  114.19   16.40
  -1  -5 -18   91.39   22.20
  -1  -5 -18   84.19   12.40
  -1   5 -19    8.30   10.50
  -1   5 -19   17.80    9.20
   1   5  19   12.20    8.60
  -1   5 -19   -5.30    6.40
  -1  -5 -19    1.60    8.00
  -1  -5 -19  -10.80   12.00
   1   5  20    4.80    8.50
  -1   5 -20    2.30    7.10
  -1   5 -20   -1.90    8.90
  -1   5 -20    8.30   10.30
  -1  -5 -20    1.40    8.80
  -1  -5 -20   -1.50   14.30
   1   6 -20  368.96   34.80
   1   6 -20  419.16   30.40
   1   6 -20  420.06   36.50
   1  -6 -20  372.66   33.10
   1  -6 -20  385.56   45.50
   1   6 -19    1.40   10.50
   1   6 -19    1.30    7.80
   1   6 -19   21.40   11.60
  -1   6  19    9.70   11.50
   1  -6 -19   -9.60   15.90
   1  -6 -19    9.50    9.90
   1   6 -18  229.18   26.50
   1   6 -18  217.08   22.10
   1   6 -18  219.78   25.90
  -1   6  18  236.98   24.10
  -1  -6  18  228.78   17.60
  -1  -6  18  273.17   18.10
   1  -6 -18  214.88   32.40
   1  -6 -18  217.48   24.20
   1   6 -17   79.89   15.20
   1   6 -17   75.19   14.80
  -1   6  17   74.59   13.20
   1   6 -17   56.79   13.50
  -1  -6  17   72.69   11.50
   1  -6 -17   73.69   19.40
   1  -6 -17   86.79   16.60
  -1  -6  17   87.19   10.50
   1   6 -16   -7.00    8.40
  -1   6  16    9.70    9.30
   1   6 -16   -7.90    8.50
   1   6 -16    4.50    7.20
   1  -6 -16   -2.10    8.40
  -1  -6  16   -4.90    5.00
   1  -6 -16   -3.40   10.40
  -1  -6  16    4.70    6.30
   1   6 -15   81.39   15.90
  -1   6  15   70.39   13.20
   1   6 -15   81.69   15.10
   1   6 -15   78.39   14.80
  -1  -6  15   84.09   12.30
   1  -6 -15  120.29   21.90
   1  -6 -15  107.99   17.90
   1  -6 -15   81.49   12.80
  -1  -6  15  104.79   11.50
   1   6 -14  395.66   31.30
   1   6 -14  345.67   33.30
   1   6 -14  360.76   31.00
   1   6 -14  397.56   32.30
  -1  -6  14  351.06   23.80
  -1  -6  14  341.47   24.90
   1  -6 -14  341.97   25.80
   1  -6 -14  323.27   37.90
   1  -6 -14  323.47   35.70
   1   6 -13   44.90   11.80
   1   6 -13   58.29   12.00
   1   6 -13   66.89   13.30
   1   6 -13   67.29   12.10
  -1  -6  13   65.59   11.40
   1  -6 -13   71.49   11.40
   1  -6 -13   53.59   12.80
   1  -6 -13   41.70   12.70
  -1  -6  13   71.49   10.30
   1   6 -12 1115.39   73.69
   1   6 -12 1160.98   72.39
   1   6 -12 1210.98   73.79
   1   6 -12 1208.68   72.19
  -1   6  12 1132.39   72.29
   1  -6 -12 1064.79   73.29
  -1  -6  12 1167.18   73.59
  -1  -6  12 1164.88   69.09
   1  -6 -12 1216.28   72.09
  -1  -6  12 1179.78   67.89
   1  -6 -12 1184.28   76.29
   1   6 -11    2.70    6.90
  -1   6  11   12.80    8.60
  -1   6  11   15.00    6.80
   1   6 -11    2.30    7.20
   1   6 -11    5.00    6.70
   1   6 -11   -2.30    7.70
  -1  -6  11    5.20    7.50
  -1  -6  11   -1.10    5.40
   1  -6 -11   17.60   10.80
   1  -6 -11    5.40    8.20
  -1  -6  11    9.10    7.30
   1  -6 -11   17.40    6.40
  -1  -6  11    6.80    5.80
   1  -6 -11    9.80    3.30
  -1   6  10 1413.86  101.39
  -1   6  10 1685.43   97.29
   1   6 -10 1552.84   96.69
   1   6 -10 1573.04   95.59
   1   6 -10 1485.35   97.39
   1   6 -10 1700.33   96.59
   1  -6 -10 1652.63   98.99
  -1  -6  10 1714.63  101.39
  -1  -6  10 1471.35   96.99
  -1  -6  10 1718.13   92.59
   1  -6 -10 1531.95   91.49
   1  -6 -10 1718.13   98.59
  -1  -6  10 1603.44   93.49
   1  -6 -10 1687.53   94.79
   1   6  -9  358.66   28.30
  -1   6   9  318.67   27.20
   1   6  -9  392.76   29.50
  -1   6   9  368.96   27.40
  -1   6   9  368.06   23.30
   1   6  -9  362.26   27.10
   1   6  -9  364.06   29.80
   1   6  -9  346.47   29.30
  -1   6   9  332.07   28.50
  -1  -6   9  367.26   25.60
   1  -6  -9  351.26   29.90
   1  -6  -9  411.46   27.00
  -1  -6   9  358.96   27.80
  -1  -6   9  407.56   30.50
  -1  -6   9  367.16   24.90
   1  -6  -9  357.16   24.20
   1  -6  -9  389.56   29.90
   1   6  -8  453.15   33.70
  -1   6   8  429.26   33.60
  -1   6   8  436.26   32.30
  -1   6   8  497.45   28.50
  -1   6   8  459.15   32.20
   1   6  -8  421.56   31.60
   1   6  -8  436.56   32.70
   1   6  -8  436.86   33.60
   1   6  -8  400.96   32.60
  -1  -6   8  497.75   34.80
  -1  -6   8  443.66   32.20
   1  -6  -8  479.85   31.30
   1  -6  -8  422.36   29.00
  -1  -6   8  479.15   30.70
   1  -6  -8  403.66   33.40
   1  -6  -8  505.85   35.10
  -1  -6   8  470.15   29.60
  -1   6   7  503.75   30.20
  -1   6   7  463.35   33.70
   1   6  -7  527.85   35.90
  -1   6   7  415.76   34.30
   1   6  -7  464.55   34.70
   1   6  -7  467.85   32.60
   1   6  -7  499.85   34.50
  -1   6   7  470.05   33.50
   1   6  -7  452.75   33.70
  -1  -6   7  495.95   33.50
   1  -6  -7  419.36   30.40
  -1  -6   7  558.34   36.60
  -1  -6   7  480.95   31.90
   1  -6  -7  512.05   35.80
  -1  -6   7  480.15   31.10
   1  -6  -7  474.55   34.80
   1  -6  -7  470.85   32.00
   1   6  -6  108.09   14.10
   1   6  -6  111.99   13.10
  -1   6   6  134.09   11.80
   1   6  -6   96.69   14.20
   1   6  -6  129.79   15.60
  -1   6   6  135.99   14.50
   1   6  -6  103.29   14.70
  -1   6   6  112.49   15.30
  -1   6   6  127.09   16.10
  -1  -6   6  113.69   16.90
   1  -6  -6  101.49   11.80
  -1  -6   6  136.09   12.90
   1  -6  -6  114.69   12.80
   1  -6  -6  115.29   15.80
  -1  -6   6   97.39   12.40
  -1  -6   6  118.99   13.60
   1  -6  -6  104.09   15.40
  -1   6   5  330.87   23.50
  -1   6   5  356.56   26.60
  -1   6   5  354.66   26.70
   1   6  -5  385.56   27.70
  -1   6   5  306.67   27.20
   1   6  -5  338.77   25.00
   1   6  -5  347.67   27.00
   1   6  -5  323.67   25.90
   1   6  -5  347.27   27.60
   1  -6  -5  384.66   28.30
   1  -6  -5  350.86   27.60
   1  -6  -5  357.46   25.30
  -1  -6   5  355.86   28.70
  -1  -6   5  362.06   25.10
   1  -6  -5  306.97   24.30
  -1  -6   5  348.47   24.20
  -1   6   4   -3.70    5.90
   1   6  -4   13.60    6.40
  -1   6   4    4.30    6.70
   1   6  -4   -5.00    5.80
   1   6  -4   -9.70    5.40
  -1   6   4  -10.30    5.30
   1   6  -4    4.80    5.10
  -1   6   4   -0.90    4.40
   1   6  -4    0.90    5.80
  -1  -6   4    3.40    5.40
  -1  -6   4    1.40    4.80
  -1  -6   4   -7.50    6.10
  -1  -6   4    0.40    4.70
   1  -6  -4   -1.70    4.50
   1  -6  -4    4.20    5.50
   1  -6  -4    2.50    5.40
   1  -6  -4   -2.20    5.90
   1  -6  -4    7.00    7.00
   1  -6  -4   -0.70    4.10
   1   6  -3  791.82   50.69
   1   6  -3  879.71   59.69
  -1   6   3  738.83   47.70
   1   6  -3  789.22   49.20
  -1   6   3  853.61   52.19
  -1   6   3  749.03   50.09
  -1   6   3  775.92   50.39
   1  -6  -3  891.71   51.89
  -1  -6   3  821.62   50.39
  -1  -6   3  810.82   48.30
   1  -6  -3  750.42   48.60
   1  -6  -3  752.42   48.50
   1  -6  -3  753.32   50.59
   1  -6  -3  731.83   48.60
  -1  -6   3  754.72   51.39
  -1  -6   3  836.22   49.70
  -1  -6   3  792.12   48.70
   1  -6  -3  735.73   51.09
   1   6  -2  103.09   14.00
  -1   6   2  102.69   13.90
  -1   6   2   91.99   13.60
   1   6  -2  132.29   15.50
   1   6  -2  122.29   14.80
  -1   6   2  115.39   12.00
  -1   6   2   82.89   14.00
   1   6  -2  113.89   12.30
   1  -6  -2  108.29   12.30
  -1  -6   2  100.19   13.70
   1  -6  -2  103.09   12.20
  -1  -6   2  104.19   11.90
   1  -6  -2   89.99   13.90
  -1  -6   2  101.09   12.40
   1  -6  -2   93.89   11.90
  -1  -6   2  102.09   11.80
  -1  -6   2  118.39   14.30
  -1  -6   2  125.39   21.10
   1  -6  -2  101.99   14.40
   1  -6  -2  141.99   15.10
  -1   6   1  506.85   36.20
  -1   6   1  538.65   36.30
   1   6  -1  567.64   37.50
   1   6  -1  522.05   36.30
  -1   6   1  516.55   37.30
   1   6  -1  468.65   36.00
   1   6  -1  473.45   34.10
  -1   6   1  548.55   34.50
  -1  -6   1  581.54   45.70
  -1  -6   1  533.85   36.10
   1  -6  -1  514.25   39.30
  -1  -6   1  473.15   37.10
   1  -6  -1  566.64   35.20
  -1  -6   1  572.04   35.50
   1  -6  -1  524.85   34.40
   1  -6  -1  567.44   36.60
  -1  -6   1  506.35   34.00
   1  -6  -1  553.14   34.60
  -1  -6   1  539.55   34.70
   1  -6  -1  484.65   37.00
   1   6   0  507.45   34.00
   1   6   0  503.25   33.80
   1   6   0  502.85   31.70
  -1   6   0  472.95   31.60
  -1   6   0  448.96   33.50
  -1   6   0  432.76   33.90
   1   6   0  400.26   32.70
  -1   6   0  490.85   33.70
   1  -6   0  478.95   33.40
  -1  -6   0  484.45   33.40
   1  -6   0  429.66   31.30
   1  -6   0  480.55   33.70
  -1  -6   0  491.05   31.80
   1  -6   0  490.15   31.70
  -1  -6   0  494.15   32.20
  -1  -6   0  547.95   35.50
  -1  -6   0  505.75   31.70
   1  -6   0  443.06   31.80
  -1  -6   0  466.35   33.50
   1  -6   0  420.66   36.30
  -1   6  -1    5.10    6.90
   1   6   1   -2.40    5.00
  -1   6  -1    0.50    5.30
  -1   6  -1    4.60    5.40
  -1   6  -1    3.40    5.90
   1   6   1    1.20    4.60
   1   6   1   -4.00    5.80
   1   6   1    0.90    5.90
  -1  -6  -1   -3.60    5.90
  -1  -6  -1   -3.30    4.60
   1  -6   1    8.60    4.80
  -1  -6  -1    5.80    4.70
   1  -6   1    1.30    4.70
  -1  -6  -1    6.00    5.80
   1  -6   1   17.50    7.90
   1  -6   1    2.20    6.20
  -1  -6  -1    0.70    6.00
  -1  -6  -1    4.50    6.90
   1  -6   1   -0.30    5.50
   1  -6   1    0.70    5.80
  -1   6  -2 1410.96   89.89
   1   6   2 1382.16   89.69
   1   6   2 1447.76   89.09
   1   6   2 1450.65   86.79
  -1   6  -2 1622.74   90.09
   1   6   2 1623.04   89.69
  -1   6  -2 1433.76   87.99
  -1   6  -2 1515.55   90.19
   1  -6   2 1508.25   87.09
  -1  -6  -2 1353.86   87.29
  -1  -6  -2 1447.36   90.09
  -1  -6  -2 1564.84   88.19
  -1  -6  -2 1586.84   90.19
   1  -6   2 1398.16   87.09
  -1  -6  -2 1530.15   87.69
  -1  -6  -2 1667.23   90.19
   1  -6   2 1424.16   88.69
   1  -6   2 1492.05   89.19
   1  -6   2 1451.35   90.69
   1  -6   2 1653.63   88.99
  -1   6  -3  283.37   22.60
  -1   6  -3  262.77   23.70
  -1   6  -3  303.37   23.90
   1   6   3  284.97   23.40
   1   6   3  277.17   20.50
  -1   6  -3  250.27   23.80
   1   6   3  299.27   23.30
   1   6   3  313.57   24.20
  -1  -6  -3  261.87   21.60
   1  -6   3  280.27   22.80
   1  -6   3  296.57   22.50
  -1  -6  -3  314.37   22.10
  -1  -6  -3  252.97   23.80
   1  -6   3  294.37   21.30
   1  -6   3  297.57   25.10
   1  -6   3  297.57   21.20
  -1  -6  -3  278.37   21.50
  -1  -6  -3  307.57   24.10
  -1  -6  -3  307.77   24.20
   1   6   4  363.36   28.10
  -1   6  -4  366.06   28.90
  -1   6  -4  350.86   28.50
  -1   6  -4  395.36   28.30
  -1   6  -4  368.36   29.40
   1   6   4  344.67   26.90
   1   6   4  355.06   28.60
   1   6   4  336.77   27.30
  -1   6  -4  415.66   27.40
   1  -6   4  386.36   26.30
   1  -6   4  432.76   28.60
   1  -6   4  378.46   26.00
  -1  -6  -4  375.26   27.00
  -1  -6  -4  445.06   30.10
   1  -6   4  407.86   30.70
  -1  -6  -4  386.46   29.10
  -1  -6  -4  382.26   28.90
  -1  -6  -4  397.86   27.10
   1  -6   4  374.66   27.50
  -1  -6  -4  392.66   26.80
  -1   6  -5 1604.04   92.49
   1   6   5 1521.05   92.09
   1   6   5 1656.03   88.59
   1   6   5 1547.75   91.09
   1   6   5 1491.05   91.09
  -1   6  -5 1554.14   91.79
  -1   6  -5 1392.36   92.19
  -1   6  -5 1498.75   92.09
  -1   6  -5 1569.64   90.49
   1  -6   5 1602.14   93.79
   1  -6   5 1574.24   89.49
   1  -6   5 1460.15   88.79
  -1  -6  -5 1647.94   90.59
  -1  -6  -5 1510.55   90.29
  -1  -6  -5 1429.36   89.59
  -1  -6  -5 1598.64   92.79
  -1  -6  -5 1607.64   92.79
  -1  -6  -5 1441.96   91.79
   1  -6   5 1523.55   90.99
  -1   6  -6   10.80    7.10
  -1   6  -6   15.50    7.30
  -1   6  -6   14.10    6.40
   1   6   6    2.20    6.40
   1   6   6   11.70    6.90
   1   6   6   11.40    4.50
  -1   6  -6   11.00    6.30
   1   6   6   10.20    6.60
  -1   6  -6   33.80    9.30
  -1  -6  -6   17.60    7.60
   1  -6   6    5.40    5.00
   1  -6   6   12.60    5.80
  -1  -6  -6    5.40    7.10
   1  -6   6   11.80    8.10
   1  -6   6    4.70    5.20
  -1  -6  -6    6.00    4.60
  -1  -6  -6   12.50    7.00
  -1  -6  -6    4.40    5.60
  -1   6  -7   86.49   12.90
  -1   6  -7  111.19   16.00
   1   6   7  107.49   14.10
  -1   6  -7   81.79   14.30
  -1   6  -7  101.19   15.20
   1   6   7   99.69   10.20
   1   6   7   82.89   14.00
   1   6   7  110.79   14.30
  -1   6  -7   87.09   14.70
   1  -6   7  107.39   11.80
  -1  -6  -7  113.79   15.90
   1  -6   7  108.99   13.80
  -1  -6  -7   90.79   10.90
   1  -6   7  102.39   15.80
   1  -6   7   94.29   11.40
  -1  -6  -7   90.19   14.20
  -1  -6  -7  131.59   12.80
  -1   6  -8    6.40    7.00
  -1   6  -8    7.70    6.70
  -1   6  -8    4.00    5.70
   1   6   8   -1.30    6.70
   1   6   8   14.90    6.30
  -1   6  -8   -4.30    5.50
  -1   6  -8    3.60    6.30
   1   6   8    7.40    7.10
  -1  -6  -8    9.80    7.50
   1  -6   8   -0.40    4.80
  -1  -6  -8    6.10    4.80
   1  -6   8   -1.40    6.50
  -1  -6  -8   -3.90    6.50
   1  -6   8    6.70    5.80
   1  -6   8    2.10    5.10
  -1  -6  -8    2.00    5.30
  -1   6  -9    8.10    7.30
   1   6   9    8.30    7.10
   1   6   9    7.40    6.90
  -1   6  -9   18.80    8.50
  -1   6  -9    5.40    6.40
  -1   6  -9   21.80    8.00
  -1   6  -9   12.00    8.10
   1   6   9   16.00    7.90
   1  -6   9   -1.10    6.10
  -1  -6  -9    4.00    5.80
   1  -6   9    7.50    5.50
  -1  -6  -9   15.40    4.80
  -1  -6  -9    6.50    7.40
  -1  -6  -9   13.60    7.90
   1  -6   9    5.90    7.30
   1  -6   9    5.10    5.60
  -1   6 -10   32.20    8.70
   1   6  10   34.00   11.90
  -1   6 -10   32.50   10.20
  -1   6 -10   47.00   11.10
  -1   6 -10   30.50    8.80
  -1   6 -10   46.40   11.70
  -1  -6 -10   37.40   11.70
  -1  -6 -10   21.80    9.20
   1  -6  10   29.10    6.60
   1  -6  10   30.40    9.60
  -1  -6 -10   35.70    8.20
   1  -6  10   25.10    6.70
  -1  -6 -10   34.50    5.90
   1  -6  10   14.90    8.60
  -1   6 -11   51.69   10.60
  -1   6 -11   32.20   12.00
  -1   6 -11   47.20   11.00
  -1   6 -11   15.50    9.80
  -1   6 -11   41.70   13.90
  -1  -6 -11   36.70   11.30
   1  -6  11   32.80    7.20
   1  -6  11   40.50    7.30
  -1  -6 -11   40.80   10.50
  -1  -6 -11   33.80    6.20
   1  -6  11   47.90   11.80
  -1  -6 -11   53.19    9.10
  -1   6 -12   51.49   11.90
  -1   6 -12   46.30   10.10
  -1   6 -12   44.90   11.30
  -1   6 -12   48.10   10.80
  -1   6 -12   42.40   14.10
   1   6  12   44.80   10.40
  -1  -6 -12   34.80   10.60
   1  -6  12   40.50    6.70
   1  -6  12   31.50    7.30
  -1  -6 -12   43.80    8.70
  -1  -6 -12   52.89   13.80
  -1   6 -13    9.50    8.60
  -1   6 -13   17.70    8.10
   1   6  13   10.00    8.40
  -1   6 -13   18.20    8.30
  -1   6 -13    1.60    7.80
  -1  -6 -13   16.60    8.10
   1  -6  13   12.90    5.40
   1  -6  13   20.90    6.20
  -1  -6 -13   11.90   10.80
  -1   6 -14   90.49   14.20
   1   6  14   99.39   15.70
  -1   6 -14   86.89   16.10
  -1   6 -14   94.09   16.90
  -1   6 -14  115.09   17.90
  -1  -6 -14  105.09   13.00
  -1  -6 -14   78.39   15.30
   1  -6  14   90.09   10.60
   1  -6  14  104.59   11.40
  -1   6 -15    6.10    7.40
   1   6  15    1.90    8.30
  -1   6 -15   12.50    9.50
  -1  -6 -15   15.70   12.00
  -1  -6 -15   -1.70    7.40
  -1  -6 -15   12.00    6.50
   1  -6  15    2.70    5.50
   1  -6  15   12.20    5.30
   1   6  16    7.20    8.50
  -1   6 -16   20.10   11.60
  -1   6 -16   17.00    9.90
  -1   6 -16    4.80    8.10
  -1  -6 -16   12.40    7.00
   1  -6  16   19.30    5.50
   1  -6  16   18.70    5.20
  -1  -6 -16   23.20   15.30
  -1  -6 -16   10.90    8.10
  -1   6 -17   70.49   13.60
   1   6  17   58.19   12.20
  -1   6 -17   54.69   11.20
  -1   6 -17   54.09   13.60
  -1  -6 -17   50.79   12.20
  -1  -6 -17   60.99   17.60
  -1   6 -18   19.40   11.60
  -1   6 -18   39.60    9.20
  -1   6 -18   38.40   13.40
  -1  -6 -18   46.10   17.50
  -1  -6 -18   20.60   10.00
   1   6  19   11.90   10.40
  -1   6 -19   11.50   11.70
  -1   6 -19   11.20    7.40
  -1   6 -19   12.80   11.30
  -1  -6 -19    2.10    9.10
  -1  -6 -19   -4.80   15.10
   1   7 -18   78.79   14.00
   1   7 -18   74.49   15.00
  -1   7  18   90.29   16.20
   1   7 -18   65.19   16.90
   1  -7 -18   97.99   23.50
  -1  -7  18  100.69   14.30
  -1  -7  18   91.99   12.00
   1  -7 -18  104.99   19.60
   1   7 -17   92.99   17.60
   1   7 -17  100.29   16.80
  -1   7  17   86.09   16.30
   1   7 -17   80.19   16.60
   1  -7 -17   88.79   21.00
  -1  -7  17  102.89   12.20
   1  -7 -17   78.99   15.00
  -1  -7  17   77.39   14.50
   1   7 -16   14.80   11.90
   1   7 -16   16.20   11.10
   1   7 -16   -2.20    8.30
  -1   7  16  -12.40   10.30
  -1  -7  16   -2.20    6.60
   1  -7 -16   -2.10    9.80
   1  -7 -16   14.60   13.90
  -1  -7  16    5.70    7.80
   1   7 -15   13.00   12.40
   1   7 -15    5.10   10.40
  -1   7  15    0.10    7.90
   1   7 -15    1.50    8.70
  -1  -7  15   10.40    7.50
   1  -7 -15   23.40   11.70
   1  -7 -15   23.90   14.20
  -1  -7  15   14.30    6.90
   1   7 -14  104.79   16.30
   1   7 -14   83.49   16.80
   1   7 -14  105.59   19.90
  -1  -7  14  100.39   12.90
   1  -7 -14   81.79   15.60
  -1  -7  14   73.69   13.50
   1  -7 -14   93.39   19.60
   1   7 -13   -1.40    8.60
   1   7 -13   -0.30   10.20
  -1   7  13    2.30    8.40
   1   7 -13  -10.60    7.20
  -1  -7  13    0.00    6.40
  -1  -7  13    2.50    6.90
   1  -7 -13    7.30   10.50
   1  -7 -13   -1.10    8.50
   1   7 -12  337.27   28.60
   1   7 -12  340.27   36.40
   1   7 -12  344.97   32.20
  -1   7  12  356.66   29.80
   1  -7 -12  339.27   27.80
   1  -7 -12  357.96   43.30
   1  -7 -12  318.77   36.10
  -1  -7  12  351.76   25.20
  -1  -7  12  319.97   24.00
   1  -7 -12  316.77   21.00
   1   7 -11  151.98   20.40
   1   7 -11  143.59   19.20
  -1   7  11  160.78   20.80
   1   7 -11  145.89   20.40
   1  -7 -11  175.68   22.80
   1  -7 -11  128.39   19.30
  -1  -7  11  147.59   15.60
   1  -7 -11  138.99   16.30
   1  -7 -11  146.39   12.50
  -1  -7  11  156.48   15.10
   1   7 -10  271.77   24.90
  -1   7  10  315.97   25.80
   1   7 -10  303.37   28.80
   1   7 -10  282.17   27.40
   1   7 -10  301.27   27.00
  -1   7  10  338.87   28.20
  -1  -7  10  268.37   27.60
  -1  -7  10  283.07   23.20
   1  -7 -10  359.66   25.40
  -1  -7  10  308.07   22.70
   1  -7 -10  321.57   27.80
   1  -7 -10  360.96   30.80
   1  -7 -10  283.87   21.40
   1   7  -9   31.80   10.20
   1   7  -9   21.70    8.60
  -1   7   9   32.80    9.10
   1   7  -9   30.90   10.20
  -1   7   9   33.10    6.30
  -1   7   9   34.90   10.50
   1   7  -9   34.20   11.50
   1  -7  -9   26.30    6.40
   1  -7  -9   32.00    8.40
   1  -7  -9   35.70   11.70
  -1  -7   9   27.10    7.50
  -1  -7   9   31.40   11.90
  -1  -7   9   27.70    7.70
   1  -7  -9   41.30   12.00
   1   7  -8  349.87   27.20
   1   7  -8  246.68   24.40
  -1   7   8  285.57   25.90
  -1   7   8  302.17   27.30
   1   7  -8  315.17   26.50
  -1   7   8  268.97   24.80
   1   7  -8  307.07   32.00
  -1  -7   8  326.47   29.20
  -1  -7   8  312.07   22.80
   1  -7  -8  325.17   28.80
   1  -7  -8  306.57   27.50
   1  -7  -8  282.67   23.90
   1  -7  -8  336.07   23.40
  -1  -7   8  311.67   23.40
  -1   7   7    1.70    8.70
  -1   7   7    5.60   10.70
   1   7  -7   14.00    9.00
  -1   7   7    5.10    5.20
   1   7  -7   19.60    7.90
   1   7  -7   10.50    7.50
  -1   7   7   -2.80    7.10
  -1  -7   7    7.40    6.10
   1  -7  -7    6.00    5.30
   1  -7  -7   18.40    9.20
  -1  -7   7   12.80    6.20
  -1  -7   7   12.70    8.70
   1  -7  -7    7.60    8.80
  -1   7   6  537.45   52.09
   1   7  -6  654.03   44.70
   1   7  -6  637.54   45.30
   1   7  -6  694.73   43.90
  -1   7   6  600.34   43.30
  -1   7   6  676.53   40.40
  -1   7   6  639.74   45.60
   1  -7  -6  615.04   41.30
   1  -7  -6  661.73   45.60
  -1  -7   6  722.13   41.50
   1  -7  -6  595.84   42.00
   1  -7  -6  589.04   44.50
  -1  -7   6  666.63   41.60
   1  -7  -6  599.74   42.20
  -1  -7   6  693.93   46.80
   1   7  -5   22.40    9.10
   1   7  -5   21.00    7.30
  -1   7   5   19.80    8.50
   1   7  -5   25.40    9.30
  -1   7   5   14.60    5.80
   1   7  -5   15.20    8.60
   1   7  -5   33.40    8.90
  -1   7   5   25.70   10.50
  -1   7   5   14.70    7.80
   1  -7  -5   22.80    7.00
   1  -7  -5    7.70    7.10
  -1  -7   5   18.20    8.00
  -1  -7   5   32.70   10.40
   1  -7  -5   33.80    9.80
  -1  -7   5   26.30    7.30
  -1  -7   5   12.20    6.30
   1  -7  -5   18.90    9.40
   1  -7  -5   13.20    6.70
  -1   7   4   34.10   10.50
   1   7  -4   29.00    9.20
   1   7  -4   35.60    9.80
   1   7  -4   19.10    8.60
  -1   7   4   23.70    6.50
  -1   7   4   31.30    9.50
   1   7  -4   19.00    7.10
  -1   7   4   26.90    8.70
  -1  -7   4   25.40    7.30
   1  -7  -4   14.30    7.30
   1  -7  -4   32.20    9.90
  -1  -7   4   23.40    6.80
   1  -7  -4   22.30    7.30
  -1  -7   4   15.80    6.50
   1  -7  -4   28.80    9.40
   1  -7  -4   29.30   10.10
   1  -7  -4   32.20    7.90
  -1  -7   4   31.40   10.30
  -1   7   3   74.89   14.00
   1   7  -3   89.99   15.30
  -1   7   3   74.49   12.60
  -1   7   3   69.19   11.20
   1   7  -3   91.49   13.60
  -1   7   3   90.79   15.40
   1   7  -3   82.59   15.00
   1   7  -3   78.79   14.80
   1  -7  -3   46.70    9.90
  -1  -7   3   68.89   12.70
   1  -7  -3   74.69   14.60
  -1  -7   3   71.09   11.00
   1  -7  -3   72.09   12.10
   1  -7  -3   71.29   20.10
  -1  -7   3   69.69   11.00
   1  -7  -3   71.59   11.40
   1  -7  -3   54.09   12.00
  -1  -7   3   79.09   14.60
   1   7  -2  157.38   18.80
  -1   7   2  170.58   16.30
  -1   7   2  150.38   19.30
  -1   7   2  184.58   19.80
   1   7  -2  171.78   19.30
   1   7  -2  165.38   17.10
   1   7  -2  173.58   19.20
  -1   7   2  154.28   18.70
   1  -7  -2  190.78   20.00
   1  -7  -2  164.38   19.00
   1  -7  -2  164.08   19.40
   1  -7  -2  191.58   16.80
  -1  -7   2  189.08   18.90
   1  -7  -2  175.18   17.30
   1  -7  -2  200.08   17.70
  -1  -7   2  178.18   16.60
  -1  -7   2  145.09   19.60
  -1  -7   2  175.18   17.40
  -1  -7   2  156.68   16.60
  -1  -7   2  169.58   18.70
  -1   7   1    5.60    7.60
   1   7  -1    2.50    8.20
   1   7  -1    2.00    7.00
   1   7  -1   -0.50    4.70
  -1   7   1    0.90    5.30
   1   7  -1   11.30    7.80
  -1   7   1    3.90    7.90
   1  -7  -1    3.20    6.20
   1  -7  -1    5.90    7.90
   1  -7  -1    6.80    8.20
   1  -7  -1    5.90    5.70
   1  -7  -1   -1.30    7.10
  -1  -7   1    3.30    5.60
  -1  -7   1   14.00    8.00
  -1  -7   1    5.50    5.80
  -1  -7   1    2.60    6.10
  -1  -7   1    8.30    7.50
  -1  -7   1    2.30    7.00
   1  -7  -1   12.70    6.40
   1   7   0   54.19   11.70
   1   7   0   48.70   11.70
  -1   7   0   43.20   10.30
   1   7   0   69.59   11.70
  -1   7   0   79.89   15.00
   1   7   0   37.70   10.40
  -1   7   0   84.99   14.40
  -1   7   0   54.89    9.90
  -1  -7   0   64.49   10.80
  -1  -7   0   66.29   11.00
   1  -7   0   63.89   12.70
  -1  -7   0   46.50   11.70
   1  -7   0   51.59    9.60
  -1  -7   0   62.19   10.60
  -1  -7   0   55.89   11.40
  -1  -7   0   69.69   14.10
   1  -7   0   52.19   10.70
   1  -7   0   54.79   11.10
   1  -7   0   67.29   11.40
   1  -7   0   73.69   12.10
   1   7   1  262.87   22.90
  -1   7  -1  217.28   20.40
   1   7   1  258.97   23.00
  -1   7  -1  203.28   22.20
  -1   7  -1  218.08   22.30
  -1   7  -1  260.37   23.80
   1   7   1  219.38   19.50
   1   7   1  247.88   23.10
   1  -7   1  265.97   20.20
  -1  -7  -1  238.18   20.20
   1  -7   1  274.67   23.00
  -1  -7  -1  219.78   20.10
  -1  -7  -1  223.08   20.50
  -1  -7  -1  258.27   23.20
   1  -7   1  224.38   19.80
  -1  -7  -1  259.47   26.80
   1  -7   1  259.57   21.10
   1  -7   1  251.87   22.50
   1  -7   1  255.17   23.70
  -1  -7  -1  220.48   22.30
  -1   7  -2  377.56   29.70
   1   7   2  331.77   28.00
  -1   7  -2  314.67   27.80
  -1   7  -2  384.06   27.70
   1   7   2  413.56   26.00
   1   7   2  350.56   28.80
   1   7   2  326.27   28.00
  -1   7  -2  344.27   29.00
   1  -7   2  346.77   29.90
   1  -7   2  397.26   28.80
  -1  -7  -2  367.96   26.90
  -1  -7  -2  314.27   28.60
   1  -7   2  342.87   27.80
  -1  -7  -2  352.56   28.80
  -1  -7  -2  363.06   26.70
   1  -7   2  330.97   25.70
  -1  -7  -2  333.87   28.50
  -1  -7  -2  354.16   26.80
   1  -7   2  376.76   26.40
   1  -7   2  333.27   26.70
   1   7   3   -4.30    6.50
  -1   7  -3    2.10    7.80
  -1   7  -3    2.90    7.00
  -1   7  -3    1.40    8.30
   1   7   3   -0.90    5.10
   1   7   3   -4.10    6.80
  -1   7  -3   -3.60    6.00
   1   7   3    6.50    8.10
  -1  -7  -3    6.20    8.70
   1  -7   3   -6.20    5.10
  -1  -7  -3    4.80    5.90
  -1  -7  -3   -7.70    5.50
   1  -7   3    1.30    5.30
  -1  -7  -3   -0.60    7.00
   1  -7   3   -4.50    7.30
  -1  -7  -3   -4.80    6.60
   1  -7   3    0.00    7.10
   1  -7   3  -11.20    5.80
  -1  -7  -3    1.10    5.30
  -1   7  -4  432.36   34.30
   1   7   4  456.35   35.10
   1   7   4  464.35   33.80
  -1   7  -4  454.95   35.60
   1   7   4  425.96   33.30
  -1   7  -4  496.35   34.10
  -1   7  -4  466.55   34.60
   1   7   4  461.85   30.80
   1  -7   4  488.55   34.00
  -1  -7  -4  467.45   32.50
   1  -7   4  435.56   31.20
   1  -7   4  545.85   37.40
  -1  -7  -4  481.15   35.20
   1  -7   4  421.26   31.10
  -1  -7  -4  494.95   35.20
  -1  -7  -4  382.66   33.60
  -1  -7  -4  478.85   32.20
   1  -7   4  470.65   33.20
  -1  -7  -4  448.36   32.00
  -1   7  -5   42.80   10.70
  -1   7  -5   46.90   10.80
   1   7   5   52.79    9.90
   1   7   5   44.90   11.00
   1   7   5   58.19   11.20
   1   7   5   48.20   10.30
  -1   7  -5   39.90   12.70
  -1  -7  -5   40.80    9.80
  -1  -7  -5   41.00    8.60
  -1  -7  -5   48.20    9.70
  -1  -7  -5   76.19   13.50
   1  -7   5   40.60    8.80
  -1  -7  -5   57.29   13.00
  -1  -7  -5   40.20   11.30
   1  -7   5   49.00    9.90
   1  -7   5   50.29    9.40
   1  -7   5   38.80   12.10
  -1   7  -6 1248.28   77.09
   1   7   6 1140.09   78.59
  -1   7  -6 1198.68   78.19
  -1   7  -6 1317.97   77.19
   1   7   6 1184.38   79.89
   1   7   6 1223.88   72.59
   1   7   6 1314.37   77.59
  -1   7  -6 1082.09   77.49
   1  -7   6 1259.27   78.89
  -1  -7  -6 1189.98   74.89
  -1  -7  -6 1159.08   73.69
   1  -7   6 1341.07   73.49
  -1  -7  -6 1227.28   77.69
   1  -7   6 1244.48   73.79
  -1  -7  -6 1306.27   75.39
  -1  -7  -6 1319.87   77.99
   1   7   7   80.99   15.90
  -1   7  -7   96.09   15.90
  -1   7  -7   97.79   14.30
   1   7   7  100.79   16.20
   1   7   7  103.69   11.30
  -1   7  -7   82.29   16.70
   1   7   7   97.79   15.90
  -1   7  -7   76.79   15.60
   1  -7   7   87.69   12.70
   1  -7   7   82.59   12.40
  -1  -7  -7   94.69   17.70
   1  -7   7  105.29   17.50
  -1  -7  -7   98.89   12.50
  -1  -7  -7  118.09   17.60
  -1  -7  -7  105.79   14.40
  -1  -7  -7   92.39   15.80
  -1   7  -8    8.10    8.20
   1   7   8    9.50    5.00
  -1   7  -8    2.90    6.70
   1   7   8    4.70    7.60
  -1   7  -8   11.00    8.00
  -1   7  -8   10.30    9.10
   1   7   8   11.40    8.90
  -1  -7  -8    3.00    8.20
  -1  -7  -8   15.10    9.00
  -1  -7  -8   18.90    6.60
   1  -7   8   -4.40    8.20
   1  -7   8    3.80    6.30
   1  -7   8    1.40    5.30
  -1  -7  -8    5.60    8.00
  -1   7  -9   72.19   14.50
  -1   7  -9  113.09   17.70
  -1   7  -9   80.59   14.70
  -1   7  -9   87.19   15.70
   1   7   9   96.29   15.40
  -1  -7  -9   91.39   15.80
   1  -7   9   80.99   12.30
  -1  -7  -9   94.49   17.20
  -1  -7  -9   77.39   10.70
   1  -7   9   93.49   12.30
  -1  -7  -9   98.99   13.90
   1  -7   9   59.19   13.40
  -1   7 -10   89.69   15.40
   1   7  10   87.49   15.80
  -1   7 -10   91.39   17.80
  -1   7 -10  113.69   16.10
  -1   7 -10   91.89   16.90
  -1  -7 -10   93.39   18.90
   1  -7  10   93.99   18.90
  -1  -7 -10   76.09   13.70
  -1  -7 -10  126.79   14.40
   1  -7  10   91.89   12.80
   1  -7  10  110.39   12.50
  -1  -7 -10  102.49   11.10
  -1   7 -11   32.00   11.00
  -1   7 -11   46.50   11.30
   1   7  11   19.60    9.20
  -1   7 -11   23.00    9.70
  -1  -7 -11   26.00   18.80
  -1  -7 -11   14.00    4.80
   1  -7  11   27.80    7.90
  -1  -7 -11   11.70   10.90
   1  -7  11   15.70    7.10
  -1  -7 -11   24.60    8.30
  -1   7 -12  912.71   59.49
  -1   7 -12  895.31   56.49
  -1   7 -12  827.72   58.79
  -1  -7 -12  802.12   53.49
   1  -7  12  905.41   51.19
  -1  -7 -12  830.12   57.39
  -1  -7 -12  848.92   49.50
  -1  -7 -12  765.22   63.79
   1  -7  12  839.72   52.19
  -1   7 -13   -2.60    9.50
  -1   7 -13    4.90   10.30
   1   7  13    7.20    8.30
  -1   7 -13    9.70    8.60
   1  -7  13   11.90    6.80
   1  -7  13   11.20    6.30
  -1  -7 -13    2.20    9.00
  -1  -7 -13   14.50   11.90
   1   7  14 1460.15   91.09
  -1   7 -14 1562.04   92.29
  -1   7 -14 1634.54   96.39
  -1   7 -14 1535.15   95.19
  -1  -7 -14 1383.06   93.09
  -1  -7 -14 1474.35   99.09
   1  -7  14 1504.55   87.79
   1  -7  14 1558.84   86.79
  -1   7 -15  105.19   18.30
   1   7  15  102.39   17.90
  -1   7 -15  104.99   18.70
  -1   7 -15   90.09   16.90
  -1  -7 -15  101.19   18.50
   1  -7  15   81.19   13.40
  -1  -7 -15   67.59   17.90
   1  -7  15   97.59   11.60
  -1   7 -16  738.03   51.49
   1   7  16  745.93   50.89
  -1   7 -16  781.22   56.29
  -1   7 -16  740.53   54.49
  -1  -7 -16  745.03   52.99
   1  -7  16  835.92   46.80
   1  -7  16  777.22   45.50
  -1  -7 -16  751.62   60.79
  -1   7 -17    7.30   12.20
   1   7  17   16.50   11.30
  -1   7 -17   26.60    9.90
  -1   7 -17   20.00   11.80
  -1  -7 -17   19.50   16.80
  -1  -7 -17    7.30    9.70
   1  -7  17   23.70    6.40
  -1   7 -18   53.89   15.20
  -1   7 -18   77.89   15.60
  -1   7 -18   51.29   14.60
  -1  -7 -18   68.49   21.60
  -1  -7 -18   52.09   13.40
   1   8 -16   21.30   13.00
   1   8 -16   17.00   10.30
  -1   8  16   14.20   10.50
  -1  -8  16   20.20    7.90
  -1  -8  16  -13.20    9.20
   1  -8 -16   51.09   16.70
   1  -8 -16    6.70   10.70
   1   8 -15    8.80   11.10
   1   8 -15   -1.40   13.20
   1   8 -15   18.10   10.50
   1  -8 -15   15.30   12.80
  -1  -8  15   11.70    7.90
  -1  -8  15    7.00    7.80
   1  -8 -15   16.00   11.60
  -1   8  14  369.66   33.70
   1   8 -14  371.86   31.80
   1   8 -14  374.16   37.50
   1   8 -14  394.76   35.80
  -1  -8  14  388.76   27.10
   1  -8 -14  343.07   34.60
   1  -8 -14  386.36   39.10
  -1   8  13  -17.80   10.00
   1   8 -13    2.40   12.00
   1   8 -13   -0.50    8.50
   1   8 -13    4.80   10.80
  -1  -8  13   -6.00    7.30
   1  -8 -13    7.90   11.70
  -1  -8  13   -3.70   10.40
   1  -8 -13    5.70   10.90
   1   8 -12  652.53   47.20
   1   8 -12  593.24   48.00
   1   8 -12  681.53   45.80
  -1   8  12  656.93   46.10
   1  -8 -12  587.44   37.40
   1  -8 -12  621.04   49.20
   1  -8 -12  597.94   46.80
  -1  -8  12  566.44   39.50
   1   8 -11   -0.50    8.40
   1   8 -11   -8.80    9.50
   1   8 -11   18.50   12.90
  -1   8  11    7.20   10.60
  -1  -8  11   10.10    8.10
   1  -8 -11   18.70   11.80
   1  -8 -11    5.60    6.00
   1  -8 -11   13.30   10.20
   1   8 -10  183.28   24.80
   1   8 -10  193.38   22.50
  -1   8  10  200.58   22.80
  -1   8  10  164.38   14.90
   1   8 -10  160.48   21.50
   1  -8 -10  159.78   15.60
  -1  -8  10  154.48   17.00
   1  -8 -10  141.89   22.90
   1  -8 -10  174.38   23.80
   1   8  -9   27.30   12.30
   1   8  -9   18.90    8.90
   1   8  -9   19.10   10.10
  -1   8   9   15.80   10.90
  -1   8   9   16.70    6.60
   1  -8  -9   23.70    7.00
   1  -8  -9    8.80   11.10
  -1  -8   9   15.70    7.90
   1  -8  -9   32.40   13.10
  -1   8   8  100.89   12.70
   1   8  -8   86.89   15.50
   1   8  -8  107.99   18.70
  -1   8   8   83.99   15.70
  -1  -8   8   91.39   18.10
   1  -8  -8   99.99   17.60
   1  -8  -8   99.49   13.80
   1  -8  -8   83.69   14.80
   1  -8  -8   90.09   18.60
  -1  -8   8   85.69   14.20
   1   8  -7    0.80    9.70
  -1   8   7   16.10    6.40
   1   8  -7   10.20    9.80
  -1   8   7    4.30    9.40
   1   8  -7   11.40    9.30
  -1   8   7   22.90   10.70
   1  -8  -7    9.40   10.20
   1  -8  -7   10.90   10.60
  -1  -8   7   11.70    7.80
   1  -8  -7    4.10    7.90
   1  -8  -7   10.90    6.80
  -1  -8   7   15.00   10.70
   1   8  -6    7.30    9.40
  -1   8   6   10.80    8.80
   1   8  -6   11.30    8.30
   1   8  -6   14.00    9.70
  -1   8   6    6.90   10.40
  -1   8   6    3.70    5.50
   1  -8  -6    5.60   10.60
   1  -8  -6   -0.40    9.80
   1  -8  -6    5.50    8.00
  -1  -8   6   36.10   21.60
  -1  -8   6    0.30    7.20
   1  -8  -6    9.50    6.70
  -1  -8   6  -12.20    7.50
   1  -8  -6   23.30   13.30
   1   8  -5  224.18   25.50
  -1   8   5  331.47   22.80
  -1   8   5  322.27   27.30
   1   8  -5  256.57   25.10
   1   8  -5  236.88   27.10
  -1   8   5  256.87   27.50
   1  -8  -5  267.77   23.40
   1  -8  -5  257.67   24.30
  -1  -8   5  278.57   29.10
   1  -8  -5  251.47   26.70
   1  -8  -5  253.07   23.40
  -1  -8   5  304.07   23.20
   1  -8  -5  303.67   27.80
  -1  -8   5  270.57   24.80
  -1   8   4    5.40    6.30
  -1   8   4    2.80    9.40
  -1   8   4   14.80   11.40
   1   8  -4    8.50    9.70
   1   8  -4    9.10    6.60
   1   8  -4   17.50    9.40
   1  -8  -4    4.50    8.40
   1  -8  -4   13.00    8.40
  -1  -8   4    9.40    8.90
   1  -8  -4    3.00    9.20
  -1  -8   4   -0.20    5.00
   1  -8  -4    6.30    6.70
  -1  -8   4    2.90    7.30
  -1  -8   4   12.20    7.30
  -1   8   3  407.06   37.40
   1   8  -3  512.25   37.90
   1   8  -3  482.45   35.40
  -1   8   3  516.75   34.00
  -1   8   3  492.65   37.50
   1   8  -3  473.05   37.50
  -1  -8   3  425.86   37.90
   1  -8  -3  474.25   38.30
   1  -8  -3  438.66   34.50
  -1  -8   3  528.95   36.40
   1  -8  -3  534.65   35.30
  -1  -8   3  500.35   34.30
   1  -8  -3  501.55   37.70
   1  -8  -3  485.15   38.10
  -1   8   2   91.39   14.50
   1   8  -2   98.99   17.90
   1   8  -2   83.09   14.80
  -1   8   2  106.09   17.20
   1   8  -2  115.09   17.40
  -1   8   2   91.19   18.20
  -1  -8   2   87.29   16.00
   1  -8  -2   72.99   14.00
  -1  -8   2   87.99   14.90
  -1  -8   2   65.59   14.90
   1  -8  -2   77.99   15.10
   1  -8  -2  104.59   17.10
   1  -8  -2   97.89   14.80
  -1  -8   2   82.99   14.00
   1  -8  -2  123.79   18.50
  -1   8   1  137.29   16.20
   1   8  -1  107.49   18.90
   1   8  -1  148.09   20.20
   1   8  -1  111.79   16.00
  -1   8   1  135.99   19.90
  -1   8   1  155.18   20.30
   1  -8  -1  162.08   17.80
  -1  -8   1  139.69   16.90
   1  -8  -1  117.89   19.00
  -1  -8   1  156.88   19.00
   1  -8  -1  129.59   19.20
   1  -8  -1  140.99   18.60
   1  -8  -1  121.39   15.80
  -1  -8   1  106.99   18.50
  -1  -8   1  171.78   21.60
   1   8   0   39.90   11.00
   1   8   0   26.60    9.80
  -1   8   0   26.80    7.50
   1   8   0    9.30    7.80
  -1   8   0   31.50   10.80
   1   8   0   27.50    8.00
  -1   8   0   32.90   12.10
   1  -8   0   36.30    9.40
   1  -8   0   39.40   11.10
   1  -8   0   27.90    8.50
   1  -8   0   32.90   11.00
  -1  -8   0   36.20   10.30
  -1  -8   0   21.40    9.00
  -1  -8   0   53.59   13.30
  -1  -8   0   21.60   10.60
   1  -8   0   23.50   11.20
  -1  -8   0   36.40    9.40
  -1   8  -1   -6.50    7.60
   1   8   1    0.50    6.90
   1   8   1   -2.20    7.90
   1   8   1   -4.30    5.90
  -1   8  -1   -0.90    6.80
  -1   8  -1   -2.10    8.20
   1   8   1    4.20    9.10
  -1  -8  -1   -3.80    8.40
   1  -8   1   -3.30    7.20
   1  -8   1    3.10    8.80
  -1  -8  -1    0.20    7.80
   1  -8   1    0.60    4.50
  -1  -8  -1    5.50    7.50
   1  -8   1    2.70    8.60
   1  -8   1   -3.00    6.70
  -1  -8  -1    4.00    7.80
  -1  -8  -1    1.70    6.80
   1  -8   1   11.50    8.30
   1   8   2  756.92   48.90
  -1   8  -2  622.34   47.20
  -1   8  -2  622.54   47.30
   1   8   2  586.34   46.60
  -1   8  -2  641.54   44.70
   1   8   2  665.63   43.40
  -1  -8  -2  706.93   47.60
   1  -8   2  671.53   45.40
   1  -8   2  713.13   46.60
   1  -8   2  616.84   43.30
  -1  -8  -2  617.54   44.00
  -1  -8  -2  709.43   47.60
  -1  -8  -2  713.43   45.50
  -1  -8  -2  619.84   47.30
   1  -8   2  687.23   48.90
  -1   8  -3  460.95   37.80
  -1   8  -3  518.35   39.40
   1   8   3  509.65   38.70
   1   8   3  495.25   33.80
  -1   8  -3  504.45   36.60
   1   8   3  503.15   37.60
   1  -8   3  521.95   40.30
  -1  -8  -3  510.75   35.50
   1  -8   3  504.55   36.80
  -1  -8  -3  485.75   38.20
  -1  -8  -3  505.95   35.50
  -1  -8  -3  458.65   35.10
   1  -8   3  548.55   36.80
  -1  -8  -3  461.15   38.50
  -1  -8  -3  442.16   37.30
   1  -8   3  463.55   34.20
   1   8   4  463.05   36.30
  -1   8  -4  504.65   37.80
   1   8   4  510.45   33.00
  -1   8  -4  467.25   38.20
   1   8   4  480.05   37.50
  -1   8  -4  501.95   36.40
  -1  -8  -4  540.95   38.20
   1  -8   4  476.95   39.20
  -1  -8  -4  418.66   33.40
  -1  -8  -4  484.75   34.90
   1  -8   4  544.15   36.50
  -1  -8  -4  434.36   34.00
   1  -8   4  421.76   32.80
  -1  -8  -4  454.35   37.30
  -1   8  -5  247.78   25.60
  -1   8  -5  308.67   26.30
  -1   8  -5  285.77   27.40
   1   8   5  262.77   24.80
   1   8   5  252.37   21.40
   1   8   5  273.67   26.30
  -1  -8  -5  294.07   26.90
  -1  -8  -5  249.18   22.70
  -1  -8  -5  281.77   25.70
  -1  -8  -5  231.48   25.30
  -1  -8  -5  257.97   23.80
   1  -8   5  270.47   28.30
   1  -8   5  259.27   22.10
  -1  -8  -5  242.48   22.20
   1  -8   5  240.88   23.60
  -1   8  -6  151.98   21.50
   1   8   6  130.99   19.60
  -1   8  -6  149.49   19.70
   1   8   6  131.99   14.70
   1   8   6  115.19   18.80
  -1   8  -6  126.99   18.90
  -1  -8  -6   95.79   16.50
   1  -8   6  127.39   21.80
   1  -8   6  123.49   15.40
  -1  -8  -6  123.89   15.90
  -1  -8  -6  159.78   21.20
  -1  -8  -6  117.29   19.30
  -1  -8  -6  113.89   16.40
   1   8   7  658.73   39.20
  -1   8  -7  563.34   44.00
   1   8   7  609.04   45.10
  -1   8  -7  643.74   45.40
  -1   8  -7  586.04   45.90
   1  -8   7  624.84   40.10
  -1  -8  -7  592.64   44.90
  -1  -8  -7  648.84   46.10
   1  -8   7  581.94   46.10
  -1  -8  -7  583.54   40.60
  -1  -8  -7  592.74   42.50
  -1   8  -8   16.40   10.00
  -1   8  -8    9.00   10.60
  -1   8  -8   11.50    9.60
   1   8   8    9.00   10.30
   1  -8   8    3.90    5.30
  -1  -8  -8    8.60    8.80
   1  -8   8    6.10    7.40
  -1  -8  -8    4.30    8.70
  -1  -8  -8  -11.00    5.80
  -1  -8  -8   -4.80    9.40
   1   8   9   81.99   15.30
  -1   8  -9   73.99   14.40
  -1   8  -9   80.09   17.00
  -1   8  -9   80.99   14.90
  -1  -8  -9   75.39   12.40
   1  -8   9   61.89   10.80
  -1  -8  -9   83.09   16.70
  -1  -8  -9   97.09   18.70
  -1  -8  -9   71.39   13.90
   1   8  10   72.69   13.20
  -1   8 -10   58.99   13.50
  -1   8 -10   70.79   15.80
  -1   8 -10   54.29   13.40
  -1  -8 -10   57.79   14.30
  -1  -8 -10   47.70   12.10
  -1  -8 -10   77.79   11.70
  -1  -8 -10   72.09   14.40
   1  -8  10   54.79   10.20
  -1   8 -11    9.10    9.50
  -1   8 -11   19.40   11.80
   1   8  11   10.70   10.00
  -1  -8 -11   16.50    8.20
   1  -8  11   -3.30    6.60
  -1  -8 -11   11.30   12.90
  -1  -8 -11   21.80   11.50
   1  -8  11   11.30    7.40
   1   8  12  375.06   32.90
  -1   8 -12  413.16   33.80
  -1   8 -12  421.36   36.30
  -1   8 -12  424.36   36.80
  -1  -8 -12  406.86   38.70
  -1  -8 -12  402.06   35.00
  -1  -8 -12  393.36   26.50
   1  -8  12  422.76   28.60
  -1   8 -13  130.79   19.50
  -1   8 -13   94.69   18.60
  -1   8 -13   93.79   17.00
   1  -8  13   67.09   12.80
   1  -8  13  100.39   13.80
  -1  -8 -13  123.59   20.30
  -1  -8 -13  127.99   24.90
  -1  -8 -13   93.99    9.00
   1   8  14   26.60   12.00
  -1   8 -14   -8.20   11.20
  -1   8 -14    4.90   13.30
  -1   8 -14   21.80   10.20
  -1  -8 -14   17.90   11.40
  -1  -8 -14   31.40   14.20
   1  -8  14   14.90    8.50
   1  -8  14   16.20    7.80
   1   8  15   10.60   12.50
  -1   8 -15   54.49   15.50
  -1   8 -15   39.40   11.50
  -1   8 -15   38.80   15.10
   1  -8  15   26.30   10.30
   1  -8  15   37.60    7.80
  -1  -8 -15   58.69   17.10
  -1  -8 -15   28.80   12.70
  -1   8 -16  101.99   19.60
  -1   8 -16  153.68   27.30
  -1   8 -16  100.09   21.20
   1  -8  16  122.39   16.40
  -1  -8 -16  128.79   21.30
   1  -8  16  132.49   13.50
  -1  -8 -16   85.39   21.70
  -1   9  14    9.80   11.30
   1   9 -14   24.70   12.30
   1   9 -14   18.80   19.30
   1   9 -14   27.60   12.40
  -1  -9  14   26.50    9.70
   1  -9 -14   20.60   13.70
   1  -9 -14   26.90   15.60
   1   9 -13  547.85   41.00
  -1   9  13  368.06   39.10
   1   9 -13  470.45   46.00
   1   9 -13  509.65   43.10
   1  -9 -13  544.65   47.20
  -1  -9  13  563.14   35.10
   1  -9 -13  504.95   42.00
   1   9 -12  101.19   17.60
   1   9 -12  118.59   22.90
   1   9 -12   97.89   18.10
  -1   9  12   89.69   19.00
   1  -9 -12   90.79   12.20
  -1  -9  12   81.69   12.90
   1  -9 -12  151.08   27.50
   1  -9 -12  110.69   21.60
   1  -9 -12  100.69   17.60
   1   9 -11  187.18   23.00
  -1   9  11  151.78   24.90
   1   9 -11  168.08   29.30
   1   9 -11  186.68   25.60
   1  -9 -11  151.48   24.40
   1  -9 -11  141.49   16.30
   1  -9 -11  200.78   28.20
  -1  -9  11  167.68   18.70
   1  -9 -11  132.89   23.00
   1   9 -10   21.60   14.00
  -1   9  10   27.20   14.00
   1   9 -10   28.30   11.70
   1   9 -10   22.70   11.50
   1  -9 -10   39.20   13.70
  -1  -9  10   20.40    9.60
   1  -9 -10   15.60   11.40
   1  -9 -10   20.10    7.80
   1  -9 -10   24.40   13.50
   1   9  -9   45.30   12.40
  -1   9   9   72.39   12.90
  -1   9   9   59.29   14.80
   1   9  -9   50.29   18.40
   1   9  -9   86.49   16.90
  -1  -9   9   57.59   11.40
   1  -9  -9   43.00   13.40
   1  -9  -9   67.99   17.10
   1  -9  -9   65.09   17.20
   1  -9  -9   90.19   14.70
  -1   9   8    8.10   12.60
   1   9  -8   11.30   12.30
  -1   9   8    5.90    7.20
   1   9  -8   -0.20    9.00
   1   9  -8   16.90   14.50
   1  -9  -8   13.70   10.10
   1  -9  -8   -5.20   10.00
   1  -9  -8   11.10   11.60
   1  -9  -8    3.80    8.00
  -1  -9   8    0.60    8.40
   1   9  -7  828.92   64.29
  -1   9   7  994.60   57.19
  -1   9   7  872.61   63.49
   1   9  -7  912.31   62.39
   1   9  -7  979.10   61.99
   1  -9  -7  959.40   64.79
   1  -9  -7  912.11   58.79
   1  -9  -7  824.92   62.59
   1  -9  -7  840.42   59.59
  -1  -9   7  935.91   57.49
  -1   9   6   13.10   15.40
   1   9  -6   25.60   10.20
  -1   9   6   28.90    8.50
   1   9  -6   27.80   12.70
   1   9  -6   39.00   13.90
   1  -9  -6   14.00   10.80
   1  -9  -6   14.70   12.00
   1  -9  -6    5.10    8.50
   1  -9  -6    4.60   12.60
  -1  -9   6   18.70    9.50
   1   9  -5  895.01   61.69
   1   9  -5  877.71   62.99
   1   9  -5  995.80   60.39
  -1   9   5  925.61   56.79
  -1   9   5  924.01   63.19
  -1  -9   5  816.92   63.19
   1  -9  -5  842.12   61.69
   1  -9  -5  933.51   59.09
   1  -9  -5  929.81   62.89
   1  -9  -5  851.21   61.89
  -1  -9   5  848.82   56.79
  -1   9   4    5.00    7.70
   1   9  -4   10.80   11.20
  -1   9   4    3.80   11.70
   1   9  -4   10.00    8.30
   1   9  -4   33.50   12.90
   1  -9  -4   10.80    9.00
  -1  -9   4   15.50    9.20
   1  -9  -4   22.20   10.60
  -1  -9   4   32.50   14.10
   1  -9  -4    0.50   10.50
   1  -9  -4   10.70   10.70
   1   9  -3  575.34   43.70
  -1   9   3  544.95   43.60
   1   9  -3  493.85   51.19
  -1   9   3  626.24   43.80
  -1   9   3  558.64   38.90
  -1  -9   3  512.15   38.30
   1  -9  -3  520.55   40.10
   1  -9  -3  563.44   43.10
  -1  -9   3  609.74   62.49
   1  -9  -3  517.85   39.50
   1  -9  -3  624.84   44.60
   1   9  -2    5.10    6.90
  -1   9   2    8.50   10.50
  -1   9   2   -1.40   10.70
   1   9  -2    4.00   10.60
   1   9  -2    0.00   10.20
  -1   9   2   20.70    8.90
  -1  -9   2    7.30    8.90
   1  -9  -2    8.90   11.20
   1  -9  -2   -7.30    7.60
   1  -9  -2   11.40    7.80
   1  -9  -2   13.90   12.00
   1  -9  -2   18.00   10.90
  -1  -9   2    8.80   12.60
   1   9  -1  109.89   20.80
   1   9  -1  118.19   20.80
   1   9  -1   93.49   16.10
  -1   9   1   85.79   16.10
  -1   9   1   88.99   16.40
  -1   9   1  107.99   19.00
  -1  -9   1  103.89   17.30
   1  -9  -1  131.39   18.00
   1  -9  -1  112.19   19.80
  -1  -9   1   90.79   18.90
  -1  -9   1   72.19   17.70
   1  -9  -1   85.89   18.30
   1  -9  -1   60.49   12.60
   1  -9  -1   92.69   17.50
  -1  -9   1  122.99   19.60
   1   9   0    3.00    7.60
  -1   9   0   -2.80    9.90
   1   9   0   -1.90   10.50
  -1   9   0    2.90    7.90
  -1   9   0    8.90   10.50
   1   9   0   12.30   11.30
   1  -9   0   17.10   12.40
   1  -9   0    3.60    9.90
  -1  -9   0    5.30    9.10
   1  -9   0    9.10   10.00
  -1  -9   0   -7.00    8.10
  -1  -9   0    4.80   11.60
  -1  -9   0    1.10    9.50
   1  -9   0    1.20    8.50
  -1  -9   0    9.50   11.10
   1  -9   0    7.10    8.10
  -1   9  -1  154.08   18.90
  -1   9  -1  103.99   24.90
   1   9   1  113.79   21.20
   1   9   1   77.59   16.50
  -1   9  -1  124.89   21.00
   1   9   1  132.09   17.10
   1  -9   1  120.89   22.20
   1  -9   1  163.38   20.60
  -1  -9  -1  104.39   17.50
   1  -9   1  119.99   20.10
  -1  -9  -1   97.89   20.00
  -1  -9  -1   86.79   17.00
   1  -9   1  111.09   16.40
  -1  -9  -1  144.59   21.60
  -1  -9  -1  109.59   20.00
  -1   9  -2    4.30   10.90
   1   9   2   12.30   11.40
  -1   9  -2   26.80    9.40
   1   9   2   -4.60   11.10
  -1   9  -2   -1.80    9.40
   1   9   2    0.40    7.10
   1  -9   2    4.00    8.90
  -1  -9  -2   -1.30    8.20
   1  -9   2    1.80   11.10
  -1  -9  -2   18.40    8.60
  -1  -9  -2    3.70   10.10
  -1  -9  -2   10.70   10.40
   1  -9   2    1.80    8.70
  -1  -9  -2   -2.10    9.60
  -1   9  -3  374.86   33.70
   1   9   3  370.56   34.20
   1   9   3  352.26   28.30
  -1   9  -3  348.77   34.40
  -1   9  -3  404.36   37.90
  -1  -9  -3  352.26   29.90
  -1  -9  -3  369.36   32.80
  -1  -9  -3  336.17   33.00
   1  -9   3  371.96   35.10
  -1  -9  -3  363.46   30.60
  -1  -9  -3  355.06   32.90
   1  -9   3  336.77   28.50
  -1   9  -4   75.09   13.50
  -1   9  -4   68.19   17.10
   1   9   4   80.79   12.30
  -1   9  -4   75.29   16.20
  -1  -9  -4   50.19   12.80
   1  -9   4   65.29   12.30
  -1  -9  -4   66.19   12.90
  -1  -9  -4   88.89   17.70
  -1  -9  -4   84.19   16.20
  -1  -9  -4   73.09   15.30
   1  -9   4   86.79   17.80
  -1   9  -5   51.59   15.00
   1   9   5   55.19   10.60
   1   9   5   48.50   14.40
  -1   9  -5   37.30   13.20
  -1   9  -5   46.60   11.90
  -1  -9  -5   52.19   13.60
  -1  -9  -5   51.99   24.20
  -1  -9  -5   58.59   15.60
  -1  -9  -5   43.50   12.00
   1  -9   5   42.90   10.90
   1   9   6  201.18   19.50
  -1   9  -6  246.98   25.90
  -1   9  -6  197.68   29.20
  -1   9  -6  212.98   24.00
   1   9   6  175.68   24.80
   1  -9   6  190.58   20.30
  -1  -9  -6  177.08   24.60
  -1  -9  -6  165.48   23.90
  -1  -9  -6  213.08   21.10
  -1  -9  -6  200.38   22.50
  -1   9  -7    6.70   12.00
  -1   9  -7   -9.60    8.00
   1   9   7   -8.50    6.60
   1   9   7   -8.20    9.30
  -1   9  -7   -2.90   16.40
  -1  -9  -7    3.30   11.10
  -1  -9  -7    4.60   10.60
  -1  -9  -7    4.90    8.00
  -1  -9  -7    0.30    8.60
   1  -9   7    3.90    8.50
  -1   9  -8   10.00   10.40
  -1   9  -8   12.40   10.50
  -1   9  -8   12.40   13.30
   1   9   8    1.00   10.00
  -1  -9  -8   -6.40    9.40
  -1  -9  -8   -3.70    9.50
   1  -9   8    0.00    7.70
  -1  -9  -8    6.90   10.60
  -1  -9  -8  -10.40    7.00
  -1   9  -9   13.60   11.60
   1   9   9    7.20   11.20
  -1   9  -9   22.70   13.80
  -1   9  -9   25.90   10.50
  -1  -9  -9   19.30   11.70
  -1  -9  -9   10.50   10.50
  -1  -9  -9   28.30   12.80
   1  -9   9   16.70    9.20
  -1  -9  -9    4.50    7.30
  -1   9 -10    5.70   13.60
  -1   9 -10    4.50    9.00
   1   9  10   -6.90   11.60
  -1   9 -10    8.40   11.30
   1  -9  10    4.00    8.10
  -1  -9 -10    1.20   10.20
  -1  -9 -10    5.10   13.00
  -1  -9 -10   -5.70    7.00
  -1  -9 -10   -7.30   10.50
  -1   9 -11    4.10   11.80
  -1   9 -11   -3.70   14.00
   1   9  11    6.90   11.90
  -1   9 -11   -7.20   10.80
  -1  -9 -11    3.60   11.70
  -1  -9 -11   12.10    6.70
   1  -9  11    7.20    8.50
  -1  -9 -11    4.20    9.60
  -1  -9 -11   -9.10    9.80
  -1   9 -12   62.59   19.00
  -1   9 -12   50.19   15.30
   1   9  12   73.89   15.10
  -1   9 -12   74.99   15.50
   1  -9  12   87.79   15.00
  -1  -9 -12   68.19   11.20
  -1  -9 -12   80.69   18.90
  -1  -9 -12   96.49   17.40
  -1  -9 -12   89.99   17.30
  -1   9 -13   44.70   16.30
   1   9  13   12.60   11.10
  -1   9 -13   18.00   11.10
  -1   9 -13   26.80   13.90
   1  -9  13   20.00    9.30
  -1  -9 -13   22.60   17.30
  -1  -9 -13   18.20   13.20
  -1  -9 -13   24.50   12.90
  -1  -9 -13   20.30    5.70
   1  10 -11   64.69   22.80
   1  10 -11   14.00   12.60
  -1  10  11  -12.30   13.10
   1  10 -11   43.30   14.40
  -1 -10  11   28.70   10.60
   1 -10 -11   24.80   17.20
   1 -10 -11    9.30   13.10
   1 -10 -11   34.40    9.60
   1 -10 -11   29.20   14.80
   1  10 -10   28.10   18.80
   1  10 -10   19.40   13.40
  -1  10  10   -4.30   14.70
   1  10 -10   29.80   12.50
  -1 -10  10    8.10    9.90
   1 -10 -10   -3.20   13.10
   1 -10 -10   13.20    8.90
   1 -10 -10   16.50   13.40
   1 -10 -10   -3.60   11.40
  -1  10   9  140.59   28.00
   1  10  -9  112.79   24.50
   1  10  -9   87.49   16.40
  -1  10   9   80.69   15.10
   1  10  -9   95.79   18.90
   1 -10  -9   73.79   17.30
   1 -10  -9   96.69   19.70
  -1 -10   9   79.09   13.90
   1 -10  -9   49.10   15.70
   1  10  -8   -8.80   16.40
  -1  10   8   -1.60    7.70
   1  10  -8   14.30   10.60
   1  10  -8    7.00   11.40
  -1  10   8    4.00   14.40
  -1 -10   8    2.60    9.20
   1 -10  -8   14.20   13.00
   1 -10  -8    5.80   13.70
   1 -10  -8   23.70   12.00
   1 -10  -8   -0.20    9.60
   1  10  -7   -1.80    9.40
   1  10  -7   12.50   12.20
  -1  10   7    4.50    8.30
   1  10  -7  -21.30   14.60
  -1  10   7    7.20   13.10
   1 -10  -7   13.60   10.60
   1 -10  -7    7.40   12.10
   1 -10  -7   -3.60   10.30
   1 -10  -7   19.90   13.70
  -1 -10   7    4.90    9.60
   1  10  -6   70.29   19.90
   1  10  -6   72.39   17.60
  -1  10   6   66.99   17.30
   1  10  -6   47.40   13.00
  -1  10   6   53.89   11.60
   1 -10  -6   55.79   13.60
   1 -10  -6   67.99   16.10
  -1 -10   6   31.50   11.80
   1 -10  -6   35.40   14.50
   1 -10  -6   59.09   14.10
   1  10  -5  139.19   24.50
   1  10  -5  161.98   23.00
  -1  10   5  183.98   27.40
  -1  10   5  179.98   21.00
   1  10  -5  173.68   26.30
  -1 -10   5  172.68   21.20
   1 -10  -5  198.48   23.10
   1 -10  -5  170.08   26.20
   1 -10  -5  186.18   27.00
  -1  10   4   52.69   11.00
  -1  10   4   44.60   15.60
   1  10  -4   36.40   15.20
   1  10  -4   28.70   10.80
  -1 -10   4   21.80   11.30
   1 -10  -4   33.50   12.60
   1 -10  -4   44.40   14.60
   1 -10  -4   72.59   17.20
   1  10  -3  670.83   48.20
   1  10  -3  665.43   51.99
  -1  10   3  697.93   56.09
  -1  10   3  634.14   52.69
   1 -10  -3  602.74   47.30
   1 -10  -3  742.03   55.29
   1 -10  -3  710.53   52.09
  -1 -10   3  723.03   46.90
  -1  10   2  -11.60    7.10
   1  10  -2  -15.20    9.80
  -1  10   2   16.00   14.30
   1  10  -2    9.60    9.50
  -1 -10   2    4.20    9.90
   1 -10  -2   13.00    9.60
  -1 -10   2   16.10   15.80
   1 -10  -2    9.30   11.50
   1 -10  -2   -4.50   10.90
   1  10  -1  399.26   36.80
  -1  10   1  381.26   31.20
   1  10  -1  396.86   32.20
  -1  10   1  407.06   36.70
   1 -10  -1  464.55   37.10
   1 -10  -1  379.86   31.40
  -1 -10   1  383.56   38.70
  -1 -10   1  325.77   31.10
   1 -10  -1  330.27   37.90
   1 -10  -1  330.07   34.20
   1  10   0    7.50    8.20
  -1  10   0   -5.50    8.30
  -1  10   0   -9.80   12.50
   1  10   0   -2.60   12.90
   1 -10   0  -19.30   13.40
  -1 -10   0   17.70   12.00
  -1 -10   0   15.00    9.80
  -1 -10   0    6.60   10.40
  -1 -10   0    4.90   13.20
   1 -10   0  -22.50    7.90
   1 -10   0   10.50   12.30
   1 -10   0  -10.10    9.60
   1  10   1   60.49   12.00
  -1  10  -1   62.99   16.60
  -1  10  -1   50.59   12.80
   1  10   1   24.70   14.00
   1 -10   1   30.10   12.40
   1 -10   1   50.49   14.30
  -1 -10  -1   43.50   12.20
  -1 -10  -1   41.00   13.50
   1 -10   1   24.90   25.50
  -1 -10  -1   29.60   16.20
   1  10   2    5.60    9.00
  -1  10  -2    3.70    8.10
  -1  10  -2    6.00   13.10
   1  10   2   13.20   13.30
  -1  10  -2   33.10   16.50
  -1 -10  -2   23.80   12.40
  -1 -10  -2   21.30   14.10
  -1 -10  -2   11.80   11.60
   1 -10   2    4.20    9.00
  -1 -10  -2   13.50   10.50
   1  10   3  351.76   35.10
  -1  10  -3  380.46   32.30
  -1  10  -3  318.57   34.60
  -1  10  -3  380.86   37.90
   1 -10   3  351.46   30.10
  -1 -10  -3  338.67   31.50
  -1 -10  -3  337.67   34.10
  -1 -10  -3  414.56   35.60
  -1 -10  -3  376.76   36.80
  -1  10  -4   13.80   15.40
  -1  10  -4   25.30   15.60
   1  10   4   29.70   10.20
  -1  10  -4   25.70   11.70
   1  10   4    5.10   12.30
   1 -10   4   31.50   11.20
  -1 -10  -4    8.90   10.60
  -1 -10  -4   14.40   12.40
  -1 -10  -4   42.20   14.30
   1  10   5  887.01   59.79
  -1  10  -5  850.41   58.99
  -1  10  -5  749.62   56.49
  -1  10  -5  686.03   60.69
   1  10   5  892.11   53.79
   1 -10   5  827.02   53.59
  -1 -10  -5  770.42   58.59
  -1 -10  -5  836.52   58.69
  -1 -10  -5  778.52   55.39
  -1  10  -6   50.29   13.70
  -1  10  -6   36.90   17.50
  -1  10  -6   33.70   12.60
   1  10   6   52.79   10.20
   1  10   6   27.60   15.10
  -1 -10  -6   70.99   16.40
  -1 -10  -6   16.30   11.20
  -1 -10  -6   39.70   14.20
  -1 -10  -6   43.60   13.70
   1 -10   6   40.90   11.80
  -1  10  -7  814.42   55.19
   1  10   7  761.42   55.29
   1  10   7  747.83   48.30
  -1  10  -7  745.03   62.79
  -1  10  -7  805.02   55.39
  -1 -10  -7  667.93   50.69
   1 -10   7  784.82   49.10
  -1 -10  -7  678.13   55.09
  -1 -10  -7  620.54   51.09
  -1 -10  -7  725.13   55.29
   1  10   8    0.40   13.00
  -1  10  -8   17.70   12.50
  -1  10  -8   -1.50   11.30
  -1 -10  -8    0.80   11.80
  -1 -10  -8    0.80   12.30
  -1 -10  -8   12.50   10.20
  -1 -10  -8   -9.50   11.60
   1 -10   8    7.10    9.90
  -1  10  -9  293.37   30.50
   1  10   9  278.47   29.60
  -1  10  -9  313.17   32.50
  -1  10  -9  220.28   38.30
  -1 -10  -9  278.47   32.70
  -1 -10  -9  266.37   30.70
  -1 -10  -9  253.27   29.40
   1 -10   9  229.68   23.80
  -1  10 -10   14.80   13.80
   1  10  10   11.90   11.00
  -1  10 -10   35.00   14.60
  -1  10 -10   38.40   19.00
  -1 -10 -10   26.70   14.60
  -1 -10 -10   27.20   15.20
  -1 -10 -10   -5.10   13.20
  -1 -10 -10   35.00   10.60
   1 -10  10   13.70   10.00
  -1  11   5  241.08   25.70
  -1  11   5  192.98   32.30
   1  11  -5  268.27   29.80
   1  11  -5  263.97   33.50
   1 -11  -5  253.47   28.10
  -1 -11   5  290.87   26.90
   1 -11  -5  227.98   30.80
   1 -11  -5  217.98   31.20
  -1  11   4   74.79   20.50
   1  11  -4   96.69   17.20
  -1  11   4   79.59   14.40
   1  11  -4   62.69   18.00
   1 -11  -4  103.89   21.60
  -1 -11   4   59.79   14.50
   1 -11  -4   68.09   15.20
   1 -11  -4   84.89   20.90
  -1  11   3  455.05   43.70
   1  11  -3  392.56   41.80
   1  11  -3  439.56   37.60
  -1  11   3  462.95   36.50
   1 -11  -3  388.76   40.90
   1 -11  -3  439.76   40.80
   1 -11  -3  445.86   37.00
  -1 -11   3  499.85   36.90
   1  11  -2   13.00   16.10
  -1  11   2   40.70   17.00
   1  11  -2   39.70   11.80
  -1  11   2   40.60   11.90
   1 -11  -2   37.20   13.60
  -1 -11   2   29.50   12.90
   1 -11  -2   33.40   16.70
   1 -11  -2   29.00   14.20
  -1  11   1   12.70   10.30
   1  11  -1   17.90   16.00
   1  11  -1   34.40   12.20
  -1  11   1    4.30   14.70
  -1 -11   1    9.90   11.20
   1 -11  -1   41.20   15.20
   1 -11  -1   15.60   14.20
   1 -11  -1   27.60   11.70
  -1  11   0   -1.80   14.90
   1  11   0   -7.60   13.60
  -1  11   0   -4.60   10.30
   1  11   0   10.40    9.90
   1 -11   0    8.80   12.90
  -1 -11   0   -5.80   10.30
   1 -11   0  -10.80   10.30
  -1  11  -1   -2.70   24.40
  -1  11  -1   12.80   10.40
   1  11   1    9.90   14.60
   1  11   1    1.00   10.20
   1 -11   1    8.00   11.30
  -1 -11  -1  -12.00   11.70
  -1 -11  -1   -4.90   10.60
  -1  11  -2   15.50   10.60
   1  11   2    0.40   10.00
  -1  11  -2   17.30   14.80
   1  11   2    7.90   15.40
  -1 -11  -2   36.40   16.00
   1 -11   2   17.20   11.70
  -1 -11  -2   -1.80   10.40
  -1 -11  -2   15.60   14.10
  -1  11  -3   78.99   17.00
   1  11   3  119.69   22.60
  -1  11  -3   59.49   18.40
   1  11   3   87.79   15.20
  -1 -11  -3   84.49   18.10
   1 -11   3   78.69   15.50
  -1 -11  -3  129.19   23.80
  -1 -11  -3   81.19   16.60
  -1  11  -4   49.80   14.70
  -1  11  -4   55.39   17.10
   1  11   4   39.10   12.70
   1  11   4   68.99   18.60
  -1 -11  -4   72.89   18.60
   1 -11   4   72.49   14.40
  -1 -11  -4   77.49   19.50
  -1 -11  -4   41.90   13.90
   2   0 -24    2.00    8.50
   2   0 -24   -8.50   10.60
   2   0 -23    7.60    7.40
   2   0 -23    2.20   11.00
   2   0 -22  199.88   20.70
   2   0 -22  221.88   25.10
   2   0 -22  223.88   21.40
   2   0 -21   -1.30    6.60
   2   0 -21    5.60    9.80
   2   0 -21    8.90    5.80
   2   0 -20  627.74   43.20
   2   0 -20  750.52   49.10
   2   0 -20  691.53   43.90
   2   0 -19    2.80   15.80
   2   0 -19    1.20    7.90
   2   0 -19   -0.10    4.90
  -2   0  18  734.53   46.20
   2   0 -18  827.42   48.00
   2   0 -18  810.52   49.40
   2   0 -18  826.12   53.19
   2   0 -17    1.20    8.20
   2   0 -17   -3.20    3.90
  -2   0  17    2.50    4.10
  -2   0  17    3.70    3.80
   2   0 -17   -2.70    5.30
  -2   0  16  339.97   22.70
   2   0 -16  320.27   21.00
   2   0 -16  324.17   22.40
   2   0 -16  322.37   23.70
  -2   0  16  329.07   21.30
   2   0 -16  366.06   27.50
   2   0 -15    6.10    4.80
   2   0 -15    2.70    3.70
   2   0 -15    2.30    6.60
  -2   0  15    3.30    3.20
  -2   0  15   -3.10    3.80
   2   0 -15    1.70    2.90
  -2   0  14   35.50    4.70
   2   0 -14   45.40    9.60
   2   0 -14   63.69    9.20
  -2   0  14   37.90    6.10
   2   0 -14   60.79    7.90
  -2   0  14   44.10    7.50
   2   0 -14   34.10    5.90
  -2   0  13   -1.80    2.60
   2   0 -13    2.40    4.60
   2   0 -13    6.60    5.70
  -2   0  13    0.50    2.30
   2   0 -13   -0.10    2.50
   2   0 -13    2.30    3.70
  -2   0  13   -1.40    3.50
  -2   0  12 1702.43  100.19
  -2   0  12 1632.14   99.49
   2   0 -12 1783.32  100.29
   2   0 -12 1844.92  101.99
  -2   0  12 1730.93  101.19
   2   0 -12 2013.80  101.29
   2   0 -12 1808.22  103.89
   2   0 -11    3.10    4.30
  -2   0  11   -0.80    2.90
  -2   0  11    0.60    2.30
   2   0 -11    0.20    3.40
  -2   0  11    0.30    2.10
   2   0 -11    1.20    2.30
   2   0 -11   -4.10    2.70
  -2   0  10 1884.51  105.09
   2   0 -10 1882.51  106.39
   2   0 -10 1925.61  105.09
  -2   0  10 1816.62  104.69
   2   0 -10 1871.51  105.59
   2   0  -9    0.80    1.60
  -2   0   9    1.10    1.90
   2   0  -9   -0.70    2.30
  -2   0   9    1.90    2.00
  -2   0   9    2.40    2.40
   2   0  -9    3.70    2.60
   2   0  -8  552.74   33.30
  -2   0   8  574.14   32.80
   2   0  -8  591.34   34.10
   2   0  -8  525.55   32.70
  -2   0   8  571.44   33.60
  -2   0   8  601.54   32.80
  -2   0   7   -0.40    1.40
   2   0  -7    0.40    1.30
   2   0  -7   -0.10    1.80
   2   0  -7    1.70    2.20
  -2   0   7    0.30    1.60
  -2   0   7   -0.10    1.90
   2   0  -6 4660.03  264.67
  -2   0   6 4868.41  264.77
   2   0  -6 4337.77  265.57
  -2   0   6 5098.49  264.87
  -2   0   6 5097.59  265.47
   2   0  -6 4673.73  265.07
   2   0  -5    1.40    1.00
  -2   0   5   -1.10    1.10
  -2   0   5    0.80    1.10
   2   0  -5   -0.10    1.40
  -2   0   5    0.90    1.30
   2   0  -5   -0.80    1.50
  -2   0   4   16.30    2.30
  -2   0   4   14.40    2.50
   2   0  -4   14.00    2.70
   2   0  -4   15.40    2.30
  -2   0   4   18.00    2.00
  -2   0   3    0.90    1.00
   2   0  -3   -0.50    1.00
   2   0  -3    0.10    0.80
  -2   0   3    5.20    1.20
   2   0  -1    2.00    0.60
   2   0  -1    0.60    0.50
   2   0  -1    0.50    0.80
  -2   0   1   -0.10    0.20
  -2   0   1    0.90    0.70
  -2   0  -1    0.90    0.50
   2   0   1    0.10    0.40
  -2   0  -3   -0.90    1.10
  -2   0  -4 1290.37   73.49
  -2   0  -4 1316.17   72.29
  -2   0  -5    0.20    1.50
  -2   0  -5    1.60    0.90
   2   0   6    4.60    1.30
  -2   0  -6    3.20    2.00
  -2   0  -6    3.70    1.50
  -2   0  -7   -0.30    2.00
  -2   0  -7    1.80    1.40
   2   0   7    0.20    1.50
  -2   0  -7    2.20    1.20
  -2   0  -8  157.78   10.70
  -2   0  -8  187.38   10.40
   2   0   8  167.48   10.50
  -2   0  -8  140.99   11.60
  -2   0  -9    3.60    2.00
  -2   0  -9   -0.60    2.40
   2   0   9    1.50    2.00
  -2   0  -9    3.90    1.90
   2   0  10 1605.04   87.29
  -2   0 -10 1470.35   88.59
  -2   0 -10 1595.44   87.29
  -2   0 -11    0.10    2.70
  -2   0 -11   -0.40    2.30
  -2   0 -11    2.50    3.90
  -2   0 -11    0.00    2.50
   2   0  11    0.40    2.20
  -2   0 -12 1382.36   81.79
   2   0  12 1406.16   80.29
  -2   0 -12 1442.36   81.09
  -2   0 -12 1474.65   84.29
  -2   0 -12 1444.46   80.49
   2   0  13   -0.90    2.70
  -2   0 -13    5.90    3.80
  -2   0 -13    2.00    4.90
  -2   0 -13   -1.70    2.40
  -2   0 -13   -0.10    3.10
  -2   0 -14   98.99    9.30
   2   0  14   69.29    7.10
  -2   0 -14   53.19    8.20
  -2   0 -14   74.59    7.40
  -2   0 -14  101.29   13.10
  -2   0 -15    3.20    6.30
  -2   0 -15    2.20    3.90
   2   0  15   -1.20    3.00
  -2   0 -15   -4.80    2.90
  -2   0 -15   -1.40    3.60
  -2   0 -16    4.50    4.00
  -2   0 -16   11.40    5.10
  -2   0 -16   25.00    8.90
  -2   0 -16   14.60    4.90
  -2   0 -17    4.70    7.90
  -2   0 -17    1.90    4.80
  -2   0 -17   -5.30    3.90
  -2   0 -17   -3.30    3.60
  -2   0 -18  147.79   12.90
  -2   0 -18  135.39   13.60
  -2   0 -18  152.18   12.40
  -2   0 -18  153.08   19.00
  -2   0 -19   -3.20    4.10
  -2   0 -19   -7.10    5.00
  -2   0 -19    1.30    4.20
  -2   0 -19    0.30    8.30
  -2   0 -20   52.19    8.70
  -2   0 -20   26.20   10.40
  -2   0 -20   57.09   10.90
  -2   0 -20   48.30    7.80
  -2   0 -21   -1.70    4.70
  -2   0 -21   -6.50    7.90
  -2   0 -21   -2.00    3.80
  -2   0 -21   -5.50    5.90
  -2   0 -22   21.70    7.50
  -2   0 -22   30.50   12.20
  -2   0 -22   18.60    6.60
  -2   0 -23   -2.50    6.40
  -2   0 -23    4.00    6.20
  -2   0 -23   -9.60   10.00
   2   1 -24    7.70    7.90
   2   1 -24    8.50   10.80
  -2   1  24   10.30   11.10
   2  -1 -24   11.10    9.40
   2  -1 -24   31.80   14.70
   2   1 -23    2.60    7.40
   2   1 -23   -0.20    9.80
  -2   1  23   -0.90   10.00
   2  -1 -23    0.50   11.60
   2  -1 -23   16.10    8.60
   2   1 -22   21.00   10.60
   2   1 -22   16.20    7.70
   2  -1 -22    9.80   10.70
   2  -1 -22    1.00    6.80
   2  -1 -22   13.00    8.40
   2   1 -21   32.10    8.40
   2   1 -21   23.60    7.00
   2   1 -21   28.40   11.40
   2  -1 -21   31.70    7.60
   2  -1 -21   31.60    8.90
   2  -1 -21   20.90   12.20
   2   1 -20   46.90    8.00
   2   1 -20   41.70    9.30
   2   1 -20   89.09   12.60
   2   1 -20   56.79   13.10
   2  -1 -20   68.69   12.20
   2  -1 -20   56.99   14.30
   2   1 -19   54.09    8.50
   2   1 -19   51.19    8.20
   2   1 -19   51.49   20.10
   2  -1 -19   53.79    9.20
  -2  -1  19   62.59   10.90
   2   1 -18  228.78   17.30
   2   1 -18  243.68   21.50
   2   1 -18  172.88   16.00
   2   1 -18  141.39   15.20
   2  -1 -18  201.88   15.70
  -2  -1  18  187.78   16.20
   2  -1 -18  259.67   24.60
   2   1 -17  185.58   18.00
   2   1 -17  127.19   12.80
   2   1 -17  137.99   12.90
   2   1 -17  140.99   13.70
   2  -1 -17  131.79   12.50
   2  -1 -17  140.79   15.40
  -2  -1  17  129.59   13.50
   2  -1 -17  133.29   19.70
   2   1 -16  363.66   24.20
   2   1 -16  334.37   23.80
  -2   1  16  321.07   23.20
   2   1 -16  353.06   24.30
  -2  -1  16  341.27   23.80
   2  -1 -16  394.16   23.80
  -2  -1  16  318.57   24.20
   2  -1 -16  473.35   31.40
   2   1 -15    9.70    4.90
   2   1 -15   11.60    4.80
  -2   1  15    8.70    4.00
   2   1 -15   19.10    5.60
  -2  -1  15   10.60    5.30
  -2  -1  15    8.90    4.90
   2  -1 -15   18.90    4.60
  -2  -1  15    9.40    3.00
   2  -1 -15   20.50    6.40
   2  -1 -15   19.90    8.50
  -2   1  14   14.40    4.20
   2   1 -14   34.20    6.10
   2   1 -14   10.90    4.50
  -2   1  14   10.80    2.60
   2   1 -14   16.00    4.20
  -2  -1  14   16.40    3.40
   2  -1 -14   29.20    8.60
  -2  -1  14    8.60    4.60
  -2  -1  14    7.30    4.50
   2   1 -13  235.68   17.20
  -2   1  13  252.77   16.60
   2   1 -13  281.17   17.90
   2   1 -13  253.17   17.50
  -2   1  13  236.38   14.90
  -2  -1  13  216.28   15.10
  -2  -1  13  239.78   17.10
   2  -1 -13  230.58   18.50
  -2  -1  13  248.28   17.70
   2  -1 -13  234.38   21.10
   2   1 -12  267.87   17.70
  -2   1  12  265.27   15.50
  -2   1  12  236.28   16.50
   2   1 -12  218.88   17.00
   2   1 -12  249.18   17.20
   2  -1 -12  237.18   20.60
  -2  -1  12  241.78   15.40
  -2  -1  12  254.27   17.80
  -2  -1  12  233.88   17.00
   2  -1 -12  261.17   16.90
   2  -1 -12  239.18   18.60
  -2   1  11    4.10    3.00
   2   1 -11    3.90    3.20
  -2   1  11    2.20    2.60
   2   1 -11   -1.00    2.70
   2   1 -11    2.90    2.90
   2  -1 -11    2.90    3.10
  -2  -1  11    3.70    3.40
   2  -1 -11   12.50    4.50
  -2  -1  11   -0.80    3.10
   2  -1 -11    6.40    4.90
  -2  -1  11    2.50    2.20
  -2   1  10  471.65   29.00
  -2   1  10  464.85   28.30
   2   1 -10  460.65   29.30
   2   1 -10  475.65   31.10
   2   1 -10  473.05   29.50
  -2  -1  10  493.75   28.20
  -2  -1  10  486.55   29.40
  -2  -1  10  515.95   30.20
   2  -1 -10  466.35   34.00
   2  -1 -10  504.45   32.10
   2  -1 -10  493.35   29.10
  -2   1   9 1030.90   60.59
   2   1  -9 1124.69   61.19
   2   1  -9 1095.39   61.49
   2   1  -9 1059.99   61.19
  -2   1   9 1049.20   60.19
  -2  -1   9 1016.40   61.59
  -2  -1   9 1033.00   60.99
  -2  -1   9 1083.39   59.99
   2  -1  -9 1098.59   63.39
   2  -1  -9 1042.20   62.09
   2  -1  -9 1069.19   60.79
  -2   1   8 5462.35  310.67
   2   1  -8 5505.65  310.97
   2   1  -8 5960.90  311.67
  -2   1   8 5258.37  310.27
   2   1  -8 5650.73  311.17
   2  -1  -8 5376.46  310.77
  -2  -1   8 5560.84  310.97
   2  -1  -8 5805.02  312.97
  -2  -1   8 5668.03  310.07
  -2  -1   8 5784.72  311.77
   2  -1  -8 5691.13  312.07
  -2   1   7 1977.90  115.39
   2   1  -7 2151.88  115.69
   2   1  -7 2047.50  116.29
  -2   1   7 1901.71  115.09
   2   1  -7 1954.70  115.69
  -2  -1   7 2050.49  115.69
  -2  -1   7 2151.98  114.89
   2  -1  -7 2194.88  117.29
  -2  -1   7 2164.88  116.49
   2  -1  -7 1980.20  115.49
   2  -1  -7 2156.38  116.79
  -2   1   6 9157.48  498.45
   2   1  -6 9713.43  498.85
   2   1  -6 8822.22  499.25
  -2   1   6 8723.53  499.05
   2   1  -6 8709.33  498.85
  -2   1   6 9113.29  498.65
   2  -1  -6 9023.70  499.55
   2  -1  -6 9639.44  499.95
  -2  -1   6 9282.77  499.55
  -2  -1   6 8820.22  498.75
   2  -1  -6 8510.85  498.55
  -2  -1   6 8838.32  498.05
   2   1  -5  511.45   26.10
  -2   1   5  445.86   26.10
   2   1  -5  457.85   26.60
  -2   1   5  418.66   26.20
  -2   1   5  406.86   25.70
   2   1  -5  439.26   26.10
   2  -1  -5  474.35   26.90
   2  -1  -5  434.16   26.70
   2  -1  -5  405.26   25.80
  -2  -1   5  418.56   26.00
  -2  -1   5  452.95   25.50
  -2  -1   5  441.46   26.60
   2   1  -4  625.24   37.10
  -2   1   4  604.64   37.10
   2   1  -4  656.43   37.80
   2   1  -4  684.73   37.40
  -2   1   4  702.53   37.60
  -2   1   4  596.44   37.30
  -2  -1   4  653.13   37.40
  -2  -1   4  607.64   37.80
  -2  -1   4  652.53   36.90
   2  -1  -4  712.33   38.10
   2  -1  -4  608.34   37.20
   2  -1  -4  720.03   38.00
  -2   1   3  611.14   35.80
   2   1  -3  598.94   36.00
  -2   1   3  539.85   35.10
  -2   1   3  576.44   35.60
  -2   1   3  649.54   35.60
   2   1  -3  622.44   35.60
   2   1  -3  602.84   35.40
   2  -1  -3  696.73   36.10
  -2  -1   3  694.33   35.30
  -2  -1   3  609.14   35.60
   2  -1  -3  596.04   35.50
   2  -1  -3  658.03   36.20
  -2  -1   3  647.34   36.20
   2   1  -2   89.19    5.80
   2   1  -2   79.69    5.90
   2   1  -2   89.79    6.40
  -2   1   2   87.79    6.00
  -2   1   2   83.39    6.10
  -2   1   2   87.29    6.30
  -2   1   2   74.99    5.90
  -2  -1   2   70.29    6.20
  -2  -1   2   84.79    5.70
  -2  -1   2   99.39    6.10
   2  -1  -2   99.89    6.70
   2  -1  -2   87.19    6.30
   2  -1  -2   73.29    5.70
   2   1  -1   66.19    4.60
  -2   1   1   59.59    4.90
  -2   1   1   67.39    4.80
   2   1  -1   67.79    4.70
  -2   1   1   54.79    4.80
   2   1  -1   64.49    5.00
   2  -1  -1   51.19    4.70
  -2  -1   1   70.69    4.60
   2  -1  -1   77.29    5.40
   2  -1  -1   72.19    5.10
  -2  -1   1   69.39    4.80
  -2   1   0 1317.17   88.39
   2   1   0 1711.63   88.09
   2   1   0 1566.14   88.39
   2   1   0 1542.05   88.19
  -2   1   0 1594.14   88.29
  -2   1   0 1500.25   88.79
   2  -1   0 1709.03   88.49
   2  -1   0 1730.23   88.19
   2  -1   0 1479.55   88.69
  -2  -1   0 1647.94   88.09
   2  -1   0 1790.42   88.79
  -2  -1   0 1508.95   88.19
  -2  -1   0 1519.35   88.19
  -2   1  -1  929.71   55.19
  -2   1  -1  923.91   55.49
  -2   1  -1  991.10   54.69
   2   1   1 1021.40   54.89
  -2   1  -1  993.00   55.19
   2   1   1  966.70   54.79
  -2   1  -1  987.80   55.09
  -2   1  -1  932.91   54.69
  -2  -1  -1  963.40   54.89
  -2  -1  -1  943.41   54.89
   2  -1   1 1042.50   55.39
   2  -1   1 1042.70   54.59
  -2  -1  -1  918.61   54.89
   2  -1   1 1022.40   54.59
  -2   1  -2 9636.04  539.55
  -2   1  -2 9999.00  538.95
   2  -1   2 9698.33  538.75
  -2   1  -3   12.80    2.60
   2   1   3   11.90    2.10
  -2   1  -3   18.60    3.50
  -2   1  -3   11.50    2.20
   2   1   3   16.10    2.10
   2   1   3   13.70    2.40
  -2   1  -3   15.30    2.00
  -2   1  -3   10.00    1.70
   2  -1   3   11.60    2.30
   2  -1   3   10.00    1.30
   2  -1   3    8.40    1.20
   2  -1   3    8.00    2.30
  -2  -1  -3   11.30    2.20
  -2  -1  -3   16.60    3.00
  -2  -1  -3   12.40    2.30
  -2   1  -4 3055.79  166.08
   2   1   4 2906.61  166.08
  -2   1  -4 3037.50  166.98
   2   1   4 2990.40  165.58
  -2   1  -4 3123.39  166.08
  -2   1  -4 2891.81  165.38
  -2   1  -4 2847.92  165.48
   2   1   4 2940.41  165.18
   2  -1   4 2957.10  166.08
  -2  -1  -4 2998.20  165.68
  -2  -1  -4 3139.19  166.78
   2  -1   4 3004.70  166.78
   2   1   5   40.50    3.20
   2   1   5   38.60    3.80
  -2   1  -5   43.80    4.30
  -2   1  -5   44.80    5.30
  -2   1  -5   39.30    3.50
   2  -1   5   42.20    5.10
  -2  -1  -5   37.50    5.30
   2  -1   5   45.90    4.40
  -2  -1  -5   39.00    4.20
   2   1   6   33.30    3.90
  -2   1  -6   38.30    5.50
  -2   1  -6   28.40    3.40
   2   1   6   35.30    3.00
  -2   1  -6   29.70    4.00
  -2  -1  -6   46.20    5.90
   2  -1   6   32.10    4.20
  -2  -1  -6   33.50    3.00
  -2  -1  -6   35.10    3.60
  -2  -1  -6   34.10    4.30
   2  -1   6   40.40    5.20
   2   1   7   11.60    2.50
  -2   1  -7    4.90    3.10
   2   1   7    9.30    1.70
  -2   1  -7    7.70    2.00
  -2   1  -7    7.20    2.50
  -2  -1  -7    8.30    2.60
  -2  -1  -7    8.00    1.90
   2  -1   7    8.20    3.00
   2  -1   7   10.00    2.60
  -2  -1  -7    6.00    2.10
  -2  -1  -7    7.40    3.40
  -2   1  -8  241.28   15.30
  -2   1  -8  224.68   16.70
  -2   1  -8  214.78   14.70
   2   1   8  251.27   15.00
   2   1   8  252.37   14.30
  -2  -1  -8  244.48   15.60
  -2  -1  -8  220.38   15.00
   2  -1   8  272.07   15.70
   2  -1   8  258.67   16.70
  -2  -1  -8  225.08   14.50
  -2  -1  -8  240.78   17.90
  -2   1  -9  627.84   35.50
   2   1   9  596.64   34.40
  -2   1  -9  614.44   37.10
   2   1   9  628.44   35.10
  -2   1  -9  547.65   34.90
  -2  -1  -9  607.84   38.40
   2  -1   9  625.54   35.50
   2  -1   9  643.44   36.80
  -2  -1  -9  587.84   34.70
  -2  -1  -9  579.54   35.10
  -2  -1  -9  611.44   35.80
  -2   1 -10   18.00    3.70
   2   1  10   18.00    3.60
  -2   1 -10   26.20    4.50
  -2   1 -10   18.00    4.70
   2   1  10   17.50    4.30
   2  -1  10   25.20    5.00
  -2  -1 -10   22.20    4.40
  -2  -1 -10   19.30    3.20
  -2  -1 -10   21.30    4.20
  -2  -1 -10   21.20    6.60
   2  -1  10   20.60    4.70
  -2   1 -11  511.65   30.50
   2   1  11  530.15   29.60
  -2   1 -11  542.75   30.50
   2   1  11  490.85   30.10
  -2   1 -11  499.35   32.40
  -2  -1 -11  537.15   34.70
   2  -1  11  474.95   30.50
  -2  -1 -11  512.65   31.20
  -2  -1 -11  510.55   29.90
   2  -1  11  560.04   32.20
  -2  -1 -11  472.35   30.20
  -2   1 -12  128.99   10.00
  -2   1 -12  132.29   10.20
   2   1  12  129.29   10.00
  -2   1 -12  109.39   12.00
   2   1  12  134.39    9.20
   2  -1  12  119.09   11.70
  -2  -1 -12  134.59   11.30
   2  -1  12  125.29   10.10
  -2  -1 -12  136.49    9.70
  -2  -1 -12  117.69    9.70
  -2  -1 -12  143.29   15.20
   2   1  13  418.56   24.20
  -2   1 -13  373.86   27.00
  -2   1 -13  434.96   25.30
  -2   1 -13  408.96   25.10
   2   1  13  395.46   24.70
  -2  -1 -13  427.76   24.70
   2  -1  13  435.86   26.90
  -2  -1 -13  420.86   30.00
  -2  -1 -13  379.06   25.90
  -2  -1 -13  390.16   24.70
   2  -1  13  394.26   25.10
  -2   1 -14  139.49   11.00
  -2   1 -14  120.29   12.70
   2   1  14  132.69   10.40
   2   1  14  136.99    9.60
  -2   1 -14  129.99   10.90
  -2  -1 -14  169.58   12.70
  -2  -1 -14  114.09    9.80
   2  -1  14  124.29   12.70
   2  -1  14  127.49   10.90
  -2  -1 -14  134.09   16.30
  -2  -1 -14  138.59   10.30
   2   1  15    3.80    2.80
  -2   1 -15    6.80    3.80
  -2   1 -15    4.70    5.10
  -2  -1 -15    9.10    5.10
  -2  -1 -15    4.50    7.20
   2  -1  15    5.70    5.20
   2  -1  15    0.60    3.90
  -2  -1 -15   -0.90    2.90
  -2  -1 -15    1.60    3.30
  -2   1 -16  362.66   23.50
  -2   1 -16  353.56   25.40
  -2   1 -16  370.06   23.70
  -2  -1 -16  388.46   23.20
  -2  -1 -16  348.07   22.20
  -2  -1 -16  388.26   24.90
  -2  -1 -16  382.96   29.90
   2  -1  16  324.57   22.80
  -2   1 -17  390.36   26.70
  -2   1 -17  402.76   26.80
  -2   1 -17  426.96   31.00
  -2  -1 -17  438.76   33.70
  -2  -1 -17  454.05   25.20
  -2  -1 -17  397.36   26.10
  -2  -1 -17  442.16   28.30
  -2   1 -18  156.78   13.90
  -2   1 -18  165.38   18.40
  -2   1 -18  180.18   16.10
  -2   1 -18  181.18   14.70
  -2  -1 -18  168.38   13.30
  -2  -1 -18  163.78   21.40
  -2  -1 -18  179.08   15.60
  -2   1 -19  215.38   16.90
  -2   1 -19  211.98   16.50
  -2   1 -19  247.48   18.80
  -2   1 -19  246.38   22.50
  -2  -1 -19  202.38   15.70
  -2  -1 -19  185.08   17.70
  -2  -1 -19  211.58   24.00
  -2   1 -20   89.69   17.30
  -2   1 -20   65.99    9.50
  -2   1 -20   66.79   11.00
  -2   1 -20   57.29   11.50
  -2  -1 -20   69.79    9.10
  -2  -1 -20   44.40    8.90
  -2  -1 -20   34.90   13.20
  -2   1 -21  331.97   24.50
  -2   1 -21  387.36   25.10
  -2   1 -21  364.56   27.00
  -2   1 -21  352.26   29.80
  -2  -1 -21  374.26   32.90
  -2  -1 -21  312.17   23.00
  -2  -1 -21  326.77   25.20
  -2   1 -22   18.30   11.40
  -2   1 -22   10.30    6.10
  -2   1 -22    7.50    6.60
  -2   1 -22   11.90    6.70
  -2  -1 -22   24.50    6.30
  -2  -1 -22    3.60   11.70
  -2  -1 -22   13.30    6.90
   2   2 -23  143.59   16.50
  -2   2  23  103.59   20.00
   2   2 -23  164.18   21.60
   2  -2 -23  192.48   27.00
   2  -2 -23  116.79   18.30
  -2  -2  23   98.39   18.70
   2   2 -22  243.28   20.40
  -2   2  22  257.07   22.90
   2   2 -22  227.78   20.60
   2   2 -22  266.57   25.60
   2  -2 -22  213.18   22.40
  -2  -2  22  234.88   22.40
   2  -2 -22  290.37   31.50
   2   2 -21    9.30    9.00
   2   2 -21   11.40    6.80
   2   2 -21    1.80    6.10
  -2  -2  21   -2.90    7.10
   2  -2 -21    3.90   12.00
   2  -2 -21    6.80    5.50
   2  -2 -21    8.20    8.30
   2   2 -20  184.68   17.10
   2   2 -20  173.58   16.50
   2   2 -20  191.68   17.10
  -2   2  20  186.68   18.60
   2  -2 -20  165.28   15.20
  -2  -2  20  160.48   17.90
   2  -2 -20  143.99   24.20
   2  -2 -20  152.38   18.60
   2   2 -19  300.77   20.70
   2   2 -19  248.28   21.10
   2  -2 -19  262.37   23.40
  -2  -2  19  256.27   21.90
   2  -2 -19  221.38   18.80
   2  -2 -19  276.87   29.20
   2   2 -18   71.49   11.40
   2   2 -18   99.49   11.90
   2   2 -18   79.59   12.00
   2  -2 -18   61.69   14.60
   2  -2 -18   77.59   14.20
  -2  -2  18   80.49   13.00
   2  -2 -18   64.99   10.00
   2   2 -17 1277.07   75.79
   2   2 -17 1271.77   75.19
   2   2 -17 1286.77   74.69
   2  -2 -17 1252.57   81.69
  -2  -2  17 1306.97   75.59
   2  -2 -17 1266.37   76.89
   2  -2 -17 1249.57   73.79
  -2   2  16   39.50    9.90
   2   2 -16   31.10    7.00
   2   2 -16   25.80    6.90
   2   2 -16   20.40    6.60
  -2  -2  16   53.79    5.60
   2  -2 -16   34.70    6.30
   2  -2 -16   88.39   12.80
  -2  -2  16   32.20    7.30
  -2  -2  16   17.60    7.00
  -2  -2  16   34.50    5.40
   2  -2 -16   31.30   10.70
   2   2 -15  744.93   45.90
   2   2 -15  789.12   45.40
   2   2 -15  749.92   45.70
  -2   2  15  733.73   43.80
   2  -2 -15  739.53   44.20
   2  -2 -15  776.22   47.30
  -2  -2  15  644.24   45.20
  -2  -2  15  772.02   42.50
  -2  -2  15  717.83   45.70
   2  -2 -15  695.03   50.39
   2   2 -14   14.40    5.60
   2   2 -14   14.80    5.00
   2   2 -14   16.00    5.80
  -2   2  14   15.40    4.40
   2  -2 -14   23.70    9.80
   2  -2 -14    9.40    5.30
   2  -2 -14   13.40    4.50
  -2  -2  14   16.20    5.60
  -2  -2  14   15.70    3.70
  -2  -2  14   22.20    6.00
  -2   2  13  377.36   24.80
   2   2 -13  410.16   26.30
   2   2 -13  390.86   26.90
   2   2 -13  348.07   26.00
  -2  -2  13  402.96   26.90
   2  -2 -13  392.66   30.50
   2  -2 -13  434.36   28.60
   2  -2 -13  438.36   25.70
  -2  -2  13  357.66   26.40
  -2  -2  13  414.76   23.90
  -2   2  12  192.38   12.80
  -2   2  12  189.78   13.70
   2   2 -12  180.08   15.40
   2   2 -12  165.38   14.50
   2   2 -12  218.68   15.40
  -2  -2  12  186.78   15.30
   2  -2 -12  184.88   18.80
  -2  -2  12  184.38   15.50
   2  -2 -12  228.08   17.60
  -2  -2  12  193.48   12.90
   2   2 -11   25.40    5.30
   2   2 -11   29.70    6.20
   2   2 -11   24.80    6.60
  -2   2  11   34.50    5.90
  -2   2  11   18.30    3.80
  -2  -2  11   32.70    6.50
   2  -2 -11   42.10    6.50
  -2  -2  11   26.70    5.00
   2  -2 -11   23.40    6.90
   2  -2 -11   44.40    8.70
  -2  -2  11   24.70    5.80
   2   2 -10   73.29    8.80
  -2   2  10   78.59    7.10
   2   2 -10   60.39    7.80
   2   2 -10   65.89    8.30
  -2   2  10  102.99    8.00
  -2  -2  10   55.99    8.40
   2  -2 -10   73.69   10.90
   2  -2 -10  101.19    8.20
  -2  -2  10   74.89    9.20
   2  -2 -10   72.19   10.00
  -2  -2  10   70.59    6.70
   2   2  -9  388.36   27.20
  -2   2   9  449.46   26.50
   2   2  -9  432.06   28.00
   2   2  -9  503.05   28.50
   2  -2  -9  441.86   29.80
   2  -2  -9  438.96   27.10
   2  -2  -9  450.05   29.20
  -2  -2   9  440.76   27.80
  -2  -2   9  436.56   26.00
  -2   2   8   33.70    5.50
   2   2  -8   33.00    5.50
   2   2  -8   42.30    6.20
  -2   2   8   28.70    6.00
   2   2  -8   31.80    5.40
  -2   2   8   39.00    5.10
  -2  -2   8   32.30    5.70
  -2  -2   8   32.70    4.40
   2  -2  -8   28.00    4.60
   2  -2  -8   27.00    5.90
   2  -2  -8   28.90    6.20
  -2  -2   8   42.30    6.20
  -2   2   7  492.65   29.10
   2   2  -7  531.05   30.60
   2   2  -7  512.45   30.20
   2   2  -7  475.75   29.60
  -2   2   7  456.25   29.80
  -2   2   7  468.25   29.40
   2  -2  -7  436.76   29.20
   2  -2  -7  530.85   31.50
  -2  -2   7  520.65   28.70
   2  -2  -7  536.85   31.40
  -2  -2   7  467.95   30.60
  -2  -2   7  470.95   29.90
  -2   2   6   87.09    7.50
  -2   2   6   73.99    6.70
   2   2  -6   74.79    7.70
   2   2  -6   73.99    7.50
   2   2  -6   89.09    7.30
  -2   2   6   71.79    5.20
  -2   2   6   87.29    7.80
   2  -2  -6   74.29    7.00
  -2  -2   6   80.89    8.20
  -2  -2   6   90.09    6.60
   2  -2  -6   92.19    8.90
   2  -2  -6   72.19    8.30
  -2  -2   6   84.69    7.60
  -2   2   5  442.76   26.40
   2   2  -5  442.76   28.00
  -2   2   5  476.65   28.20
   2   2  -5  452.45   28.50
   2   2  -5  443.66   27.50
  -2   2   5  501.45   27.70
  -2   2   5  450.15   27.90
  -2  -2   5  460.75   27.10
   2  -2  -5  461.05   27.70
   2  -2  -5  485.55   29.00
  -2  -2   5  440.46   27.90
  -2  -2   5  476.45   28.80
   2  -2  -5  493.15   28.90
  -2   2   4    1.70    2.20
   2   2  -4    3.30    2.30
  -2   2   4    4.30    2.10
  -2   2   4    5.20    2.60
   2   2  -4    6.50    2.50
  -2   2   4    3.50    1.50
   2   2  -4    1.90    1.90
   2  -2  -4    5.10    3.00
  -2  -2   4   -0.30    1.70
  -2  -2   4    1.20    1.80
  -2  -2   4    5.40    3.00
   2  -2  -4    3.40    2.00
   2  -2  -4    6.50    2.80
   2  -2  -4    4.80    1.60
   2   2  -3 5350.86  313.97
   2   2  -3 5711.43  314.97
  -2   2   3 5581.14  313.67
  -2   2   3 5532.75  314.17
  -2   2   3 5968.30  314.87
  -2   2   3 5534.25  314.57
   2   2  -3 5551.44  314.37
  -2   2   3 5599.84  315.47
  -2  -2   3 6187.58  313.87
   2  -2  -3 6031.80  314.97
   2  -2  -3 5726.13  315.07
   2  -2  -3 5356.06  313.77
  -2  -2   3 5880.31  315.27
   2  -2  -3 5148.49  313.97
  -2  -2   3 5949.40  314.47
   2   2  -2 1395.36   82.69
  -2   2   2 1466.25   82.79
   2   2  -2 1367.56   82.29
  -2   2   2 1408.66   82.19
   2   2  -2 1502.75   82.79
   2   2  -2 1511.85   81.99
  -2   2   2 1508.55   81.99
  -2   2   2 1418.36   82.59
   2   2  -2 1284.67   81.99
  -2  -2   2 1431.36   82.29
   2  -2  -2 1466.25   82.09
   2  -2  -2 1455.75   82.09
  -2  -2   2 1378.26   81.79
  -2  -2   2 1558.24   83.19
   2  -2  -2 1531.55   82.89
   2  -2  -2 1677.63   83.29
   2   2  -1  834.12   48.10
  -2   2   1  792.52   48.70
   2   2  -1  772.32   48.80
  -2   2   1  828.62   48.40
   2   2  -1  960.60   48.90
  -2   2   1  839.32   48.50
  -2   2   1  889.91   49.50
   2   2  -1  773.22   48.60
   2   2  -1  814.02   48.20
  -2   2   1  917.31   49.20
  -2  -2   1  809.22   48.30
  -2  -2   1  828.02   48.10
   2  -2  -1  851.61   48.60
   2  -2  -1  799.92   48.90
  -2  -2   1  859.11   49.20
  -2  -2   1  920.11   48.80
   2  -2  -1  892.31   49.00
  -2   2   0    9.60    2.40
   2   2   0    8.00    2.10
   2   2   0    6.00    2.40
  -2   2   0   11.10    3.00
  -2   2   0    7.20    2.20
   2   2   0   10.30    2.70
   2   2   0   10.20    2.20
   2   2   0   11.30    2.70
  -2   2   0    8.90    2.60
  -2   2   0   13.60    3.00
  -2  -2   0    9.90    2.70
  -2  -2   0    6.60    2.30
  -2  -2   0    5.60    2.40
   2  -2   0    8.80    2.50
   2  -2   0   11.30    2.30
   2  -2   0    8.10    2.60
  -2  -2   0    7.30    2.00
   2  -2   0   10.60    2.90
  -2  -2   0   10.30    2.30
   2  -2   0   12.90    2.90
   2  -2   0   11.40    2.40
  -2   2  -1  302.47   19.80
   2   2   1  304.77   19.30
   2   2   1  292.57   18.60
   2   2   1  302.87   19.20
   2   2   1  299.97   19.40
  -2   2  -1  285.97   19.00
  -2   2  -1  322.37   19.00
  -2   2  -1  289.57   19.60
  -2   2  -1  308.77   19.60
  -2   2  -1  323.17   19.80
   2  -2   1  351.56   19.80
  -2  -2  -1  306.67   19.40
   2  -2   1  307.97   18.80
  -2  -2  -1  313.17   19.50
   2  -2   1  328.07   18.90
   2  -2   1  338.67   19.60
  -2  -2  -1  308.37   19.60
   2  -2   1  300.57   19.50
   2  -2   1  341.87   20.20
  -2  -2  -1  317.57   18.80
  -2  -2  -1  312.57   18.80
   2   2   2  559.54   34.10
  -2   2  -2  632.34   34.90
   2   2   2  568.24   34.30
  -2   2  -2  567.24   34.10
  -2   2  -2  545.25   34.70
  -2   2  -2  586.04   34.70
  -2   2  -2  608.34   34.00
  -2  -2  -2  553.84   34.50
   2  -2   2  626.64   34.60
  -2  -2  -2  612.74   35.60
  -2  -2  -2  609.24   34.50
   2  -2   2  612.94   33.80
   2  -2   2  603.64   33.70
   2  -2   2  563.34   34.90
  -2  -2  -2  530.85   33.50
  -2   2  -3  411.66   24.40
   2   2   3  383.86   23.60
   2   2   3  380.76   23.80
  -2   2  -3  399.56   23.40
  -2   2  -3  414.46   23.70
  -2   2  -3  391.26   24.70
  -2   2  -3  420.86   24.50
  -2  -2  -3  341.67   22.90
   2  -2   3  389.96   24.00
   2  -2   3  396.36   24.50
   2  -2   3  419.26   24.50
  -2  -2  -3  385.96   23.90
  -2  -2  -3  361.66   24.10
   2  -2   3  420.96   23.00
  -2  -2  -3  351.76   23.80
   2  -2   3  427.56   23.20
   2   2   4  693.83   40.50
   2   2   4  711.23   40.20
  -2   2  -4  702.93   41.60
  -2   2  -4  695.23   41.00
  -2   2  -4  693.03   41.00
  -2   2  -4  708.03   40.10
   2  -2   4  733.03   41.30
   2  -2   4  668.23   41.00
  -2  -2  -4  713.53   40.70
  -2  -2  -4  665.03   39.50
  -2  -2  -4  619.94   40.30
  -2  -2  -4  701.33   41.20
   2  -2   4  698.23   39.40
   2  -2   4  734.23   39.70
  -2   2  -5    6.80    2.80
   2   2   5    7.00    2.60
   2   2   5    7.00    2.40
  -2   2  -5    6.30    2.40
  -2   2  -5    7.90    3.10
   2   2   5    3.90    2.70
  -2   2  -5    8.20    2.80
   2  -2   5    7.10    2.00
   2  -2   5    7.20    3.10
  -2  -2  -5    6.30    2.70
  -2  -2  -5    3.90    1.60
   2  -2   5    5.60    2.70
   2  -2   5    9.40    1.80
  -2  -2  -5    8.50    3.30
  -2   2  -6  331.57   20.60
   2   2   6  334.17   21.00
  -2   2  -6  345.27   21.40
  -2   2  -6  320.57   22.30
   2   2   6  346.77   20.20
  -2   2  -6  340.17   21.60
   2   2   6  339.67   21.30
  -2  -2  -6  344.77   20.30
   2  -2   6  322.17   19.30
   2  -2   6  345.47   21.70
   2  -2   6  306.77   21.70
   2  -2   6  337.37   19.70
  -2  -2  -6  334.57   19.70
  -2  -2  -6  373.96   22.80
  -2  -2  -6  322.97   21.10
  -2   2  -7 4045.50  241.68
  -2   2  -7 4352.76  242.88
  -2   2  -7 4406.66  240.98
  -2   2  -7 4523.25  241.68
   2   2   7 4460.75  241.18
   2   2   7 4295.47  240.18
   2   2   7 4219.08  241.48
   2  -2   7 4468.85  242.38
  -2  -2  -7 4303.47  239.88
  -2  -2  -7 4403.26  243.18
  -2  -2  -7 4040.80  241.38
   2  -2   7 4400.86  239.78
   2  -2   7 4324.57  239.48
  -2  -2  -7 4254.97  240.58
   2  -2   7 4592.64  241.98
  -2   2  -8  170.98   14.10
   2   2   8  166.58   10.90
  -2   2  -8  169.08   12.00
  -2   2  -8  161.28   12.70
   2   2   8  158.88   12.90
   2   2   8  179.68   12.20
  -2   2  -8  181.38   12.70
   2  -2   8  166.88   13.40
   2  -2   8  164.58    9.90
  -2  -2  -8  180.48   11.50
  -2  -2  -8  153.68   14.40
  -2  -2  -8  168.18   12.80
   2  -2   8  185.48   10.20
   2  -2   8  167.18   12.80
  -2  -2  -8  148.29   10.50
  -2   2  -9 4160.28  228.88
   2   2   9 3899.11  227.88
  -2   2  -9 3720.73  229.08
  -2   2  -9 4133.49  228.58
   2   2   9 4505.85  228.68
  -2   2  -9 4316.37  230.88
   2  -2   9 4280.27  230.08
  -2  -2  -9 4268.37  231.98
   2  -2   9 4257.17  229.28
  -2  -2  -9 3887.41  227.88
  -2  -2  -9 3999.80  229.78
  -2  -2  -9 3890.61  227.18
   2   2  10   70.39    6.30
  -2   2 -10   85.89    8.20
   2   2  10   82.99    7.90
  -2   2 -10   66.99    7.90
  -2   2 -10   89.59   10.60
  -2  -2 -10   71.69    5.90
   2  -2  10   84.09    8.70
  -2  -2 -10   92.29   11.70
   2  -2  10   96.89   10.10
  -2  -2 -10   80.99    9.00
  -2  -2 -10   89.39    7.40
   2   2  11 1227.28   68.29
  -2   2 -11 1186.98   70.89
   2   2  11 1210.48   67.09
  -2   2 -11 1220.28   68.69
  -2   2 -11 1142.49   68.59
  -2  -2 -11 1231.68   69.49
  -2  -2 -11 1186.48   72.79
  -2  -2 -11 1119.79   67.79
   2  -2  11 1158.18   70.29
   2  -2  11 1239.98   69.09
   2   2  12  288.97   19.80
  -2   2 -12  300.57   24.40
  -2   2 -12  290.77   20.20
   2   2  12  327.07   18.70
  -2   2 -12  338.37   20.40
  -2  -2 -12  284.47   19.10
  -2  -2 -12  314.27   21.20
  -2  -2 -12  262.57   24.50
   2  -2  12  300.57   20.50
   2  -2  12  306.57   21.90
  -2   2 -13   30.40    5.90
   2   2  13   30.50    5.30
   2   2  13   26.70    4.90
  -2   2 -13   23.50    7.00
  -2   2 -13   34.50    6.60
   2  -2  13   33.60    7.10
  -2  -2 -13   32.40    5.70
   2  -2  13   33.40    6.00
  -2  -2 -13   34.10    6.50
  -2  -2 -13   26.80    9.30
  -2   2 -14  151.08   13.00
  -2   2 -14  157.78   12.30
  -2   2 -14  158.48   15.60
   2   2  14  163.48   10.90
   2   2  14  150.68   11.90
   2  -2  14  160.08   15.00
  -2  -2 -14  171.98   19.30
  -2  -2 -14  135.89   11.40
   2  -2  14  139.29   12.80
  -2  -2 -14  138.19   13.60
  -2   2 -15  247.98   16.80
   2   2  15  233.98   14.90
  -2   2 -15  217.58   19.90
  -2   2 -15  245.68   17.40
   2  -2  15  239.28   19.20
   2  -2  15  226.58   17.20
  -2  -2 -15  214.18   18.00
  -2  -2 -15  217.48   23.40
   2   2  16  288.57   17.10
   2   2  16  268.07   17.70
  -2   2 -16  277.17   19.10
  -2   2 -16  302.47   22.50
  -2   2 -16  295.47   20.00
  -2  -2 -16  249.28   26.30
  -2  -2 -16  281.47   18.50
   2  -2  16  260.87   19.50
   2  -2  16  255.07   21.60
  -2  -2 -16  238.18   20.30
  -2   2 -17  352.96   22.50
  -2   2 -17  347.47   23.20
  -2   2 -17  337.87   25.60
  -2  -2 -17  359.26   31.10
  -2  -2 -17  329.87   24.00
  -2  -2 -17  303.27   21.40
   2  -2  17  308.77   25.00
  -2   2 -18  116.09   12.70
  -2   2 -18  100.99   11.80
  -2   2 -18  132.39   15.30
  -2  -2 -18  100.19   12.90
   2  -2  18   91.69   14.70
  -2  -2 -18  127.29   23.00
  -2  -2 -18   91.39   10.00
  -2   2 -19  153.88   15.50
  -2   2 -19  172.28   14.20
  -2   2 -19  181.88   15.10
  -2   2 -19  171.58   17.30
  -2  -2 -19  158.98   23.10
  -2  -2 -19  131.59   12.80
  -2  -2 -19  141.99   15.30
  -2   2 -20   34.40    8.30
  -2   2 -20   36.30    9.40
  -2   2 -20   35.50    8.30
  -2   2 -20   28.20    9.80
  -2   2 -20   33.60    7.30
  -2  -2 -20   26.90   13.70
  -2  -2 -20   31.40    8.00
  -2  -2 -20   37.50    6.60
  -2   2 -21    2.30    6.60
  -2   2 -21    9.80    6.80
  -2   2 -21   24.80    9.40
  -2   2 -21    7.70    6.00
  -2   2 -21   12.70    7.70
  -2  -2 -21    7.90    6.70
  -2  -2 -21   10.20    5.20
  -2  -2 -21    4.20   11.60
  -2   2 -22   14.20   10.90
  -2   2 -22   22.90   12.40
  -2   2 -22   22.20    8.00
  -2   2 -22   23.70    7.30
  -2  -2 -22   19.00    6.40
  -2  -2 -22    2.20   11.90
  -2  -2 -22   13.40    7.60
  -2   3  23   88.99   14.60
   2   3 -23   86.09   15.60
   2   3 -23   72.09   13.70
   2   3 -23   91.69   16.70
   2  -3 -23   79.09   13.70
   2  -3 -23   54.59   18.30
   2   3 -22   39.30    9.00
  -2   3  22   16.40   11.70
   2   3 -22   32.20    9.50
   2  -3 -22   10.80   13.70
   2  -3 -22   28.90   10.70
   2   3 -21   -0.80    7.60
   2   3 -21   -2.70    6.00
  -2  -3  21   -5.80    8.70
   2  -3 -21    0.80    7.90
   2  -3 -21   -6.10   12.30
   2   3 -20  110.99   13.50
   2   3 -20  111.69   15.70
  -2   3  20   85.69   15.90
  -2  -3  20   90.59   17.40
   2  -3 -20   91.99   16.50
   2  -3 -20  100.19   12.00
   2  -3 -20   77.89   19.30
   2   3 -19  195.98   17.40
   2   3 -19  179.18   18.20
  -2   3  19  208.98   19.60
   2   3 -19  203.38   19.80
   2  -3 -19  218.38   21.10
   2  -3 -19  127.29   24.80
   2  -3 -19  160.48   16.60
  -2  -3  19  190.58   20.30
   2   3 -18    4.20    7.10
   2   3 -18    4.10    6.40
  -2   3  18    7.50    8.00
   2   3 -18    3.60    6.80
   2  -3 -18    9.00    5.00
  -2  -3  18   -5.40    7.00
   2   3 -17  203.78   20.40
   2   3 -17  245.48   19.90
   2   3 -17  219.68   18.50
  -2   3  17  251.17   21.40
   2  -3 -17  265.27   22.40
   2  -3 -17  238.38   17.80
  -2  -3  17  237.18   15.20
  -2  -3  17  216.98   20.50
  -2  -3  17  237.08   15.40
   2  -3 -17  167.48   26.10
  -2   3  16   -3.10    2.70
  -2   3  16    3.10    7.30
   2   3 -16    0.20    4.80
   2   3 -16   -2.50    5.20
   2   3 -16   -3.70    5.50
   2  -3 -16  -11.50    8.50
  -2  -3  16   -7.00    5.00
   2  -3 -16    7.40    4.60
  -2  -3  16    8.20    4.10
  -2  -3  16    1.60    3.60
   2  -3 -16    5.00    6.90
   2   3 -15  675.53   43.40
   2   3 -15  678.33   42.60
   2   3 -15  679.43   44.30
  -2   3  15  681.43   44.00
  -2   3  15  610.34   44.60
  -2  -3  15  730.53   39.90
  -2  -3  15  694.63   43.80
  -2  -3  15  731.53   40.60
   2  -3 -15  688.03   45.00
   2  -3 -15  640.54   48.80
   2  -3 -15  647.94   41.50
   2   3 -14  431.66   31.00
   2   3 -14  483.65   30.90
   2   3 -14  452.45   31.80
  -2   3  14  405.66   31.60
  -2   3  14  434.16   28.80
   2  -3 -14  420.76   35.80
   2  -3 -14  469.15   32.80
  -2  -3  14  494.35   27.90
   2  -3 -14  482.05   29.60
  -2  -3  14  500.95   31.50
  -2  -3  14  462.15   31.40
   2   3 -13   17.70    6.30
  -2   3  13   24.30    7.30
   2   3 -13    6.50    4.80
  -2   3  13   29.30    5.20
   2   3 -13   26.50    6.40
   2  -3 -13   24.40    5.30
   2  -3 -13   28.90    9.60
   2  -3 -13   22.60    6.60
  -2  -3  13    3.80    5.50
  -2  -3  13   15.30    4.10
  -2  -3  13   12.70    6.40
   2   3 -12    7.30    4.50
   2   3 -12   -3.30    4.20
  -2   3  12    3.70    5.10
  -2   3  12    0.90    3.90
   2   3 -12   -3.60    4.40
   2  -3 -12   15.00    6.60
   2  -3 -12    2.60    6.30
  -2  -3  12    2.70    4.90
   2  -3 -12    2.30    4.00
  -2  -3  12    5.40    3.40
  -2  -3  12   -9.00    4.20
   2   3 -11  490.75   32.40
   2   3 -11  508.05   33.30
   2   3 -11  530.95   32.80
  -2   3  11  529.75   32.70
  -2   3  11  492.45   31.10
  -2  -3  11  470.95   29.90
   2  -3 -11  518.25   34.30
  -2  -3  11  559.94   33.80
  -2  -3  11  494.05   32.80
   2  -3 -11  550.14   36.10
   2  -3 -11  453.25   31.20
  -2   3  10    5.70    4.50
  -2   3  10    7.90    6.50
   2   3 -10   -1.00    3.80
  -2   3  10    0.60    3.70
  -2   3  10   -0.40    3.00
   2   3 -10    1.80    6.40
   2   3 -10    6.70    4.00
  -2  -3  10   -2.20    2.80
   2  -3 -10   -4.40    4.60
  -2  -3  10    2.30    4.90
   2  -3 -10   -0.30    5.40
  -2  -3  10   -2.90    3.70
   2   3  -9   80.69    9.60
  -2   3   9   54.69    7.30
  -2   3   9   49.50    8.10
   2   3  -9   97.59   12.00
  -2   3   9   83.69    9.50
  -2   3   9   74.19   10.70
   2   3  -9   88.49    9.80
   2  -3  -9   66.59    9.90
   2  -3  -9   83.19   11.20
  -2  -3   9   72.09    9.50
   2  -3  -9   78.99    8.50
  -2  -3   9   68.59    7.20
  -2  -3   9   84.39   10.90
   2   3  -8  547.45   32.60
  -2   3   8  514.05   31.50
  -2   3   8  525.15   34.20
   2   3  -8  549.54   33.30
   2   3  -8  512.35   33.10
  -2   3   8  497.95   32.60
  -2   3   8  503.15   32.20
   2  -3  -8  516.95   32.00
  -2  -3   8  527.95   31.00
   2  -3  -8  572.44   35.10
   2  -3  -8  444.56   37.40
  -2  -3   8  546.25   33.00
  -2   3   7   23.00    5.60
   2   3  -7   37.40    6.60
  -2   3   7   21.90    5.00
  -2   3   7   26.10    3.50
   2   3  -7   40.60    6.10
   2   3  -7   39.50    7.00
  -2   3   7   32.30    5.40
  -2   3   7   33.40    6.70
   2  -3  -7   38.20    7.60
  -2  -3   7   33.80    5.20
   2  -3  -7   31.70    5.70
   2  -3  -7   28.20    3.60
  -2  -3   7   31.50    6.10
   2  -3  -7   42.30    7.80
  -2  -3   7   29.90    5.60
  -2   3   6    1.20    3.80
   2   3  -6    4.10    3.20
  -2   3   6    1.70    2.90
   2   3  -6    2.80    3.70
  -2   3   6    4.80    3.50
   2   3  -6    1.70    2.70
  -2   3   6    3.10    1.70
  -2   3   6    3.10    3.30
   2  -3  -6    1.60    1.90
  -2  -3   6    7.10    3.50
   2  -3  -6    3.00    3.30
   2  -3  -6    3.90    2.70
   2  -3  -6    9.70    4.60
  -2  -3   6    8.10    4.10
  -2  -3   6    8.20    3.10
  -2   3   5  217.78   15.10
   2   3  -5  227.28   15.80
   2   3  -5  222.18   16.30
   2   3  -5  232.78   16.70
  -2   3   5  205.18   17.00
  -2   3   5  239.68   16.20
   2   3  -5  214.58   15.10
  -2   3   5  226.88   13.90
  -2   3   5  201.98   15.90
  -2  -3   5  223.38   16.70
   2  -3  -5  217.88   16.60
   2  -3  -5  194.28   15.00
  -2  -3   5  245.18   16.10
   2  -3  -5  213.48   14.30
   2  -3  -5  236.08   16.80
  -2  -3   5  217.18   14.50
   2   3  -4   66.09    6.90
   2   3  -4   67.29    6.50
  -2   3   4   46.20    7.00
   2   3  -4   66.69    7.50
  -2   3   4   47.40    7.70
   2   3  -4   49.10    6.70
  -2   3   4   50.09    6.10
   2   3  -4   48.70    7.10
  -2   3   4   49.00    5.20
  -2   3   4   60.99    7.60
   2  -3  -4   58.59    7.70
   2  -3  -4   56.89    7.60
   2  -3  -4   48.60    6.10
  -2  -3   4   55.49    6.60
  -2  -3   4   46.90    5.80
   2  -3  -4   46.20    5.50
  -2  -3   4   56.69    7.60
   2   3  -3   39.10    5.80
   2   3  -3   59.99    6.90
   2   3  -3   42.10    6.50
   2   3  -3   47.80    5.70
  -2   3   3   54.59    6.80
  -2   3   3   38.70    6.60
   2   3  -3   41.10    6.40
  -2   3   3   37.70    7.00
  -2   3   3   37.40    4.90
  -2   3   3   48.00    5.80
  -2  -3   3   38.70    6.80
   2  -3  -3   38.00    6.10
  -2  -3   3   47.00    6.10
   2  -3  -3   39.10    5.10
   2  -3  -3   44.50    6.70
   2  -3  -3   43.30    5.60
  -2  -3   3   47.20    5.40
   2   3  -2  457.55   28.30
  -2   3   2  455.75   28.20
  -2   3   2  458.95   29.10
  -2   3   2  508.65   29.40
  -2   3   2  463.85   28.00
   2   3  -2  508.55   29.20
   2   3  -2  480.45   28.10
   2   3  -2  460.95   29.10
  -2   3   2  462.35   29.90
   2  -3  -2  406.06   29.10
   2  -3  -2  429.76   28.00
  -2  -3   2  460.05   28.40
  -2  -3   2  452.15   27.80
   2  -3  -2  484.95   29.30
  -2  -3   2  433.06   29.30
   2  -3  -2  478.05   29.40
   2  -3  -2  455.65   28.10
  -2  -3   2  482.75   28.80
  -2   3   1   82.49    9.00
  -2   3   1   74.69    7.60
   2   3  -1   72.39    8.00
   2   3  -1   77.19    7.90
   2   3  -1   78.59    8.20
  -2   3   1   89.19    7.70
  -2   3   1   86.59    8.50
  -2   3   1   84.89    8.30
   2   3  -1   87.19    7.50
   2   3  -1   88.79    7.60
  -2  -3   1   62.29    8.10
   2  -3  -1   95.69    8.90
  -2  -3   1   83.49    7.60
  -2  -3   1   74.09    7.90
   2  -3  -1   83.99    8.50
   2  -3  -1   92.49    7.50
  -2  -3   1   78.99    8.00
   2  -3  -1   76.59    7.50
  -2  -3   1   74.89    7.10
   2  -3  -1   92.49    9.00
  -2   3   0    4.30    3.10
   2   3   0   13.60    3.10
  -2   3   0    6.50    3.20
   2   3   0   14.70    3.80
  -2   3   0    8.40    3.30
  -2   3   0   15.90    3.70
   2   3   0   12.60    3.90
   2   3   0    5.10    3.10
  -2   3   0   14.40    3.60
   2  -3   0    6.40    2.70
   2  -3   0   13.60    3.90
   2  -3   0    3.30    3.40
  -2  -3   0   10.80    3.30
   2  -3   0    8.20    3.30
  -2  -3   0   10.10    3.10
   2  -3   0    3.50    2.50
  -2  -3   0   17.60    4.20
   2  -3   0   13.90    3.20
  -2  -3   0    7.40    2.80
  -2  -3   0   20.50    4.20
   2   3   1  181.18   12.60
  -2   3  -1  169.08   13.80
  -2   3  -1  177.38   14.00
  -2   3  -1  194.68   13.40
  -2   3  -1  175.38   13.90
   2   3   1  172.48   13.50
   2   3   1  205.58   14.20
  -2   3  -1  214.18   14.00
   2   3   1  160.28   13.30
   2  -3   1  187.48   13.50
   2  -3   1  185.88   12.80
   2  -3   1  186.18   14.50
  -2  -3  -1  189.68   14.00
  -2  -3  -1  181.08   12.80
  -2  -3  -1  170.88   13.70
  -2  -3  -1  187.28   13.00
  -2  -3  -1  200.58   14.00
   2  -3   1  217.38   14.30
   2  -3   1  209.18   14.10
   2  -3   1  177.08   12.80
   2   3   2   61.59    7.40
   2   3   2   59.89    5.90
   2   3   2   53.49    7.00
  -2   3  -2   65.59    6.50
  -2   3  -2   61.09    7.50
  -2   3  -2   49.60    7.10
   2   3   2   57.69    7.00
  -2   3  -2   61.39    7.60
   2  -3   2   55.49    6.00
  -2  -3  -2   76.89    7.80
   2  -3   2   61.89    6.30
  -2  -3  -2   62.09    7.40
   2  -3   2   71.19    7.60
   2  -3   2   71.79    7.40
  -2  -3  -2   51.99    6.30
  -2  -3  -2   65.19    6.10
  -2  -3  -2   82.89    8.10
   2  -3   2   67.19    7.20
   2  -3   2   55.89    7.70
   2   3   3   -0.30    2.30
  -2   3  -3    6.90    3.40
  -2   3  -3    3.50    2.80
  -2   3  -3   -0.50    3.00
   2   3   3    2.30    3.00
  -2   3  -3    4.10    2.70
   2   3   3   10.10    3.80
   2   3   3   -0.20    1.80
  -2   3  -3    0.90    2.90
  -2  -3  -3    0.50    3.20
   2  -3   3    0.50    2.10
   2  -3   3    0.60    2.90
   2  -3   3    1.40    2.60
  -2  -3  -3    5.90    3.20
   2  -3   3    2.70    3.50
  -2  -3  -3    1.70    2.80
   2  -3   3   -0.20    2.20
  -2  -3  -3    2.00    2.10
   2   3   4  197.28   14.60
  -2   3  -4  196.48   15.00
   2   3   4  170.98   13.80
  -2   3  -4  190.18   13.80
  -2   3  -4  196.68   14.80
  -2   3  -4  203.38   15.30
  -2   3  -4  194.28   14.80
   2  -3   4  210.28   14.40
  -2  -3  -4  208.18   15.20
   2  -3   4  198.58   13.10
  -2  -3  -4  185.18   15.90
   2  -3   4  191.98   14.60
  -2  -3  -4  198.78   13.10
  -2  -3  -4  191.08   14.70
   2  -3   4  196.48   15.20
   2  -3   4  214.68   13.40
  -2   3  -5   15.80    4.50
   2   3   5   10.20    4.00
   2   3   5   12.90    3.60
  -2   3  -5   13.90    3.80
  -2   3  -5   14.90    4.80
  -2   3  -5   10.70    4.30
  -2  -3  -5   15.30    3.00
   2  -3   5   11.90    3.60
  -2  -3  -5    8.50    2.90
   2  -3   5   13.20    2.90
   2  -3   5   12.70    3.10
  -2  -3  -5   10.00    4.00
  -2  -3  -5   11.90    3.90
   2  -3   5   12.30    4.20
  -2  -3  -5   15.10    4.30
  -2   3  -6  988.50   60.69
  -2   3  -6 1084.89   62.89
  -2   3  -6 1076.49   61.79
   2   3   6 1071.59   61.49
   2   3   6 1004.50   60.59
  -2   3  -6 1031.00   62.09
   2   3   6 1058.79   61.29
  -2  -3  -6 1035.90   62.49
  -2  -3  -6 1087.59   60.69
  -2  -3  -6 1022.70   61.69
   2  -3   6 1073.29   59.99
   2  -3   6 1064.89   62.19
   2  -3   6 1168.88   62.39
   2  -3   6 1024.70   59.49
  -2  -3  -6 1014.60   59.69
   2   3   7   23.10    5.10
  -2   3  -7   33.50    6.20
  -2   3  -7   30.90    6.90
  -2   3  -7   24.80    5.00
   2   3   7   31.30    6.00
   2   3   7   34.90    6.80
  -2  -3  -7   28.50    4.10
   2  -3   7   25.20    4.60
  -2  -3  -7   26.20    8.20
   2  -3   7   31.70    4.50
   2  -3   7   27.90    6.00
  -2  -3  -7   25.30    4.50
  -2  -3  -7   18.10    6.00
   2  -3   7   29.50    6.00
  -2   3  -8  273.57   18.00
  -2   3  -8  206.78   17.70
   2   3   8  258.07   17.60
   2   3   8  242.88   17.70
  -2   3  -8  272.37   19.60
  -2   3  -8  250.67   17.30
   2   3   8  229.58   16.30
  -2  -3  -8  235.28   15.10
   2  -3   8  234.18   15.50
   2  -3   8  239.68   19.00
  -2  -3  -8  229.88   16.50
   2  -3   8  267.47   15.20
   2  -3   8  246.78   18.20
  -2  -3  -8  263.27   18.20
  -2   3  -9 1051.69   62.29
  -2   3  -9 1035.80   59.99
   2   3   9  988.50   58.49
   2   3   9 1020.30   60.29
  -2   3  -9  958.00   60.69
  -2   3  -9 1018.20   60.29
   2   3   9 1069.49   59.99
   2  -3   9  997.80   57.49
  -2  -3  -9 1087.49   63.19
  -2  -3  -9 1010.30   60.59
   2  -3   9 1129.29   61.19
   2  -3   9 1012.10   57.99
  -2  -3  -9  947.51   57.49
   2  -3   9 1045.10   61.19
  -2  -3  -9 1036.00   59.19
   2   3  10  613.64   37.10
   2   3  10  546.75   34.80
  -2   3 -10  611.14   36.80
  -2   3 -10  516.95   37.10
  -2   3 -10  582.04   36.60
   2   3  10  593.14   36.30
  -2   3 -10  580.04   38.80
   2  -3  10  608.44   33.70
   2  -3  10  610.84   38.00
   2  -3  10  603.54   37.30
   2  -3  10  635.84   34.20
  -2  -3 -10  633.04   40.60
  -2  -3 -10  577.54   37.30
  -2  -3 -10  593.04   35.70
   2   3  11 1130.89   67.09
  -2   3 -11 1083.49   67.29
  -2   3 -11 1180.28   69.09
  -2   3 -11 1168.48   67.49
  -2   3 -11 1175.58   66.59
   2   3  11 1169.18   66.09
   2   3  11 1040.20   64.39
   2  -3  11 1140.29   67.09
  -2  -3 -11 1125.69   65.49
   2  -3  11 1126.49   67.79
   2  -3  11 1188.68   63.29
  -2  -3 -11 1060.99   66.99
  -2  -3 -11 1091.09   70.49
   2  -3  11 1203.68   63.49
  -2   3 -12  563.74   37.70
   2   3  12  529.45   32.70
  -2   3 -12  561.74   35.30
  -2   3 -12  568.64   35.10
   2   3  12  617.14   34.70
  -2   3 -12  547.45   35.90
  -2  -3 -12  520.85   35.60
   2  -3  12  579.54   35.70
  -2  -3 -12  534.35   39.70
   2  -3  12  573.24   36.70
  -2  -3 -12  544.35   33.80
   2   3  13  739.53   43.00
  -2   3 -13  785.62   48.50
  -2   3 -13  690.23   46.10
  -2   3 -13  686.73   45.40
   2   3  13  762.72   44.50
  -2   3 -13  746.33   45.20
   2  -3  13  784.52   47.30
  -2  -3 -13  748.13   46.20
  -2  -3 -13  792.22   51.49
   2  -3  13  739.93   45.70
   2   3  14    6.40    4.70
  -2   3 -14    0.60    4.40
  -2   3 -14    1.50    5.60
  -2   3 -14    3.70    4.70
  -2   3 -14   -1.60    4.60
   2   3  14    3.00    3.20
   2  -3  14   -1.00    4.90
  -2  -3 -14    6.30    5.30
   2  -3  14    2.40    6.20
  -2  -3 -14   -7.40    8.90
  -2  -3 -14    4.80    3.70
   2   3  15    4.10    4.60
  -2   3 -15    1.90    4.90
  -2   3 -15   -0.60    4.40
  -2   3 -15   -1.40    4.50
  -2   3 -15   -8.10    4.80
   2   3  15    1.20    3.30
  -2  -3 -15    6.80    4.20
   2  -3  15   -2.10    5.20
  -2  -3 -15   -6.90    7.60
  -2  -3 -15   -0.90    5.70
   2  -3  15   -0.10    4.10
   2   3  16   23.10    5.80
  -2   3 -16   17.60    6.80
   2   3  16   10.00    3.70
  -2   3 -16   13.20    6.80
  -2   3 -16   14.00    5.50
  -2   3 -16   13.50    7.10
  -2  -3 -16  -14.00    8.90
   2  -3  16   25.50    8.20
  -2  -3 -16   32.00    7.00
  -2  -3 -16   21.50    5.30
  -2   3 -17  385.96   26.40
  -2   3 -17  335.87   27.70
  -2   3 -17  351.86   25.10
   2   3  17  351.16   22.40
  -2  -3 -17  341.87   25.60
  -2  -3 -17  338.57   23.10
  -2  -3 -17  295.17   32.60
   2  -3  17  383.06   27.80
  -2   3 -18   83.39   10.90
  -2   3 -18   91.89   13.30
  -2   3 -18   95.59   15.60
  -2   3 -18   72.69   12.20
  -2  -3 -18   72.09   11.70
  -2  -3 -18   66.19   16.20
  -2  -3 -18   90.99   10.30
   2  -3  18   84.59   13.70
  -2   3 -19  781.52   47.80
  -2   3 -19  704.83   53.69
  -2   3 -19  965.30   53.09
  -2   3 -19  831.02   50.39
  -2  -3 -19  695.23   57.19
  -2  -3 -19  755.72   47.00
   2  -3  19  846.52   51.49
  -2  -3 -19  714.93   49.00
  -2   3 -20  151.08   16.60
  -2   3 -20  141.89   18.50
  -2   3 -20  143.09   13.70
  -2   3 -20  122.99   15.80
  -2  -3 -20  121.19   12.70
  -2  -3 -20  112.39   14.60
  -2  -3 -20  127.29   23.20
  -2   3 -21 1029.10   60.09
  -2   3 -21 1039.80   64.09
  -2   3 -21 1044.10   62.89
  -2  -3 -21  924.21   59.19
  -2  -3 -21  945.91   61.19
  -2  -3 -21 1095.79   72.39
  -2   3 -22    0.10    5.80
  -2   3 -22   -5.00    8.40
  -2   3 -22   -3.40    8.90
  -2  -3 -22    6.10    7.90
  -2  -3 -22   -0.20    6.00
  -2  -3 -22    3.70   15.00
  -2   4  22   -7.30   11.50
   2   4 -22    2.00    6.80
   2   4 -22   -4.90    9.30
   2   4 -22   -1.20    8.70
   2  -4 -22   11.00    9.30
   2  -4 -22   -3.30   14.00
   2   4 -21   22.10    9.70
   2   4 -21    6.30    9.00
   2   4 -21    1.00    6.00
   2  -4 -21   11.40    9.00
   2  -4 -21  -21.50   13.70
   2   4 -20  252.57   21.10
  -2   4  20  273.27   24.20
   2   4 -20  245.98   25.70
   2   4 -20  256.47   25.40
   2  -4 -20  256.07   24.90
   2  -4 -20  187.58   31.90
   2   4 -19    2.90    8.40
   2   4 -19   16.20    7.20
   2   4 -19    0.10    7.80
  -2   4  19   12.30    9.10
  -2  -4  19    1.20    7.20
   2  -4 -19   -1.50   11.70
   2  -4 -19    7.80    8.40
   2  -4 -19   18.30    6.30
   2   4 -18  478.25   33.60
   2   4 -18  486.65   35.40
  -2   4  18  483.35   35.70
   2   4 -18  510.25   36.40
   2   4 -18  528.85   37.10
   2  -4 -18  488.25   36.70
   2  -4 -18  400.66   41.90
  -2  -4  18  565.54   29.80
   2  -4 -18  539.95   33.10
  -2  -4  18  439.56   29.70
   2   4 -17  330.47   28.10
   2   4 -17  348.17   27.50
   2   4 -17  381.36   28.90
  -2   4  17  330.67   28.00
   2  -4 -17  367.66   45.90
   2  -4 -17  367.96   25.80
  -2  -4  17  354.96   23.10
  -2  -4  17  374.36   29.00
  -2  -4  17  370.66   22.70
   2   4 -16   88.99   13.10
  -2   4  16   59.09   12.20
   2   4 -16   87.99   14.80
   2   4 -16  102.09   15.00
  -2  -4  16   90.69   14.20
  -2  -4  16  107.99   10.40
   2  -4 -16  100.99   16.20
   2  -4 -16   88.89   18.00
   2  -4 -16   87.89   11.20
   2   4 -15  695.83   47.80
  -2   4  15  749.73   47.70
   2   4 -15  693.83   47.10
   2   4 -15  724.83   48.30
   2   4 -15  770.62   46.60
   2  -4 -15  749.33   45.00
  -2  -4  15  686.83   47.20
  -2  -4  15  792.12   43.80
   2  -4 -15  702.33   48.40
   2  -4 -15  780.72   53.79
  -2  -4  15  685.93   43.70
  -2   4  14   21.80    6.50
   2   4 -14   28.90    8.10
  -2   4  14   36.40   10.50
   2   4 -14   30.20    7.70
   2   4 -14   29.20    7.80
   2   4 -14   28.70    8.10
  -2   4  14   19.90    7.80
   2  -4 -14   25.80    8.70
   2  -4 -14   24.90    9.90
  -2  -4  14   22.10    7.80
  -2  -4  14   27.10    5.20
  -2  -4  14   29.00    7.40
   2  -4 -14   32.80    6.30
   2   4 -13 1258.57   71.59
   2   4 -13 1119.99   69.29
   2   4 -13 1171.78   69.99
   2   4 -13 1180.98   70.89
  -2   4  13 1052.09   68.99
  -2   4  13 1106.79   67.49
  -2  -4  13 1096.29   66.09
   2  -4 -13 1333.47   68.69
   2  -4 -13 1146.19   71.59
  -2  -4  13 1149.98   70.69
  -2  -4  13 1082.09   69.69
   2  -4 -13 1252.17   74.69
  -2   4  12  670.73   43.80
   2   4 -12  737.93   46.10
   2   4 -12  762.82   47.10
   2   4 -12  763.12   46.10
  -2   4  12  683.23   45.20
   2   4 -12  671.23   46.70
   2  -4 -12  747.73   44.50
  -2  -4  12  758.72   42.60
  -2  -4  12  748.83   47.10
   2  -4 -12  709.53   47.40
   2  -4 -12  720.73   49.40
  -2  -4  12  728.73   46.20
   2   4 -11  589.24   41.00
  -2   4  11  649.64   41.60
  -2   4  11  620.14   39.70
  -2   4  11  619.54   38.60
   2   4 -11  625.24   40.10
   2   4 -11  583.14   39.90
   2   4 -11  621.64   40.90
  -2  -4  11  639.84   41.40
  -2  -4  11  621.64   40.30
   2  -4 -11  681.43   39.10
   2  -4 -11  594.74   41.60
  -2  -4  11  624.54   37.20
   2  -4 -11  648.54   43.30
  -2   4  10  635.14   41.00
  -2   4  10  691.73   43.20
   2   4 -10  649.54   41.50
  -2   4  10  606.34   40.00
   2   4 -10  657.33   41.30
   2   4 -10  702.23   42.50
   2   4 -10  608.84   42.30
   2  -4 -10  638.64   43.10
  -2  -4  10  637.04   41.40
   2  -4 -10  660.83   40.30
  -2  -4  10  632.44   42.40
   2  -4 -10  724.43   44.50
  -2  -4  10  668.03   38.80
   2   4  -9  217.78   18.20
   2   4  -9  226.38   17.90
  -2   4   9  279.47   18.80
   2   4  -9  195.98   18.30
  -2   4   9  293.07   18.20
   2   4  -9  221.88   18.50
  -2   4   9  208.88   19.10
  -2   4   9  228.18   13.80
   2  -4  -9  237.18   20.30
  -2  -4   9  198.68   18.70
   2  -4  -9  222.58   16.80
   2  -4  -9  251.17   20.40
  -2  -4   9  191.58   15.60
  -2  -4   9  211.08   17.90
  -2   4   8  655.53   45.60
   2   4  -8  773.32   45.10
   2   4  -8  668.43   45.30
  -2   4   8  823.12   45.00
  -2   4   8  705.43   41.10
   2   4  -8  742.93   44.20
  -2   4   8  757.72   44.20
   2   4  -8  687.53   44.70
  -2  -4   8  707.03   44.40
  -2  -4   8  783.32   46.30
   2  -4  -8  648.14   41.30
   2  -4  -8  712.33   43.60
   2  -4  -8  648.14   45.40
   2  -4  -8  756.52   46.40
  -2   4   7  359.56   21.40
   2   4  -7  354.36   24.30
  -2   4   7  322.17   25.40
   2   4  -7  344.47   25.70
   2   4  -7  353.56   23.80
   2   4  -7  309.27   24.70
  -2   4   7  364.06   24.50
  -2   4   7  353.06   24.00
  -2  -4   7  374.76   26.00
   2  -4  -7  340.77   23.40
   2  -4  -7  359.46   25.80
   2  -4  -7  315.47   21.70
   2  -4  -7  375.66   25.90
  -2  -4   7  348.27   24.20
  -2  -4   7  371.76   22.60
   2   4  -6  586.84   36.80
   2   4  -6  547.25   36.10
  -2   4   6  571.54   35.80
  -2   4   6  517.15   33.00
   2   4  -6  538.95   34.70
  -2   4   6  600.54   38.00
  -2   4   6  478.55   36.40
   2   4  -6  721.23   40.70
   2   4  -6  556.44   36.20
  -2  -4   6  598.54   34.00
  -2  -4   6  600.34   37.20
   2  -4  -6  553.34   37.00
   2  -4  -6  530.25   36.50
  -2  -4   6  570.54   35.60
   2  -4  -6  533.25   33.70
  -2   4   5 2703.63  151.58
   2   4  -5 2663.33  154.18
   2   4  -5 2808.52  154.78
  -2   4   5 3018.80  161.38
   2   4  -5 2836.12  153.58
   2   4  -5 2368.36  155.38
  -2   4   5 2888.91  153.88
  -2   4   5 2556.64  154.88
   2  -4  -5 2640.74  152.08
   2  -4  -5 2548.74  152.68
   2  -4  -5 2734.33  154.68
  -2  -4   5 2818.42  152.18
  -2  -4   5 2715.93  154.98
   2  -4  -5 2688.53  154.38
  -2   4   4   96.79   11.00
  -2   4   4  108.49   11.00
   2   4  -4  112.29   10.30
   2   4  -4   87.89    9.30
   2   4  -4  103.19   11.20
   2   4  -4  103.29   11.20
  -2   4   4   95.79    8.60
  -2   4   4  108.09   12.20
   2   4  -4  120.79   11.30
  -2  -4   4   90.59   10.00
   2  -4  -4   94.49    9.10
   2  -4  -4   92.09    9.40
   2  -4  -4   99.79   11.50
  -2  -4   4  102.29    9.40
   2  -4  -4   98.79   11.20
  -2  -4   4  107.09   11.50
  -2   4   3 3294.57  189.28
   2   4  -3 3575.54  191.28
   2   4  -3 3366.46  189.78
  -2   4   3 3573.94  192.38
   2   4  -3 3230.38  191.18
  -2   4   3 3453.85  191.08
  -2   4   3 3522.55  191.28
   2   4  -3 3331.77  191.38
   2   4  -3 3211.68  189.98
  -2  -4   3 3351.06  189.48
   2  -4  -3 3380.86  189.78
  -2  -4   3 3223.68  190.18
  -2  -4   3 3419.26  192.08
   2  -4  -3 3508.65  191.68
   2  -4  -3 3398.26  189.98
   2  -4  -3 3380.56  191.38
   2   4  -2  366.66   24.90
   2   4  -2  355.66   24.60
  -2   4   2  406.66   26.20
   2   4  -2  407.06   26.40
  -2   4   2  388.46   27.10
  -2   4   2  407.56   26.40
  -2   4   2  399.66   24.80
   2   4  -2  360.86   25.90
   2  -4  -2  332.57   24.50
  -2  -4   2  443.66   26.40
   2  -4  -2  414.16   26.60
  -2  -4   2  371.86   25.10
   2  -4  -2  381.46   26.60
  -2  -4   2  389.36   24.60
   2  -4  -2  396.26   26.50
   2  -4  -2  397.36   25.00
  -2  -4   2  378.76   26.70
  -2  -4   2  389.86   25.80
  -2   4   1 2511.45  126.79
   2   4  -1 2117.79  124.49
   2   4  -1 2078.89  124.89
  -2   4   1 2127.39  125.79
   2   4  -1 2216.28  125.79
   2   4  -1 2165.18  126.19
  -2   4   1 2159.78  124.79
  -2   4   1 2103.39  126.59
   2   4  -1 2377.36  126.29
   2  -4  -1 2301.17  124.79
  -2  -4   1 2245.88  125.09
   2  -4  -1 2451.55  126.39
  -2  -4   1 2112.69  124.49
  -2  -4   1 2280.87  126.89
   2  -4  -1 2002.80  124.49
  -2  -4   1 2217.68  125.89
   2  -4  -1 2235.38  125.09
   2  -4  -1 2088.59  126.59
  -2  -4   1 2061.59  125.39
   2  -4  -1 2306.87  126.39
  -2   4   0   35.00    6.60
  -2   4   0   32.60    6.90
   2   4   0   23.50    5.40
   2   4   0   42.40    6.20
  -2   4   0   35.30    7.20
   2   4   0   47.30    7.90
  -2   4   0   36.60    7.10
   2   4   0   34.30    6.80
  -2  -4   0   29.50    5.40
   2  -4   0   35.60    7.20
  -2  -4   0   40.10    7.40
   2  -4   0   37.50    6.30
  -2  -4   0   36.30    7.40
  -2  -4   0   32.80    7.00
   2  -4   0   30.50    5.70
   2  -4   0   42.10    7.70
  -2  -4   0   31.50    6.20
   2  -4   0   33.30    6.20
   2  -4   0   41.90    7.70
   2   4   1  147.09   13.50
  -2   4  -1  155.78   13.30
  -2   4  -1  191.58   15.20
   2   4   1  159.88   13.80
  -2   4  -1  148.89   14.00
   2   4   1  165.48   12.50
   2   4   1  168.68   14.20
  -2   4  -1  169.98   14.20
   2  -4   1  160.38   12.60
   2  -4   1  178.28   14.20
   2  -4   1  156.38   12.60
  -2  -4  -1  167.78   12.70
  -2  -4  -1  188.28   13.10
   2  -4   1  171.18   13.50
   2  -4   1  178.48   14.20
  -2  -4  -1  180.48   14.70
  -2  -4  -1  149.79   13.90
   2  -4   1  185.88   15.20
  -2  -4  -1  146.39   13.90
   2   4   2  745.33   42.70
  -2   4  -2  706.73   44.20
   2   4   2  712.33   44.20
  -2   4  -2  688.73   44.60
   2   4   2  699.33   44.00
  -2   4  -2  689.93   44.80
  -2   4  -2  703.23   44.90
   2   4   2  729.93   44.70
   2  -4   2  743.73   45.60
   2  -4   2  781.52   44.60
  -2  -4  -2  728.13   44.60
  -2  -4  -2  760.62   43.40
  -2  -4  -2  730.83   44.60
   2  -4   2  723.13   43.10
  -2  -4  -2  720.73   44.80
   2  -4   2  697.83   43.90
   2  -4   2  736.63   43.00
   2  -4   2  743.33   44.40
  -2  -4  -2  706.73   43.10
   2   4   3   46.50    7.90
  -2   4  -3   46.10    8.00
  -2   4  -3   48.90    8.20
  -2   4  -3   56.69    8.80
   2   4   3   49.70    6.40
   2   4   3   41.70    8.20
  -2   4  -3   46.20    8.40
  -2   4  -3   51.39    7.10
   2   4   3   42.20    8.00
  -2  -4  -3   60.89    6.70
   2  -4   3   55.59    9.10
   2  -4   3   59.19    8.00
  -2  -4  -3   54.09    8.40
  -2  -4  -3   63.99    8.70
  -2  -4  -3   40.00    6.70
   2  -4   3   53.49    7.00
   2  -4   3   50.79    8.10
   2  -4   3   60.89    7.00
  -2  -4  -3   47.80    8.70
  -2   4  -4  173.68   15.10
  -2   4  -4  167.28   16.70
   2   4   4  182.58   12.50
  -2   4  -4  194.38   15.60
   2   4   4  178.08   14.80
  -2   4  -4  173.98   13.70
   2   4   4  177.28   14.60
  -2   4  -4  172.48   14.80
   2  -4   4  169.88   14.40
  -2  -4  -4  166.28   14.80
  -2  -4  -4  160.38   13.30
  -2  -4  -4  175.48   14.80
  -2  -4  -4  154.38   14.90
   2  -4   4  205.58   13.50
  -2  -4  -4  171.98   13.00
   2  -4   4  163.88   15.10
   2  -4   4  181.48   13.00
   2  -4   4  177.38   16.30
  -2   4  -5 1389.06   85.09
   2   4   5 1302.67   82.29
  -2   4  -5 1434.76   83.79
   2   4   5 1428.46   84.29
   2   4   5 1489.85   82.09
  -2   4  -5 1353.76   81.79
  -2   4  -5 1363.36   83.09
  -2   4  -5 1379.96   83.19
  -2  -4  -5 1356.06   83.09
   2  -4   5 1536.55   81.09
   2  -4   5 1476.95   82.79
   2  -4   5 1514.35   80.69
   2  -4   5 1544.15   83.99
  -2  -4  -5 1494.65   81.79
  -2  -4  -5 1273.17   82.19
  -2  -4  -5 1415.06   80.79
  -2  -4  -5 1306.57   82.89
  -2   4  -6   61.99    9.90
  -2   4  -6   72.79    9.20
   2   4   6   46.50    8.00
  -2   4  -6   76.19   10.60
   2   4   6   66.09    9.60
  -2   4  -6   54.49    9.90
  -2  -4  -6   63.69    8.80
  -2  -4  -6   55.99    9.10
  -2  -4  -6   54.59    7.60
   2  -4   6   62.79    9.10
  -2  -4  -6   65.69    6.80
   2  -4   6   57.29    7.20
  -2  -4  -6   40.30   13.20
   2  -4   6   59.69    9.80
   2  -4   6   60.49    7.50
  -2   4  -7 1688.73   99.99
   2   4   7 1641.44   98.69
  -2   4  -7 1832.22  101.59
   2   4   7 1674.33   99.49
  -2   4  -7 1639.64  101.09
  -2   4  -7 1712.13  100.79
  -2   4  -7 1779.92   99.49
   2  -4   7 1773.62   97.39
   2  -4   7 1857.31  101.19
   2  -4   7 1657.83   97.79
  -2  -4  -7 1798.62   98.99
  -2  -4  -7 1733.33   97.69
  -2  -4  -7 1733.23  101.29
   2  -4   7 1750.22  100.29
  -2  -4  -7 1681.13  100.19
  -2   4  -8  549.65   38.40
   2   4   8  590.44   36.60
  -2   4  -8  640.54   37.80
   2   4   8  626.64   37.80
   2   4   8  630.14   37.90
  -2   4  -8  544.75   39.00
  -2   4  -8  605.24   38.20
  -2  -4  -8  586.64   36.70
  -2  -4  -8  569.74   39.60
   2  -4   8  633.84   39.10
   2  -4   8  593.34   38.30
  -2  -4  -8  587.74   35.20
   2  -4   8  611.04   35.70
  -2  -4  -8  581.04   38.30
   2  -4   8  607.64   35.20
   2   4   9  583.44   36.90
   2   4   9  627.14   38.50
  -2   4  -9  549.95   38.00
  -2   4  -9  649.34   40.90
  -2   4  -9  596.34   38.60
   2   4   9  609.54   38.30
  -2   4  -9  566.54   39.20
   2  -4   9  612.14   36.20
   2  -4   9  647.14   35.70
  -2  -4  -9  575.44   38.90
   2  -4   9  645.44   39.60
  -2  -4  -9  571.04   35.50
   2  -4   9  688.63   40.00
  -2  -4  -9  634.34   41.40
  -2   4 -10  460.25   32.30
  -2   4 -10  386.16   30.30
   2   4  10  408.86   28.00
  -2   4 -10  392.06   29.50
   2   4  10  466.75   30.20
  -2   4 -10  482.15   30.30
   2   4  10  466.15   29.70
  -2  -4 -10  484.65   33.50
   2  -4  10  444.76   26.60
  -2  -4 -10  462.65   30.90
   2  -4  10  433.96   30.80
   2  -4  10  454.65   27.20
  -2  -4 -10  494.45   29.00
  -2  -4 -10  413.46   26.20
   2  -4  10  510.25   31.20
  -2   4 -11  541.75   37.80
  -2   4 -11  596.34   39.20
  -2   4 -11  518.45   36.30
   2   4  11  599.84   36.10
   2   4  11  546.45   36.50
   2   4  11  569.34   34.30
  -2   4 -11  555.54   36.30
   2  -4  11  580.14   37.70
  -2  -4 -11  570.44   37.10
   2  -4  11  595.04   37.30
   2  -4  11  569.34   33.40
   2  -4  11  621.54   33.00
  -2  -4 -11  483.55   39.60
  -2  -4 -11  526.75   34.90
  -2   4 -12   83.49   10.90
   2   4  12   86.49    9.30
   2   4  12   92.69   11.00
  -2   4 -12   65.79   11.30
   2   4  12  101.59   13.00
  -2   4 -12   65.79   11.40
  -2   4 -12   89.29   14.00
   2  -4  12   70.69   12.60
   2  -4  12   84.39    7.50
  -2  -4 -12   78.49    9.60
  -2  -4 -12   82.09   15.40
   2  -4  12   81.09    7.10
   2  -4  12   86.49   11.80
  -2  -4 -12   64.09   11.70
   2   4  13   18.00    6.50
  -2   4 -13   23.70    8.90
  -2   4 -13   24.90    7.10
  -2   4 -13   15.40    6.00
   2   4  13   12.40    7.30
  -2   4 -13    9.10    6.50
   2   4  13   16.30    4.70
   2  -4  13   23.10    4.30
  -2  -4 -13   13.70    9.60
   2  -4  13   12.80    6.90
  -2  -4 -13   22.30    5.60
  -2  -4 -13   14.50    6.50
   2  -4  13   20.20    3.20
   2  -4  13   17.30    8.80
   2   4  14   12.60    6.20
  -2   4 -14   10.30    5.90
  -2   4 -14    8.50    5.60
   2   4  14   11.90    4.10
  -2   4 -14    9.00    7.00
  -2   4 -14   11.10    5.90
  -2  -4 -14   20.90    7.60
  -2  -4 -14   -0.10    8.50
   2  -4  14   -0.60    4.40
  -2  -4 -14   -0.10    4.50
   2  -4  14   10.70    7.80
  -2   4 -15    3.40    5.10
  -2   4 -15    2.10    6.30
  -2   4 -15    6.90    7.50
   2   4  15    6.00    5.60
   2   4  15    1.00    2.50
  -2   4 -15    4.30    6.70
   2  -4  15   13.80    7.80
  -2  -4 -15    0.90    4.50
  -2  -4 -15   -7.70    9.60
  -2  -4 -15    5.20    6.50
  -2   4 -16   -1.90    6.00
  -2   4 -16   -4.50    6.00
  -2   4 -16   -7.10    6.20
  -2  -4 -16    2.00    4.30
  -2  -4 -16    8.10    6.70
  -2  -4 -16  -13.90    9.50
   2   4  17   37.00    7.20
  -2   4 -17   59.19   10.90
  -2   4 -17   43.80   11.30
  -2   4 -17   57.19   10.90
  -2  -4 -17   62.19   11.80
  -2  -4 -17   43.60    7.20
  -2  -4 -17   27.30   14.40
  -2   4 -18   46.40    9.40
  -2   4 -18   50.99   12.10
  -2   4 -18   47.40    9.70
   2   4  18   53.99    9.50
  -2   4 -18   42.60    8.00
  -2  -4 -18   35.80    7.50
  -2  -4 -18   36.00    9.50
  -2  -4 -18   32.10   14.90
  -2   4 -19    6.30    7.70
  -2   4 -19    9.80    6.00
  -2   4 -19   -8.60    6.90
  -2   4 -19    0.10    9.00
  -2  -4 -19   -8.60   12.00
  -2  -4 -19   -2.90    6.80
  -2   4 -20   -0.80    5.60
  -2   4 -20    2.30    8.30
  -2   4 -20  -22.80    7.30
  -2  -4 -20    5.60    7.90
  -2  -4 -20   -5.60    5.70
  -2  -4 -20  -13.50   13.10
  -2   4 -21   92.09   16.70
  -2   4 -21   71.29   11.90
  -2  -4 -21   50.29   18.50
  -2  -4 -21   46.30   10.90
   2   5 -21  131.79   21.50
   2   5 -21  170.38   21.80
   2   5 -21  125.39   16.40
   2  -5 -21  121.09   27.20
   2  -5 -21  116.99   19.50
   2   5 -20   48.60    9.90
  -2   5  20   57.19   13.80
   2   5 -20   53.89   13.30
   2   5 -20   40.20   13.20
   2  -5 -20   46.50   12.20
   2  -5 -20   32.00   18.90
   2   5 -19    9.20    7.40
   2   5 -19    8.80    9.70
  -2   5  19   16.40   10.60
   2   5 -19    8.40   10.00
  -2  -5  19   18.50    5.60
  -2  -5  19    6.00    4.70
   2  -5 -19   12.70    9.50
   2  -5 -19   -2.80   13.00
   2   5 -18   51.29   12.40
  -2   5  18   40.80   11.20
   2   5 -18   29.00    8.70
   2   5 -18   38.50   11.20
  -2  -5  18   43.00    6.80
  -2  -5  18   55.19   10.30
   2  -5 -18   26.20   15.20
   2  -5 -18   38.30   11.70
   2   5 -17  188.68   20.90
   2   5 -17  188.68   18.20
  -2   5  17  184.38   20.30
   2   5 -17  192.38   21.30
   2  -5 -17  137.49   24.70
  -2  -5  17  188.78   14.70
   2  -5 -17  175.38   16.80
   2  -5 -17  151.78   20.40
   2   5 -16   56.99   12.20
   2   5 -16   46.40   11.60
   2   5 -16   46.50   11.60
  -2   5  16   58.69   12.00
   2   5 -16   78.69   15.20
   2  -5 -16   98.59   16.10
  -2  -5  16   56.89   10.30
   2  -5 -16   52.89   20.20
   2  -5 -16   65.59   11.20
  -2  -5  16   72.29    9.80
   2   5 -15  426.06   34.90
   2   5 -15  459.55   34.60
   2   5 -15  470.15   33.30
  -2   5  15  435.26   34.10
   2   5 -15  502.25   36.40
   2  -5 -15  448.76   35.50
   2  -5 -15  489.45   40.30
   2  -5 -15  491.95   38.80
  -2  -5  15  502.75   29.80
  -2  -5  15  499.05   30.90
   2   5 -14   37.50    8.80
   2   5 -14   23.30    9.60
   2   5 -14   24.40    8.00
   2   5 -14   35.90   10.00
  -2  -5  14   24.70    6.90
  -2  -5  14   49.40   17.60
  -2  -5  14   34.50    6.50
   2  -5 -14   31.80   10.50
   2  -5 -14   22.60   11.10
   2  -5 -14   17.20    6.90
   2   5 -13  589.04   40.90
   2   5 -13  658.13   39.80
   2   5 -13  546.65   40.60
   2   5 -13  605.94   40.00
  -2  -5  13  565.14   39.70
   2  -5 -13  593.24   43.90
  -2  -5  13  602.84   35.60
   2  -5 -13  559.04   41.20
  -2  -5  13  578.44   40.50
   2  -5 -13  500.55   37.00
  -2  -5  13  610.14   36.90
   2   5 -12  239.98   22.10
  -2   5  12  250.67   22.60
   2   5 -12  252.87   20.40
   2   5 -12  240.48   20.20
  -2   5  12  275.07   24.10
  -2   5  12  228.28   20.80
   2   5 -12  187.58   21.30
   2  -5 -12  250.87   24.80
  -2  -5  12  229.88   18.00
   2  -5 -12  242.98   19.00
  -2  -5  12  211.58   20.60
  -2  -5  12  268.47   22.80
   2  -5 -12  214.58   21.90
  -2  -5  12  228.58   17.10
  -2   5  11  241.08   21.40
   2   5 -11  208.48   21.10
  -2   5  11  303.27   20.20
   2   5 -11  197.18   19.10
  -2   5  11  269.47   20.80
   2   5 -11  191.38   19.80
   2   5 -11  215.88   20.80
  -2  -5  11  230.88   17.00
  -2  -5  11  196.98   19.90
  -2  -5  11  209.38   21.30
   2  -5 -11  246.18   21.80
   2  -5 -11  251.37   23.70
   2  -5 -11  265.37   19.10
  -2   5  10  889.71   52.89
   2   5 -10  934.31   58.09
  -2   5  10  918.91   59.39
   2   5 -10  920.01   58.59
   2   5 -10  957.50   57.79
  -2   5  10  970.00   57.69
  -2   5  10 1004.20   56.99
   2   5 -10  839.72   59.19
   2   5 -10  904.01   59.39
   2  -5 -10  868.41   53.19
  -2  -5  10  915.11   54.79
   2  -5 -10  996.20   60.99
   2  -5 -10  951.90   59.99
   2  -5 -10 1046.20   57.19
  -2  -5  10  971.10   59.69
  -2  -5  10  929.11   57.89
   2   5  -9  101.99   13.50
   2   5  -9  101.99   12.20
   2   5  -9  101.89   14.10
   2   5  -9   83.79   13.90
  -2   5   9  114.49   13.70
  -2   5   9  116.49   15.10
   2   5  -9  114.69   13.80
  -2   5   9  107.79    8.70
  -2   5   9  110.99   13.20
   2  -5  -9   95.89   14.10
   2  -5  -9  127.39   12.60
  -2  -5   9  127.79   13.50
  -2  -5   9  105.19   10.80
  -2  -5   9  101.99   14.40
   2  -5  -9  113.29   15.40
   2  -5  -9   96.29    8.90
  -2   5   8 2943.41  171.58
   2   5  -8 2807.12  170.58
  -2   5   8 3009.50  169.28
  -2   5   8 2988.50  166.38
   2   5  -8 3242.18  170.98
   2   5  -8 2944.31  169.98
   2   5  -8 3000.50  169.38
  -2   5   8 2968.60  169.68
   2   5  -8 2825.02  171.18
   2  -5  -8 2967.00  171.48
   2  -5  -8 2973.00  167.08
   2  -5  -8 2982.10  168.78
  -2  -5   8 3179.28  167.48
  -2  -5   8 3129.79  171.98
  -2  -5   8 2820.72  169.48
   2  -5  -8 2871.01  171.28
   2   5  -7  577.24   40.50
  -2   5   7  639.44   39.90
   2   5  -7  671.23   40.60
   2   5  -7  636.64   40.80
  -2   5   7  580.24   39.70
   2   5  -7  584.04   41.20
  -2   5   7  643.54   36.90
   2   5  -7  628.44   39.40
  -2   5   7  591.64   41.60
   2  -5  -7  543.45   37.40
   2  -5  -7  595.14   41.20
  -2  -5   7  616.04   37.80
   2  -5  -7  658.43   39.20
  -2  -5   7  650.13   42.10
   2  -5  -7  676.53   42.00
   2   5  -6 1569.74   94.69
   2   5  -6 1671.83   93.49
   2   5  -6 1572.54   94.69
  -2   5   6 1735.63   94.49
   2   5  -6 1564.04   93.79
  -2   5   6 1629.24   91.49
  -2   5   6 1612.34   94.29
  -2   5   6 1492.65   95.39
   2   5  -6 1639.64   95.69
   2  -5  -6 1733.83   93.59
   2  -5  -6 1521.85   92.19
  -2  -5   6 1615.94   92.09
  -2  -5   6 1435.86   95.19
   2  -5  -6 1679.43   95.59
  -2  -5   6 1615.34   93.99
   2  -5  -6 1624.64   95.69
   2   5  -5   60.99   10.40
  -2   5   5   28.20    8.10
   2   5  -5   40.60    8.70
   2   5  -5   24.40    6.00
   2   5  -5   29.90    7.50
  -2   5   5   32.00    7.50
  -2   5   5   52.29   10.60
  -2   5   5   44.20    6.90
   2   5  -5   47.80    8.10
  -2  -5   5   45.80    8.70
   2  -5  -5   29.40    6.40
   2  -5  -5   37.60    6.50
  -2  -5   5   47.10    8.10
   2  -5  -5   26.50    7.70
   2  -5  -5   38.30    8.50
  -2  -5   5   45.20    9.40
  -2   5   4   -2.90    5.40
   2   5  -4    2.30    5.10
   2   5  -4    0.00    4.60
   2   5  -4    0.60    3.90
  -2   5   4   -5.70    4.30
   2   5  -4   -1.00    4.20
  -2   5   4    6.00    5.70
  -2   5   4    6.80    3.70
   2   5  -4   -0.70    5.00
  -2  -5   4    3.90    5.60
   2  -5  -4    1.90    5.20
  -2  -5   4   -3.30    3.70
   2  -5  -4    0.30    3.70
   2  -5  -4   -2.60    5.00
   2  -5  -4    1.60    4.10
  -2  -5   4    2.80    3.90
   2   5  -3  148.39   14.00
   2   5  -3  145.59   15.30
   2   5  -3  156.08   13.50
  -2   5   3  140.19   15.00
  -2   5   3  162.88   15.50
  -2   5   3  170.28   13.30
  -2   5   3  174.68   17.00
   2   5  -3  171.48   15.90
   2   5  -3  151.78   15.30
  -2  -5   3  158.28   13.60
   2  -5  -3  179.78   16.30
  -2  -5   3  142.09   15.80
   2  -5  -3  157.88   13.60
  -2  -5   3  154.68   14.30
   2  -5  -3  155.78   15.60
   2  -5  -3  157.98   13.70
   2  -5  -3  178.68   16.60
  -2   5   2  780.82   49.00
   2   5  -2  690.43   46.80
  -2   5   2  786.62   50.09
  -2   5   2  835.52   49.40
  -2   5   2  792.72   47.20
   2   5  -2  744.13   47.40
   2   5  -2  771.32   49.20
   2   5  -2  765.42   49.00
   2   5  -2  838.92   49.30
  -2  -5   2  800.42   47.20
   2  -5  -2  820.42   50.09
  -2  -5   2  792.62   48.80
   2  -5  -2  860.51   49.70
   2  -5  -2  748.63   49.00
   2  -5  -2  784.32   47.40
  -2  -5   2  771.72   49.90
  -2  -5   2  765.52   48.50
   2  -5  -2  726.33   47.10
   2  -5  -2  786.72   47.60
  -2  -5   2  789.52   48.00
  -2   5   1   20.00    5.00
   2   5  -1   19.00    6.70
  -2   5   1   20.40    6.40
  -2   5   1   21.20    7.40
  -2   5   1   15.40    6.20
   2   5  -1   16.10    5.80
   2   5  -1   21.50    6.70
  -2  -5   1   18.90    6.80
  -2  -5   1   24.50    6.70
   2  -5  -1   21.50    5.50
   2  -5  -1   20.20    6.70
  -2  -5   1   32.90    6.10
   2  -5  -1   19.10    5.70
   2  -5  -1   22.80    6.50
  -2  -5   1   42.60    7.40
   2  -5  -1   21.80    5.70
   2  -5  -1   36.60    7.70
  -2  -5   1   16.20    6.00
   2   5   0  826.82   52.99
  -2   5   0  956.60   54.19
   2   5   0  889.61   53.89
  -2   5   0  938.31   54.79
  -2   5   0  844.12   52.49
   2   5   0  808.92   51.29
  -2   5   0  919.51   53.79
   2   5   0  835.62   53.59
   2  -5   0  845.02   53.29
   2  -5   0  772.82   51.39
  -2  -5   0  890.81   53.49
  -2  -5   0  890.51   54.39
   2  -5   0  932.91   51.89
   2  -5   0  904.21   53.69
  -2  -5   0  839.72   53.09
   2  -5   0  838.12   54.29
   2  -5   0  852.61   52.59
  -2  -5   0  793.62   51.39
   2   5   1  112.69   12.20
  -2   5  -1  117.49   13.50
   2   5   1  122.29   13.10
   2   5   1   94.79   12.00
  -2   5  -1  125.09   14.00
   2   5   1   88.89   10.20
  -2   5  -1   91.49   12.50
  -2   5  -1  120.39   11.90
   2  -5   1  101.79   12.50
   2  -5   1  101.99   11.00
  -2  -5  -1  127.29   12.90
   2  -5   1  112.19   12.80
  -2  -5  -1   97.49   11.10
   2  -5   1  104.29   11.60
  -2  -5  -1  118.79   13.20
   2  -5   1  100.99   13.20
  -2  -5  -1  107.69   11.20
   2  -5   1  121.19   11.30
  -2  -5  -1  104.39   12.30
  -2   5  -2 2201.78  126.99
   2   5   2 2099.69  123.99
   2   5   2 2078.29  125.79
  -2   5  -2 2191.08  126.59
  -2   5  -2 2415.86  127.59
  -2   5  -2 2279.17  125.99
   2   5   2 2210.68  125.99
   2   5   2 2197.68  126.69
  -2  -5  -2 2088.89  126.69
  -2  -5  -2 2391.56  126.89
   2  -5   2 2122.99  124.49
   2  -5   2 2339.97  125.99
   2  -5   2 2201.98  125.99
  -2  -5  -2 2088.39  124.59
  -2  -5  -2 2168.58  125.09
   2  -5   2 1915.51  135.19
  -2  -5  -2 2124.19  126.79
   2  -5   2 2278.47  124.49
  -2  -5  -2 2120.29  124.69
   2  -5   2 2243.18  126.19
  -2   5  -3  136.59   14.60
   2   5   3  127.49   13.50
  -2   5  -3  123.19   14.40
   2   5   3  133.69   13.10
   2   5   3  138.19   11.50
  -2   5  -3  146.09   13.90
   2   5   3  137.09   14.10
  -2  -5  -3  121.59   14.00
   2  -5   3  136.59   12.20
  -2  -5  -3  134.69   12.40
  -2  -5  -3  121.89   11.90
  -2  -5  -3  132.29   14.40
   2  -5   3  130.49   13.10
  -2  -5  -3  133.69   14.10
   2  -5   3  141.49   11.90
  -2  -5  -3  120.29   12.30
   2  -5   3  145.09   15.30
   2  -5   3  133.69   13.70
  -2   5  -4  752.42   44.40
  -2   5  -4  742.63   46.20
  -2   5  -4  739.93   46.60
   2   5   4  697.23   42.70
   2   5   4  689.73   44.90
   2   5   4  675.23   45.30
  -2   5  -4  724.63   46.00
  -2   5  -4  731.23   45.60
   2   5   4  721.93   45.00
  -2  -5  -4  682.63   45.50
  -2  -5  -4  739.03   44.20
  -2  -5  -4  734.13   43.70
  -2  -5  -4  687.73   45.50
   2  -5   4  705.53   44.90
   2  -5   4  758.42   45.20
  -2  -5  -4  689.93   44.10
  -2  -5  -4  686.53   45.80
   2  -5   4  738.43   43.30
   2  -5   4  727.63   43.50
   2  -5   4  722.73   46.80
   2   5   5  166.48   15.20
  -2   5  -5  175.78   16.10
   2   5   5  172.58   15.30
   2   5   5  122.09   14.70
  -2   5  -5  172.48   16.40
  -2   5  -5  149.79   15.90
  -2   5  -5  159.78   14.10
  -2   5  -5  165.88   15.90
   2   5   5  163.88   12.50
   2  -5   5  176.38   13.20
   2  -5   5  165.08   14.70
  -2  -5  -5  152.98   16.00
   2  -5   5  190.28   15.70
   2  -5   5  160.38   16.20
  -2  -5  -5  155.08   13.30
  -2  -5  -5  146.89   13.70
   2  -5   5  133.79   12.80
  -2  -5  -5  164.38   15.50
  -2  -5  -5  149.69   15.00
   2   5   6   86.39   11.60
   2   5   6   85.19   10.20
  -2   5  -6   65.69   12.00
   2   5   6   56.79   11.20
  -2   5  -6   73.59   11.80
  -2   5  -6   81.19   11.90
  -2   5  -6   73.49   10.40
  -2   5  -6   69.39   11.30
   2  -5   6   52.89    8.80
   2  -5   6   69.09   11.80
   2  -5   6   67.59   10.90
  -2  -5  -6   83.39    9.00
  -2  -5  -6   70.59   10.80
   2  -5   6   72.29    9.00
  -2  -5  -6   73.89    9.90
  -2  -5  -6   73.69   12.50
  -2  -5  -6   67.39   11.20
  -2   5  -7 1226.88   69.59
  -2   5  -7 1054.89   69.69
  -2   5  -7 1022.70   69.39
  -2   5  -7 1148.99   68.19
   2   5   7 1142.99   68.39
   2   5   7 1102.99   67.59
   2   5   7 1172.18   68.99
  -2   5  -7 1205.28   70.79
   2  -5   7 1178.08   66.09
   2  -5   7 1200.68   69.19
  -2  -5  -7 1063.09   67.29
   2  -5   7 1195.58   70.29
   2  -5   7 1157.38   67.49
  -2  -5  -7 1094.09   66.29
  -2  -5  -7 1218.38   70.69
  -2  -5  -7 1124.09   69.39
   2   5   8   20.70    6.00
  -2   5  -8   17.00    7.30
  -2   5  -8   14.20    6.70
  -2   5  -8   22.50    8.70
  -2   5  -8   25.90    7.80
   2   5   8   15.00    6.40
  -2   5  -8   24.60    7.00
   2  -5   8   20.30    7.20
  -2  -5  -8   23.00    4.90
   2  -5   8   18.30    5.00
   2  -5   8   15.70    5.80
  -2  -5  -8   20.40    7.10
  -2  -5  -8    8.80    5.90
  -2  -5  -8   25.00    6.30
  -2   5  -9   28.10    7.20
  -2   5  -9   14.10    6.60
   2   5   9   13.50    6.70
  -2   5  -9   29.20    8.80
  -2   5  -9    9.00    7.30
   2   5   9   21.20    5.80
  -2   5  -9   13.00    6.80
   2   5   9   -1.70    3.60
   2  -5   9    0.50    4.50
  -2  -5  -9   10.40    5.30
  -2  -5  -9    9.40    7.30
  -2  -5  -9    9.80    3.60
   2  -5   9   15.40    6.30
   2  -5   9   20.50    7.10
   2  -5   9   12.90    4.80
  -2  -5  -9   12.70    6.30
  -2   5 -10  123.99   16.20
   2   5  10  122.19   13.90
  -2   5 -10  131.59   17.60
   2   5  10  119.59   13.00
  -2   5 -10  125.49   14.10
  -2   5 -10  133.19   14.30
  -2   5 -10  118.89   15.70
   2   5  10  121.09   14.30
   2  -5  10  132.39   15.30
   2  -5  10  111.69   15.00
  -2  -5 -10  138.59   17.60
   2  -5  10  105.49   10.90
  -2  -5 -10  127.69   12.70
  -2  -5 -10  111.19    9.70
  -2  -5 -10  114.99   14.80
  -2   5 -11    2.90    6.20
   2   5  11   11.70    5.60
  -2   5 -11   11.20    7.30
   2   5  11   18.80    7.80
  -2   5 -11   16.30    6.90
  -2   5 -11   23.70    8.50
   2   5  11    9.00    6.10
   2  -5  11    3.60    4.50
   2  -5  11   12.70    4.50
  -2  -5 -11   22.00    6.10
  -2  -5 -11    9.80    6.00
  -2  -5 -11    7.40    2.90
   2  -5  11    7.60    7.00
  -2  -5 -11   13.90    7.70
  -2   5 -12   19.10    7.10
  -2   5 -12   28.40    8.60
   2   5  12   19.10    7.00
  -2   5 -12   21.80    7.30
  -2   5 -12   31.50    9.70
  -2  -5 -12   25.20   10.60
  -2  -5 -12   20.60    6.40
   2  -5  12   22.10    8.60
   2  -5  12   19.70    4.70
   2  -5  12   33.20    5.60
  -2  -5 -12   19.00    7.90
   2   5  13   91.09   13.10
  -2   5 -13  121.29   15.50
  -2   5 -13   80.89   14.20
  -2   5 -13  101.59   13.40
  -2   5 -13  115.99   17.10
  -2  -5 -13  108.99   15.00
  -2  -5 -13   69.49   11.00
   2  -5  13  108.99    9.80
   2  -5  13  101.49   16.10
   2  -5  13  110.89    9.20
  -2  -5 -13  103.39   19.30
  -2   5 -14  132.89   16.20
   2   5  14  116.39   15.00
  -2   5 -14  105.09   18.50
  -2   5 -14  110.69   16.10
  -2   5 -14  127.29   15.10
  -2  -5 -14  156.18   13.80
   2  -5  14  149.39   10.70
  -2  -5 -14  112.89   15.80
   2  -5  14  147.09   10.20
  -2  -5 -14  144.99   22.00
  -2   5 -15   49.40    9.80
  -2   5 -15   75.19   13.50
  -2   5 -15   60.89   10.90
   2   5  15   76.39   12.30
  -2  -5 -15   55.19   15.60
  -2  -5 -15   58.49    9.90
  -2  -5 -15   56.39   12.50
   2   5  16   76.89   12.50
  -2   5 -16  102.89   15.50
  -2   5 -16   78.19   12.80
  -2   5 -16   80.79   12.90
  -2   5 -16   93.89   18.10
  -2  -5 -16   78.79   14.60
  -2  -5 -16   75.49   11.20
  -2  -5 -16   67.49   16.00
  -2   5 -17   14.00   11.00
   2   5  17   14.80    7.30
  -2   5 -17   14.40   14.70
  -2   5 -17   11.20    6.50
  -2   5 -17   25.90    9.70
  -2  -5 -17   19.50    7.90
  -2  -5 -17   15.10    8.50
  -2  -5 -17    5.40   12.80
   2   5  18  178.98   17.30
  -2   5 -18  224.38   29.00
  -2   5 -18  187.58   17.90
  -2   5 -18  178.88   20.20
  -2  -5 -18  209.88   19.30
  -2  -5 -18  180.58   17.10
  -2  -5 -18  140.59   28.10
  -2   5 -19    0.30    6.10
  -2   5 -19    1.30    8.90
  -2   5 -19   -1.90    9.20
   2   5  19   -5.70    6.80
  -2  -5 -19   -2.20    8.10
  -2  -5 -19   -8.40    6.80
  -2  -5 -19  -14.60   12.10
  -2   5 -20   -1.90    6.30
  -2   5 -20   10.20   10.50
  -2   5 -20   -9.00    9.10
  -2  -5 -20   -2.10    7.80
  -2  -5 -20   -0.70   13.80
   2   6 -20  285.87   24.20
   2   6 -20  346.57   30.50
  -2   6  20  308.97   28.80
   2   6 -20  258.37   29.50
   2  -6 -20  272.07   26.90
   2  -6 -20  223.78   36.50
  -2  -6  20  227.38   17.00
  -2   6  19   18.60   12.50
   2   6 -19    1.90   10.90
   2   6 -19   -7.00    9.00
   2   6 -19    6.00    8.10
   2  -6 -19   -0.50    9.60
  -2  -6  19   -6.40    5.50
   2  -6 -19   -5.30   13.90
   2   6 -18  136.49   18.20
   2   6 -18  200.78   23.90
   2   6 -18  159.08   22.90
  -2   6  18  129.29   20.50
  -2  -6  18  135.09   15.30
   2  -6 -18  130.09   19.80
  -2  -6  18  136.29   13.70
   2  -6 -18  147.59   28.70
   2   6 -17  104.69   15.30
   2   6 -17   75.79   14.80
   2   6 -17   98.09   16.80
  -2   6  17   76.79   14.50
  -2  -6  17   84.79   12.70
   2  -6 -17   97.89   21.30
  -2  -6  17   99.29   12.00
   2  -6 -17   65.09   13.90
  -2   6  16   20.00   10.20
   2   6 -16   14.10   10.40
   2   6 -16   20.40    8.80
  -2  -6  16   22.60    7.00
   2  -6 -16   20.50   13.10
   2  -6 -16   48.50   13.20
  -2  -6  16   24.00    6.80
   2   6 -15   -1.70    8.40
   2   6 -15    5.40    7.40
   2   6 -15  -17.80    8.50
   2  -6 -15   -1.70    5.50
  -2  -6  15    4.90    6.00
  -2  -6  15    0.60    6.50
   2  -6 -15   -9.40    8.00
   2  -6 -15   13.10   12.10
   2   6 -14   39.50   10.20
   2   6 -14   47.50   12.30
   2   6 -14   31.70   11.80
  -2   6  14   40.10   16.10
   2  -6 -14   67.19   11.20
  -2  -6  14   41.30    8.60
  -2  -6  14   38.00    7.70
   2  -6 -14   42.00   15.90
   2   6 -13  255.77   23.40
   2   6 -13  173.38   21.60
   2   6 -13  186.18   19.60
  -2   6  13  223.38   22.50
   2   6 -13  191.18   20.50
  -2  -6  13  207.98   16.70
  -2  -6  13  179.08   17.40
  -2  -6  13  184.88   24.50
   2  -6 -13  245.58   19.00
   2  -6 -13  208.08   25.20
   2  -6 -13  182.58   21.50
   2   6 -12   15.00    7.00
   2   6 -12    5.60    7.70
   2   6 -12    4.70    8.00
  -2   6  12   13.40    9.60
   2   6 -12   10.00    9.00
   2  -6 -12   12.80   11.20
   2  -6 -12   12.20    9.80
  -2  -6  12   -0.20    8.10
  -2  -6  12   -4.90    5.00
  -2  -6  12   14.90    6.00
  -2  -6  12    7.00    6.20
  -2   6  11  603.14   42.60
   2   6 -11  671.63   41.80
  -2   6  11  598.44   39.50
   2   6 -11  604.04   42.00
   2   6 -11  619.54   41.20
   2   6 -11  487.55   41.90
   2  -6 -11  585.74   39.10
  -2  -6  11  616.84   43.20
  -2  -6  11  578.94   38.30
   2  -6 -11  608.14   43.20
  -2  -6  11  560.44   40.60
  -2  -6  11  631.54   37.30
   2  -6 -11  568.14   43.70
   2   6 -10  133.89   17.10
   2   6 -10  132.99   17.30
  -2   6  10  129.19   10.80
  -2   6  10  137.19   17.60
  -2   6  10  132.89   22.40
   2   6 -10  117.29   15.30
   2   6 -10  135.49   17.10
   2  -6 -10  140.69   11.40
  -2  -6  10  112.79   17.60
  -2  -6  10  139.09   13.50
  -2  -6  10  145.59   14.00
  -2  -6  10  156.18   18.90
   2  -6 -10  132.79   18.90
   2  -6 -10  128.89   14.50
   2   6  -9  288.77   23.10
  -2   6   9  228.18   22.80
   2   6  -9  214.48   22.40
   2   6  -9  245.28   23.30
  -2   6   9  223.18   21.50
   2   6  -9  271.37   23.00
  -2   6   9  234.18   20.90
   2   6  -9  211.08   20.40
  -2   6   9  242.88   17.10
   2  -6  -9  229.18   23.10
  -2  -6   9  293.47   24.90
   2  -6  -9  293.87   24.70
  -2  -6   9  237.98   20.90
  -2  -6   9  278.47   20.10
   2  -6  -9  230.08   17.60
  -2  -6   9  271.27   19.10
   2  -6  -9  233.08   20.10
   2   6  -8   46.90   10.00
   2   6  -8   43.80    9.20
  -2   6   8   83.69   13.40
   2   6  -8   75.59   12.30
   2   6  -8   63.49   11.90
  -2   6   8   72.89    8.60
  -2   6   8   52.09   11.60
   2   6  -8   58.19   12.00
   2  -6  -8   73.29   14.70
  -2  -6   8   81.69   14.70
   2  -6  -8   62.49    8.80
  -2  -6   8   55.69   10.10
   2  -6  -8   78.69   11.00
  -2  -6   8   72.29   10.50
  -2  -6   8   59.99   11.90
   2  -6  -8   79.49   14.30
   2   6  -7   90.09   12.80
   2   6  -7  104.79   14.30
   2   6  -7   74.19   14.10
  -2   6   7   73.79   14.80
  -2   6   7  109.09   10.80
   2   6  -7   96.19   14.80
   2   6  -7  102.29   14.20
   2  -6  -7  141.89   13.30
  -2  -6   7  105.49   11.70
   2  -6  -7  113.09   15.20
  -2  -6   7  106.19   16.60
  -2  -6   7   79.99   12.70
   2  -6  -7   81.49   14.60
   2  -6  -7  122.59   11.40
  -2   6   6  176.38   20.10
   2   6  -6  176.48   19.70
  -2   6   6  218.08   19.70
   2   6  -6  222.38   20.20
   2   6  -6  208.58   19.70
   2   6  -6  213.58   17.50
  -2   6   6  205.98   15.80
   2   6  -6  221.88   18.90
  -2   6   6  193.88   19.20
   2  -6  -6  198.58   16.80
   2  -6  -6  228.58   20.60
   2  -6  -6  203.28   17.70
  -2  -6   6  172.58   16.20
   2  -6  -6  186.18   20.00
  -2  -6   6  197.88   17.90
  -2  -6   6  212.48   21.50
   2   6  -5 2034.40  118.89
   2   6  -5 1981.10  117.99
  -2   6   5 1961.00  117.29
   2   6  -5 1963.20  115.89
   2   6  -5 2012.30  116.79
   2   6  -5 1871.91  117.39
  -2   6   5 2044.30  114.69
  -2   6   5 2040.70  117.49
  -2   6   5 1861.91  118.59
  -2  -6   5 2041.80  116.89
  -2  -6   5 1983.30  114.99
  -2  -6   5 2251.07  120.29
   2  -6  -5 1907.31  115.89
   2  -6  -5 2187.68  119.19
   2  -6  -5 2011.90  118.39
   2   6  -4    0.30    4.60
   2   6  -4    1.40    6.30
   2   6  -4   14.30   11.40
  -2   6   4   -3.80    5.60
  -2   6   4   14.20    9.10
  -2   6   4    2.20    6.00
  -2   6   4   10.70    7.30
   2   6  -4    1.00    6.10
   2   6  -4    4.60    5.40
  -2  -6   4   16.60    7.80
  -2  -6   4   17.40    6.00
   2  -6  -4    6.10    5.00
   2  -6  -4    3.30    4.90
   2  -6  -4    6.70    6.70
   2  -6  -4   10.50    7.40
  -2  -6   4    0.40    4.00
   2  -6  -4    4.10    5.10
   2   6  -3  962.00   60.49
   2   6  -3  915.81   57.69
  -2   6   3  952.10   59.99
  -2   6   3 1000.50   61.59
   2   6  -3  955.40   59.99
  -2   6   3  977.50   57.59
  -2   6   3  946.31   59.69
   2   6  -3  939.31   58.49
   2   6  -3  996.80   60.79
   2  -6  -3  933.01   60.89
   2  -6  -3  957.40   58.09
  -2  -6   3  902.41   60.99
   2  -6  -3  873.61   57.89
   2  -6  -3  963.40   58.19
  -2  -6   3  995.40   58.99
   2  -6  -3  971.80   60.39
   2  -6  -3 1025.80   60.99
  -2  -6   3  990.10   57.69
   2   6  -2    9.20    6.40
  -2   6   2   10.50    7.90
   2   6  -2    7.30    6.70
   2   6  -2   10.90    5.70
  -2   6   2   10.70    6.80
  -2   6   2   20.60    6.10
   2   6  -2   15.10    7.50
  -2   6   2   12.50    7.00
  -2  -6   2   10.60    7.80
  -2  -6   2   14.40    5.70
  -2  -6   2    7.40    5.40
   2  -6  -2   18.80    8.20
   2  -6  -2   20.00    6.10
   2  -6  -2   15.80    6.20
   2  -6  -2   13.00    7.80
   2  -6  -2    7.60    5.10
  -2  -6   2    8.80    5.30
  -2  -6   2   10.90    7.10
   2  -6  -2    6.90    6.90
  -2   6   1   13.20    7.00
   2   6  -1    4.40    4.40
  -2   6   1    6.80    6.40
   2   6  -1   11.50    6.70
  -2   6   1   14.90    8.70
   2   6  -1    8.90    6.60
   2   6  -1    5.00    6.10
  -2   6   1    1.30    4.70
   2  -6  -1   11.20    7.00
  -2  -6   1    8.50    5.10
  -2  -6   1    6.60    6.50
   2  -6  -1    7.20    5.40
  -2  -6   1    0.40    4.70
   2  -6  -1    8.40    5.50
   2  -6  -1    7.50    6.50
  -2  -6   1    5.40    5.90
   2  -6  -1    3.10    4.90
  -2  -6   1   10.90    5.00
  -2  -6   1    7.20    7.00
   2  -6  -1    9.70    7.10
  -2   6   0   10.30    7.40
   2   6   0    7.80    6.10
  -2   6   0   -9.50    7.40
  -2   6   0   12.30    7.30
   2   6   0    1.30    5.90
   2   6   0    1.60    5.60
   2   6   0    1.20    4.10
  -2   6   0    6.30    4.90
  -2  -6   0    0.40    5.50
   2  -6   0    2.80    6.50
   2  -6   0    6.50    6.00
  -2  -6   0   -2.80    4.00
  -2  -6   0    1.50    6.10
   2  -6   0   15.30    7.40
  -2  -6   0   -3.40    4.30
   2  -6   0   -7.50    4.60
  -2  -6   0   -1.10    5.20
   2  -6   0    7.00    5.20
   2  -6   0    5.60    5.20
  -2  -6   0    6.30    6.40
   2   6   1   79.09   12.50
  -2   6  -1   64.19   12.60
   2   6   1   67.79    9.80
  -2   6  -1   54.89   10.10
  -2   6  -1   68.29   11.90
   2   6   1   64.99   12.30
   2   6   1   95.89   13.10
  -2   6  -1   79.09   11.20
  -2  -6  -1   75.39   11.30
   2  -6   1   64.79   12.40
  -2  -6  -1   67.59   12.80
   2  -6   1   94.19   11.40
  -2  -6  -1   63.39   10.30
  -2  -6  -1   90.79   13.20
  -2  -6  -1   69.09   10.20
   2  -6   1   61.99   10.00
  -2  -6  -1   75.99   13.30
   2  -6   1   74.89   10.00
   2  -6   1   73.69   12.60
   2  -6   1   48.30   10.30
   2   6   2  420.46   28.30
  -2   6  -2  417.86   31.60
  -2   6  -2  424.26   30.00
  -2   6  -2  447.26   31.90
  -2   6  -2  457.05   31.60
   2   6   2  392.06   30.60
   2   6   2  422.06   30.70
   2   6   2  427.56   30.60
  -2  -6  -2  375.76   28.60
  -2  -6  -2  432.76   29.20
   2  -6   2  379.06   28.30
   2  -6   2  452.85   32.60
   2  -6   2  455.65   30.80
   2  -6   2  408.36   28.60
   2  -6   2  478.25   30.30
   2  -6   2  411.86   30.50
  -2  -6  -2  453.25   32.00
  -2  -6  -2  448.56   31.20
  -2  -6  -2  419.46   29.30
  -2  -6  -2  434.56   31.20
  -2   6  -3  137.99   16.80
  -2   6  -3  145.39   17.00
   2   6   3  153.48   13.50
  -2   6  -3  155.38   15.70
   2   6   3  156.58   15.90
   2   6   3  137.99   15.90
  -2   6  -3  134.69   16.50
   2   6   3  138.49   15.90
  -2  -6  -3  144.79   16.30
  -2  -6  -3  159.08   16.80
   2  -6   3  136.29   15.30
  -2  -6  -3  163.58   17.30
   2  -6   3  154.98   14.30
   2  -6   3  119.79   13.60
   2  -6   3  160.08   15.70
  -2  -6  -3  150.78   15.00
  -2  -6  -3  184.98   15.50
  -2  -6  -3  167.68   14.60
   2  -6   3  190.18   19.00
  -2   6  -4   75.69   12.10
  -2   6  -4   64.89   12.30
   2   6   4   60.69   10.40
  -2   6  -4   76.19   13.10
   2   6   4   62.89   12.50
  -2   6  -4   73.99   12.70
   2   6   4   53.39   10.80
  -2  -6  -4   74.69   11.90
  -2  -6  -4   54.29    9.80
  -2  -6  -4   75.19   10.60
  -2  -6  -4   62.79   11.20
   2  -6   4   62.09    9.80
   2  -6   4   68.79   10.50
   2  -6   4   54.59   10.70
   2  -6   4   59.29   11.30
  -2  -6  -4   73.19   13.10
   2  -6   4   87.09   14.10
  -2  -6  -4   59.99   12.20
  -2   6  -5   84.29   13.40
   2   6   5   70.69   12.90
   2   6   5   87.29   10.00
   2   6   5   74.29   13.30
  -2   6  -5   65.79   11.80
   2   6   5   64.69   11.80
  -2   6  -5   81.99   13.50
  -2   6  -5   87.59   13.40
  -2   6  -5   76.19   11.70
  -2  -6  -5   64.39   10.80
  -2  -6  -5   98.59   14.10
   2  -6   5   92.49   15.00
  -2  -6  -5   68.89   12.50
   2  -6   5   83.69   12.20
  -2  -6  -5   66.79   11.10
   2  -6   5   67.09   10.10
  -2  -6  -5   69.89   12.00
   2  -6   5   77.39   10.40
   2   6   6   53.39    8.40
   2   6   6   42.80    9.10
   2   6   6   25.70    7.80
  -2   6  -6   64.59   10.40
  -2   6  -6   53.19   10.90
  -2   6  -6   47.90   10.90
  -2   6  -6   40.20    9.50
   2   6   6   39.60    9.00
  -2   6  -6   53.09   10.50
  -2  -6  -6   34.50    8.40
  -2  -6  -6   40.30    8.70
  -2  -6  -6   36.20    9.20
   2  -6   6   41.30    7.30
   2  -6   6   29.50    8.00
   2  -6   6   54.39    8.30
  -2  -6  -6   54.49    9.20
   2  -6   6   47.60   10.60
  -2  -6  -6   63.99   12.00
  -2  -6  -6   51.39    8.80
  -2   6  -7   11.20    5.90
  -2   6  -7   13.70    7.90
  -2   6  -7   16.80    7.80
  -2   6  -7    5.30    6.80
  -2   6  -7    3.90    7.20
   2   6   7   11.90    7.70
   2   6   7    6.10    6.80
   2   6   7   13.40    6.90
  -2  -6  -7   15.00    8.40
  -2  -6  -7    0.80    5.20
   2  -6   7    9.80    8.40
  -2  -6  -7    4.30    4.80
  -2  -6  -7    8.60    7.70
   2  -6   7    5.60    6.30
   2  -6   7    3.10    5.10
   2  -6   7    6.30    5.10
   2   6   8  117.09   14.50
   2   6   8  118.19   15.40
  -2   6  -8  109.09   16.60
  -2   6  -8  136.39   17.70
  -2   6  -8  141.79   17.30
  -2   6  -8  127.89   15.10
   2   6   8  114.39   15.50
  -2   6  -8  115.89   15.20
  -2  -6  -8  148.39   14.30
   2  -6   8  132.19   12.70
   2  -6   8  137.89   16.70
  -2  -6  -8  161.88   17.40
  -2  -6  -8  113.59   12.00
   2  -6   8  134.69   15.70
  -2  -6  -8  144.59   18.10
   2  -6   8  118.79   12.30
  -2   6  -9   95.59   13.90
  -2   6  -9   96.09   15.90
   2   6   9  101.69   14.60
  -2   6  -9   96.29   14.70
  -2   6  -9   80.99   13.50
  -2  -6  -9  102.39   16.20
  -2  -6  -9  131.79   15.80
  -2  -6  -9   90.49   12.40
   2  -6   9   84.39   10.40
  -2  -6  -9   71.09    9.80
   2  -6   9   89.49   11.00
   2  -6   9  107.79   22.60
  -2   6 -10   96.59   15.30
   2   6  10   36.90   16.10
  -2   6 -10   91.09   17.10
  -2   6 -10   93.99   14.40
  -2   6 -10  108.99   14.20
  -2   6 -10   99.19   16.30
  -2  -6 -10   77.69   14.50
   2  -6  10   55.69   11.20
  -2  -6 -10  120.39   12.10
  -2  -6 -10   91.39    9.70
   2  -6  10  106.29   16.40
  -2  -6 -10  123.49   17.70
   2  -6  10   82.59   10.70
   2  -6  10   81.29   10.70
   2   6  11   53.69   10.40
  -2   6 -11   74.69   13.30
  -2   6 -11   57.39   11.90
  -2   6 -11   50.59   10.90
  -2   6 -11   75.49   16.90
  -2   6 -11   80.49   15.20
  -2  -6 -11   50.19   10.80
  -2  -6 -11   64.79   10.30
   2  -6  11   64.09    9.10
  -2  -6 -11   47.30    7.20
  -2  -6 -11   49.70   12.50
   2  -6  11   33.90    7.50
   2   6  12  289.57   24.50
  -2   6 -12  292.57   28.30
  -2   6 -12  273.67   26.20
  -2   6 -12  328.37   37.20
  -2   6 -12  313.17   25.20
  -2   6 -12  310.67   26.50
  -2  -6 -12  331.87   23.70
  -2  -6 -12  310.97   30.50
   2  -6  12  348.27   21.30
   2  -6  12  307.77   21.70
  -2  -6 -12  281.07   25.90
  -2  -6 -12  326.17   19.30
  -2   6 -13   51.19   11.30
  -2   6 -13   28.10    9.10
  -2   6 -13   40.00   11.90
   2   6  13   32.10    8.50
  -2  -6 -13   32.60   13.10
   2  -6  13   24.70    5.90
  -2  -6 -13   22.40    8.30
  -2   6 -14  839.42   55.19
  -2   6 -14  845.62   55.79
  -2   6 -14  889.61   58.19
   2   6  14  812.92   52.59
  -2   6 -14  864.51   53.89
   2  -6  14  897.31   49.40
  -2  -6 -14  710.73   53.79
  -2  -6 -14  835.12   52.19
  -2   6 -15  142.49   16.50
   2   6  15   90.79   15.10
  -2   6 -15  147.79   19.60
  -2   6 -15  121.29   20.40
   2  -6  15  125.29   10.20
   2  -6  15  107.39   10.40
  -2  -6 -15  101.19   13.50
  -2  -6 -15  113.89   17.20
  -2  -6 -15   81.09   18.90
   2   6  16  231.58   21.10
  -2   6 -16  230.58   21.60
  -2   6 -16  226.88   24.50
  -2   6 -16  290.97   27.60
  -2  -6 -16  198.68   30.10
  -2  -6 -16  248.88   20.20
  -2  -6 -16  228.58   22.90
  -2   6 -17   66.29   13.70
  -2   6 -17   54.99   14.50
   2   6  17   36.80   13.80
  -2   6 -17   70.89   13.20
  -2  -6 -17   45.70   11.40
  -2  -6 -17   24.30   14.50
  -2   6 -18  131.29   28.10
  -2   6 -18  195.48   24.50
   2   6  18  152.08   18.10
  -2   6 -18  146.29   17.70
  -2  -6 -18  158.48   30.50
  -2  -6 -18  160.08   19.90
   2   6  19   -1.80    8.70
  -2   6 -19    6.80   11.80
  -2   6 -19   -2.50    9.60
  -2   6 -19    4.00    7.10
  -2  -6 -19   -0.10    8.90
  -2  -6 -19   -6.30   16.60
   2   7 -19    0.10    8.40
   2   7 -19   13.90   13.80
   2  -7 -19   11.30   10.30
   2   7 -18  220.58   27.90
   2   7 -18  191.18   22.60
   2   7 -18  285.87   28.90
  -2  -7  18  193.78   20.50
   2  -7 -18  175.98   33.20
  -2  -7  18  198.58   17.50
   2  -7 -18  241.18   26.60
  -2   7  17    6.80   11.90
   2   7 -17   -5.10    9.80
   2   7 -17   10.50    8.90
   2   7 -17   11.40   11.80
  -2  -7  17    0.30    6.90
  -2  -7  17   -0.60    8.10
   2  -7 -17    1.50    9.70
   2  -7 -17   -9.00   13.30
   2   7 -16   29.00   12.80
   2   7 -16    1.90    8.80
   2   7 -16    8.90   11.10
  -2  -7  16   -0.30    6.80
   2  -7 -16   10.50   12.70
   2  -7 -16   -1.20    9.10
  -2  -7  16    7.90    7.80
   2   7 -15   26.70   10.10
  -2   7  15   24.90   17.50
   2   7 -15   11.80   11.20
   2   7 -15   -7.90   11.00
  -2  -7  15   17.40    8.00
  -2  -7  15   -0.70    6.50
   2  -7 -15   28.70   13.60
   2  -7 -15    2.70    9.80
   2   7 -14  354.06   34.10
   2   7 -14  422.46   35.70
   2   7 -14  406.06   32.30
  -2   7  14  366.86   32.50
   2  -7 -14  350.66   33.70
  -2  -7  14  457.65   29.70
   2  -7 -14  398.16   37.80
  -2  -7  14  435.76   27.80
   2   7 -13   19.80   10.10
   2   7 -13  -10.20    8.50
   2   7 -13   16.70   10.50
  -2   7  13    4.10    9.90
   2  -7 -13    7.60   10.40
  -2  -7  13    3.20    6.70
  -2  -7  13   12.80    7.60
   2  -7 -13   10.10   10.10
   2   7 -12  580.24   46.10
   2   7 -12  625.34   48.40
  -2   7  12  610.94   45.60
   2   7 -12  616.94   44.10
  -2  -7  12  649.34   40.00
   2  -7 -12  580.14   58.19
   2  -7 -12  683.73   62.09
  -2  -7  12  670.03   41.50
  -2   7  11   35.80   12.00
   2   7 -11   23.20    9.50
   2   7 -11   34.60    9.90
   2   7 -11   13.70   15.50
   2  -7 -11   49.40   14.30
  -2  -7  11   26.10    8.10
  -2  -7  11   36.40    8.30
   2  -7 -11   26.40    5.30
  -2  -7  11   14.20   11.10
   2  -7 -11   24.70    8.30
   2  -7 -11   24.50   11.30
  -2   7  10  465.55   38.50
  -2   7  10  479.25   35.40
   2   7 -10  446.36   39.80
   2   7 -10  522.75   37.60
   2   7 -10  457.55   35.80
  -2   7  10  523.75   31.40
   2   7 -10  546.35   38.40
  -2  -7  10  481.75   39.10
   2  -7 -10  557.84   40.60
   2  -7 -10  495.05   34.90
   2  -7 -10  515.35   32.20
  -2  -7  10  486.95   34.20
   2  -7 -10  495.65   39.00
  -2  -7  10  513.95   33.30
  -2   7   9   44.80   12.40
   2   7  -9   31.90    9.90
  -2   7   9   40.10    6.70
   2   7  -9   41.50   12.50
   2   7  -9   40.30   10.20
  -2   7   9   40.00   10.10
   2   7  -9   51.09   11.20
   2  -7  -9   32.00   10.90
   2  -7  -9   34.40   10.50
  -2  -7   9   37.50    8.80
   2  -7  -9   35.60    8.90
   2  -7  -9   39.20    7.50
  -2  -7   9   49.80   13.40
  -2  -7   9   52.09    9.10
  -2   7   8  225.68   21.10
  -2   7   8  146.49   21.00
   2   7  -8  232.08   21.80
   2   7  -8  228.08   21.50
   2   7  -8  188.38   22.20
   2  -7  -8  191.08   17.10
   2  -7  -8  190.88   18.50
   2  -7  -8  197.78   22.10
  -2  -7   8  210.88   23.30
   2  -7  -8  208.38   22.60
  -2  -7   8  168.58   17.10
  -2  -7   8  190.78   17.80
   2   7  -7   49.10   12.00
   2   7  -7   27.00   10.70
   2   7  -7   76.09   15.10
  -2   7   7   52.09    9.90
   2   7  -7   43.60   11.20
  -2   7   7   33.50    9.70
  -2   7   7   46.50   11.80
  -2  -7   7   71.29   13.80
   2  -7  -7   62.59   10.30
   2  -7  -7   44.00   11.60
  -2  -7   7   49.70    9.40
  -2  -7   7   56.39   10.40
   2  -7  -7   63.79   11.90
   2  -7  -7   34.60   10.60
   2   7  -6  244.38   24.50
   2   7  -6  247.18   27.20
  -2   7   6  276.07   21.10
   2   7  -6  253.47   23.60
   2   7  -6  284.17   26.00
  -2   7   6  278.47   26.30
   2  -7  -6  303.67   22.60
  -2  -7   6  290.97   21.60
   2  -7  -6  266.07   26.50
  -2  -7   6  258.97   26.50
  -2  -7   6  262.57   22.40
   2  -7  -6  392.06   29.50
   2  -7  -6  284.87   26.00
   2   7  -5    3.60    6.80
  -2   7   5    6.00    7.80
   2   7  -5    9.00    6.40
  -2   7   5    9.80    7.40
   2   7  -5    6.10    7.30
  -2   7   5   10.70    5.10
   2   7  -5    6.70    7.30
   2   7  -5    8.20    8.60
  -2   7   5    5.50    7.30
  -2  -7   5    6.10    5.90
   2  -7  -5   14.70    6.90
   2  -7  -5    5.80    8.70
   2  -7  -5   12.50    8.90
  -2  -7   5    9.50    8.60
   2  -7  -5    6.90    5.40
  -2  -7   5    4.10    6.50
   2  -7  -5   10.80    7.10
  -2  -7   5   10.50    7.00
   2   7  -4  638.94   45.20
  -2   7   4  643.34   44.10
   2   7  -4  626.14   44.50
   2   7  -4  651.83   42.90
  -2   7   4  601.14   45.10
   2   7  -4  720.03   45.60
  -2   7   4  666.63   44.70
  -2   7   4  633.64   41.20
   2  -7  -4  644.94   42.30
   2  -7  -4  592.14   41.90
  -2  -7   4  682.83   43.40
   2  -7  -4  676.13   45.30
  -2  -7   4  694.83   41.90
   2  -7  -4  587.24   42.00
   2  -7  -4  663.03   45.60
  -2  -7   4  663.43   42.40
  -2  -7   4  616.74   46.00
   2   7  -3   16.90    7.80
  -2   7   3   15.90    8.50
  -2   7   3   30.90    7.20
  -2   7   3   39.10   10.20
   2   7  -3   25.30    9.60
   2   7  -3    9.20    6.20
   2   7  -3   11.30    8.80
  -2   7   3   16.60    9.70
   2  -7  -3   23.50    9.30
  -2  -7   3   28.30    8.20
   2  -7  -3   15.30    8.20
  -2  -7   3   38.50   11.10
  -2  -7   3   20.60    7.20
  -2  -7   3   31.20    8.80
   2  -7  -3   13.40    8.50
   2  -7  -3   16.50    6.60
   2  -7  -3   20.10    7.30
   2  -7  -3   20.20    7.40
   2   7  -2   62.99   11.70
  -2   7   2   52.09   10.80
  -2   7   2   48.40   10.80
   2   7  -2   44.40    9.10
   2   7  -2   40.90   10.70
  -2   7   2   53.79    9.00
   2   7  -2   67.39   13.30
  -2  -7   2   57.79   10.80
  -2  -7   2   48.70   10.20
   2  -7  -2   56.59   10.40
   2  -7  -2   70.19   12.90
  -2  -7   2   64.29   11.20
   2  -7  -2   68.39   11.90
   2  -7  -2   67.29   13.40
  -2  -7   2   55.79   12.50
  -2  -7   2   41.80    9.90
  -2  -7   2   55.79   10.70
   2  -7  -2   57.79   11.60
   2  -7  -2   51.89    9.40
  -2   7   1   -3.60    5.50
  -2   7   1    3.90    7.10
  -2   7   1   10.60    5.80
  -2   7   1   -4.60    6.70
   2   7  -1    2.70    5.30
   2   7  -1   -0.60    7.00
   2   7  -1    2.00    7.30
   2   7  -1   -7.50    6.50
  -2  -7   1    7.30    7.90
   2  -7  -1    2.00    6.70
   2  -7  -1    4.40    5.70
   2  -7  -1    6.10    6.70
  -2  -7   1    0.90    5.40
   2  -7  -1   -3.80    5.90
  -2  -7   1    6.30    5.80
  -2  -7   1    7.80    6.90
   2  -7  -1    3.90    5.40
  -2  -7   1   -4.60    6.30
   2  -7  -1   -8.80    6.10
  -2  -7   1    4.80    6.30
   2   7   0  596.54   40.70
   2   7   0  529.65   37.00
   2   7   0  629.74   40.70
  -2   7   0  608.74   38.20
   2   7   0  528.25   39.30
  -2   7   0  538.15   39.40
  -2   7   0  537.65   40.50
  -2   7   0  606.64   40.80
  -2  -7   0  532.45   37.30
   2  -7   0  574.24   39.90
   2  -7   0  555.44   37.20
   2  -7   0  576.54   38.50
  -2  -7   0  567.54   38.10
   2  -7   0  594.44   40.00
   2  -7   0  541.55   37.30
  -2  -7   0  543.85   39.50
  -2  -7   0  533.85   39.30
   2  -7   0  584.94   41.10
  -2  -7   0  563.94   38.20
  -2   7  -1   79.89   15.10
  -2   7  -1  106.19   16.00
   2   7   1   97.09   15.40
  -2   7  -1   98.59   13.80
  -2   7  -1   82.09   15.50
   2   7   1  100.89   15.60
   2   7   1  112.59   13.00
   2   7   1   91.29   15.60
   2  -7   1  107.89   13.20
  -2  -7  -1  123.99   16.70
  -2  -7  -1   89.39   13.40
   2  -7   1   86.09   16.00
   2  -7   1  104.59   12.50
   2  -7   1   97.09   15.60
  -2  -7  -1   80.19   15.50
  -2  -7  -1  103.89   15.30
   2  -7   1  104.29   14.10
   2  -7   1   93.19   15.00
  -2  -7  -1   91.89   13.10
  -2  -7  -1  102.79   13.80
  -2   7  -2 2019.30  120.59
   2   7   2 2026.20  121.29
   2   7   2 2000.80  118.59
  -2   7  -2 1957.20  121.79
   2   7   2 2174.08  121.89
  -2   7  -2 2127.19  123.09
   2   7   2 1813.42  121.29
  -2   7  -2 1952.40  122.39
   2  -7   2 2227.88  119.69
  -2  -7  -2 2030.60  121.99
   2  -7   2 2039.00  122.19
   2  -7   2 2405.06  125.09
  -2  -7  -2 1897.41  122.19
  -2  -7  -2 1980.50  121.59
  -2  -7  -2 2094.09  119.79
   2  -7   2 2057.39  118.99
  -2  -7  -2 2102.39  120.19
   2  -7   2 2118.69  121.49
  -2  -7  -2 2194.58  120.59
   2  -7   2 2050.49  120.69
  -2   7  -3   -2.20    7.70
  -2   7  -3    0.50    7.90
   2   7   3   10.20    8.00
   2   7   3    9.60    7.50
  -2   7  -3   -8.90    5.90
   2   7   3    2.00    4.90
  -2   7  -3   -2.30    6.20
   2   7   3   -9.10    5.70
  -2  -7  -3    0.20    7.70
  -2  -7  -3    3.90    7.50
  -2  -7  -3   -2.50    5.20
  -2  -7  -3    0.90    6.80
   2  -7   3    5.60    8.10
   2  -7   3   -3.20    4.90
   2  -7   3   -6.20    5.80
   2  -7   3    1.80    7.10
   2  -7   3   -3.90    5.40
  -2  -7  -3    1.50    5.20
  -2  -7  -3    6.90    7.00
  -2   7  -4 1530.95   96.89
   2   7   4 1511.65   95.49
   2   7   4 1548.05   95.29
   2   7   4 1419.26   95.79
   2   7   4 1742.43   93.29
  -2   7  -4 1651.03   96.39
  -2   7  -4 1621.44   97.19
   2  -7   4 1666.73   93.79
  -2  -7  -4 1515.35   96.69
  -2  -7  -4 1580.04   96.79
  -2  -7  -4 1526.45   94.49
  -2  -7  -4 1576.14   96.89
  -2  -7  -4 1593.54   94.89
   2  -7   4 1605.04   95.79
   2  -7   4 1877.21   99.79
   2  -7   4 1605.24   93.39
  -2  -7  -4 1601.94   94.39
   2  -7   4 1630.44   95.79
  -2   7  -5   96.79   15.60
   2   7   5   54.99   11.10
   2   7   5   59.89   11.70
   2   7   5   63.89   10.30
   2   7   5   58.79   12.30
  -2   7  -5   62.19   12.10
  -2   7  -5   88.59   15.90
   2  -7   5   76.19   14.40
  -2  -7  -5   47.70   10.20
   2  -7   5   66.19   11.10
  -2  -7  -5   56.29   12.00
  -2  -7  -5   50.79   11.50
  -2  -7  -5   42.20    9.30
   2  -7   5   57.99    9.70
  -2  -7  -5   57.89   11.80
  -2  -7  -5   62.79   10.80
   2   7   6 1722.63  109.29
  -2   7  -6 1756.72  111.29
  -2   7  -6 1901.31  111.09
   2   7   6 1919.51  106.39
  -2   7  -6 1865.71  110.79
   2   7   6 1933.31  111.49
   2   7   6 1911.81  110.89
  -2   7  -6 1794.02  111.99
   2  -7   6 2007.70  107.19
   2  -7   6 1805.92  107.19
  -2  -7  -6 1920.91  109.09
   2  -7   6 2037.00  113.19
  -2  -7  -6 1599.54  109.59
  -2  -7  -6 1860.91  108.99
  -2  -7  -6 1811.52  107.89
  -2  -7  -6 1877.31  111.89
  -2  -7  -6 1779.22  110.89
   2   7   7    5.10    7.30
  -2   7  -7    8.10    7.20
  -2   7  -7   -5.40    6.90
   2   7   7   -9.70    6.80
   2   7   7   -1.30    7.60
  -2   7  -7    6.80    8.40
  -2   7  -7   -2.60    6.60
  -2   7  -7    4.50    6.70
  -2  -7  -7   -5.30    6.30
  -2  -7  -7    1.10    8.00
  -2  -7  -7   -2.00    5.30
  -2  -7  -7   -0.50    6.90
  -2  -7  -7    1.80    8.80
   2  -7   7    9.20    9.00
   2  -7   7   -3.10    5.40
   2  -7   7    1.10    6.20
  -2   7  -8   84.59   16.60
  -2   7  -8   99.39   15.40
  -2   7  -8  120.49   15.90
  -2   7  -8   82.69   16.40
  -2   7  -8  107.29   18.20
   2   7   8   91.89   16.20
  -2  -7  -8   96.29   18.10
  -2  -7  -8   77.39   14.60
  -2  -7  -8  128.19   22.20
   2  -7   8  116.79   12.70
  -2  -7  -8   99.39   16.10
  -2  -7  -8   97.59   12.90
   2  -7   8   99.99   18.20
   2  -7   8  105.09   12.70
  -2   7  -9   49.99   12.00
  -2   7  -9   22.30   10.00
  -2   7  -9   18.70    9.50
  -2   7  -9   28.80    9.20
  -2   7  -9   28.00   10.30
   2   7   9   34.60    9.70
  -2  -7  -9   33.80    7.10
   2  -7   9   30.80    7.10
   2  -7   9   19.30    6.70
  -2  -7  -9   32.20   10.40
  -2  -7  -9   35.60    8.80
   2  -7   9   39.00   10.90
  -2  -7  -9   22.90   10.60
  -2   7 -10  440.16   38.90
   2   7  10  566.64   39.30
  -2   7 -10  497.65   37.80
  -2   7 -10  554.04   40.30
  -2   7 -10  502.75   37.60
  -2  -7 -10  530.45   36.10
  -2  -7 -10  507.55   40.90
  -2  -7 -10  470.45   33.00
   2  -7  10  528.65   33.40
  -2  -7 -10  564.94   39.20
   2  -7  10  569.44   34.40
  -2   7 -11   68.19   20.10
  -2   7 -11   80.29   17.00
  -2   7 -11   68.09   14.30
   2  -7  11   73.19   11.40
   2  -7  11   50.99    9.20
  -2  -7 -11   88.19   15.80
  -2  -7 -11   81.89   13.00
  -2  -7 -11   48.60    9.20
  -2  -7 -11  106.29   20.10
  -2   7 -12  626.94   43.80
   2   7  12  654.03   43.10
  -2   7 -12  662.83   47.40
  -2   7 -12  581.34   46.00
   2  -7  12  636.34   39.00
  -2  -7 -12  607.64   50.99
  -2  -7 -12  654.03   45.50
  -2  -7 -12  641.24   37.90
   2  -7  12  667.63   40.10
  -2  -7 -12  576.54   41.40
   2   7  13  177.88   19.60
  -2   7 -13  168.18   23.00
  -2   7 -13  154.98   22.80
  -2   7 -13  163.58   19.20
  -2  -7 -13  149.79   20.60
   2  -7  13  151.18   14.50
  -2  -7 -13  149.59   24.80
   2  -7  13  174.98   15.60
  -2   7 -14  416.26   37.10
  -2   7 -14  444.06   33.80
  -2   7 -14  425.56   38.10
   2   7  14  412.06   32.80
  -2  -7 -14  420.26   40.80
   2  -7  14  487.35   30.00
  -2  -7 -14  461.35   35.90
   2  -7  14  485.95   28.90
  -2   7 -15    7.70    7.80
  -2   7 -15    5.10   11.10
   2   7  15    4.20    9.80
  -2   7 -15    6.90   10.50
   2  -7  15    3.40    5.40
  -2  -7 -15  -10.70   12.90
  -2  -7 -15   12.70    9.20
  -2   7 -16  256.97   24.40
  -2   7 -16  258.27   29.90
   2   7  16  241.68   25.00
  -2   7 -16  253.27   28.40
   2  -7  16  286.77   18.60
  -2  -7 -16  275.37   35.50
  -2  -7 -16  242.28   26.10
  -2   7 -17   67.59   12.70
  -2   7 -17   73.49   15.50
  -2   7 -17   67.19   16.00
  -2  -7 -17   52.89   12.00
  -2  -7 -17   77.79   20.60
   2   8 -17   34.70   11.80
  -2   8  17   -4.60   11.80
   2   8 -17   29.20   16.80
   2   8 -17   20.10   13.00
   2  -8 -17   34.70   13.60
   2  -8 -17   55.69   18.30
  -2  -8  17   33.00    8.60
  -2  -8  17   50.49   11.30
   2   8 -16   28.60   11.50
   2   8 -16   10.10   14.70
   2   8 -16   27.40   13.30
   2  -8 -16   29.00   14.00
  -2  -8  16   40.80    9.20
   2  -8 -16   30.00   15.20
   2   8 -15  156.78   21.00
   2   8 -15   89.19   18.90
  -2   8  15  117.39   18.50
   2   8 -15  102.59   20.70
   2  -8 -15  148.19   23.20
   2  -8 -15  126.99   23.00
  -2  -8  15  118.89   15.40
  -2   8  14   -2.80   12.20
   2   8 -14  -12.90   11.80
   2   8 -14    2.60    9.10
   2   8 -14    3.00    9.50
   2  -8 -14   13.70   11.60
   2  -8 -14   28.20   13.00
  -2  -8  14   12.70    7.70
   2   8 -13  191.48   28.00
  -2   8  13  240.48   27.00
   2   8 -13  210.88   24.20
   2   8 -13  287.67   28.40
  -2  -8  13  239.58   20.90
   2  -8 -13  247.08   27.90
   2  -8 -13  278.37   30.60
   2   8 -12   -7.40    9.00
  -2   8  12    3.20   10.60
   2   8 -12    5.30   11.80
   2   8 -12   -0.50    9.60
  -2  -8  12    0.00    7.80
   2  -8 -12    9.90   12.40
   2  -8 -12   -0.50   11.10
   2   8 -11  219.68   29.10
  -2   8  11  278.57   26.90
   2   8 -11  249.58   26.90
  -2  -8  11  249.08   21.50
   2  -8 -11  283.17   29.10
   2  -8 -11  234.68   29.40
   2   8 -10   11.70   12.10
   2   8 -10   13.40    8.80
  -2   8  10   12.50   11.20
   2   8 -10   23.20   10.20
  -2   8  10   11.80    6.00
   2  -8 -10   22.20   12.00
   2  -8 -10   25.20    6.80
   2  -8 -10   18.50   11.50
  -2  -8  10   28.80    8.90
  -2   8   9   53.29    8.60
  -2   8   9   45.70   14.00
   2   8  -9   54.79   13.00
   2   8  -9   46.70   13.60
   2   8  -9   51.69   12.80
   2  -8  -9   57.69   14.20
  -2  -8   9   49.40   17.50
  -2  -8   9   59.89   10.70
   2  -8  -9   41.80   13.40
   2  -8  -9   56.09   11.00
   2   8  -8    4.90   10.80
   2   8  -8   21.20   11.20
  -2   8   8  -11.40    9.80
   2   8  -8    9.60    9.50
  -2   8   8    9.20    5.90
  -2  -8   8   -4.10   10.60
   2  -8  -8    4.80   11.70
  -2  -8   8   18.60    7.90
   2  -8  -8    2.40   10.20
   2  -8  -8   16.10    8.80
   2  -8  -8   13.50    7.10
   2   8  -7   89.59   17.80
   2   8  -7   66.69   15.40
  -2   8   7  101.99   12.90
   2   8  -7   88.99   15.10
  -2   8   7   81.89   16.20
  -2   8   7   65.89   14.10
  -2  -8   7   85.29   16.80
   2  -8  -7   75.19   15.20
  -2  -8   7   92.29   14.00
   2  -8  -7   87.89   15.30
   2  -8  -7   72.79   13.10
   2  -8  -7   72.09   15.70
  -2   8   6   44.40   12.90
  -2   8   6   48.60    9.10
   2   8  -6   31.10    8.90
  -2   8   6   20.40   11.00
   2   8  -6   34.00   12.00
   2   8  -6   64.69   13.50
   2  -8  -6   36.60    8.60
  -2  -8   6   45.60   13.80
  -2  -8   6   45.50   10.00
  -2  -8   6   42.20   13.90
   2  -8  -6   36.90   10.40
   2  -8  -6   35.30   12.00
   2  -8  -6   36.40   12.10
  -2   8   5  996.90   57.49
  -2   8   5  908.71   67.99
   2   8  -5  859.41   59.29
   2   8  -5  937.01   61.79
  -2   8   5  933.21   61.09
   2   8  -5  981.80   63.49
   2  -8  -5  961.50   61.89
   2  -8  -5  914.11   58.69
  -2  -8   5  791.92   61.79
   2  -8  -5  969.50   59.39
   2  -8  -5  996.10   63.09
  -2  -8   5  858.81   57.09
  -2  -8   5  900.71   59.79
  -2   8   4  143.69   20.60
   2   8  -4  130.89   20.20
  -2   8   4  139.99   15.50
  -2   8   4  103.59   19.20
   2   8  -4  108.79   16.10
   2   8  -4  122.99   18.80
   2  -8  -4   97.99   16.30
   2  -8  -4  134.29   19.80
  -2  -8   4  129.79   16.40
  -2  -8   4  124.69   17.00
   2  -8  -4  135.59   15.60
  -2  -8   4  118.99   20.00
   2  -8  -4  154.38   19.80
   2   8  -3  336.37   27.90
   2   8  -3  319.17   30.70
   2   8  -3  395.26   31.50
  -2   8   3  358.76   32.20
  -2   8   3  397.26   31.80
  -2   8   3  381.16   27.20
  -2  -8   3  316.87   27.20
  -2  -8   3  363.16   32.30
   2  -8  -3  388.66   31.50
   2  -8  -3  351.66   27.80
  -2  -8   3  347.97   29.00
   2  -8  -3  386.56   31.40
   2  -8  -3  352.66   28.40
  -2   8   2   94.79   17.60
  -2   8   2   76.79   14.40
  -2   8   2   73.49   13.80
   2   8  -2   76.99   14.60
   2   8  -2   74.39   13.80
   2   8  -2   97.79   17.30
  -2  -8   2   56.69   11.40
  -2  -8   2   73.99   13.60
   2  -8  -2   84.89   15.60
   2  -8  -2   68.29   14.70
   2  -8  -2   72.19   13.70
   2  -8  -2   75.29   13.60
  -2  -8   2   44.10   13.60
   2  -8  -2   71.49   14.80
   2   8  -1  336.77   29.10
  -2   8   1  271.57   27.70
  -2   8   1  260.77   28.00
   2   8  -1  320.77   25.60
  -2   8   1  322.07   25.80
   2   8  -1  340.27   29.10
   2  -8  -1  303.57   30.10
   2  -8  -1  340.17   25.60
   2  -8  -1  345.17   28.80
  -2  -8   1  369.76   28.60
  -2  -8   1  341.97   30.40
   2  -8  -1  310.67   26.60
  -2  -8   1  289.97   24.90
  -2  -8   1  277.17   27.40
   2  -8  -1  292.27   28.00
   2   8   0   77.99   13.10
  -2   8   0   83.89   14.40
  -2   8   0   75.19   14.30
   2   8   0   79.39   15.00
   2   8   0   49.80   12.90
  -2   8   0   77.19   15.00
   2  -8   0   50.19   12.90
   2  -8   0   83.19   16.60
   2  -8   0   94.09   17.10
   2  -8   0   60.99   11.30
  -2  -8   0   86.49   16.30
  -2  -8   0   76.19   13.60
  -2  -8   0   70.59   12.10
  -2  -8   0   73.69   15.20
   2  -8   0   81.19   16.40
  -2  -8   0   58.59   13.00
  -2   8  -1   64.89   14.50
   2   8   1  105.59   18.60
   2   8   1  101.89   17.30
  -2   8  -1  117.49   19.00
  -2   8  -1  109.09   15.40
   2   8   1   98.99   14.10
  -2  -8  -1   73.39   14.50
  -2  -8  -1   88.59   15.20
  -2  -8  -1   77.39   15.20
   2  -8   1  110.19   18.30
   2  -8   1   94.99   15.30
   2  -8   1   80.19   14.20
   2  -8   1   88.79   17.00
  -2  -8  -1   75.99   14.50
   2  -8   1   79.09   16.20
  -2  -8  -1  109.19   15.00
   2   8   2   69.69   12.80
  -2   8  -2   35.00   11.50
  -2   8  -2   62.69   11.20
  -2   8  -2   56.59   14.20
   2   8   2   51.59   12.80
   2   8   2   43.90   11.80
   2  -8   2   49.00   11.90
  -2  -8  -2   50.89   13.00
  -2  -8  -2   27.30    9.40
   2  -8   2   68.89   14.10
  -2  -8  -2   55.39   12.20
   2  -8   2   61.19   11.10
  -2  -8  -2   73.09   13.80
   2  -8   2   57.29   11.80
  -2  -8  -2   62.09   11.10
  -2  -8  -2   50.39   10.90
   2   8   3   18.20    9.80
  -2   8  -3   27.20    9.30
  -2   8  -3   30.80   11.40
   2   8   3   22.10   10.80
   2   8   3   22.60    7.10
  -2   8  -3   15.30   10.10
   2   8   3   -1.30    6.30
  -2  -8  -3   18.10    8.00
   2  -8   3   -3.40    4.70
   2  -8   3   30.40   12.00
  -2  -8  -3   12.40    8.30
   2  -8   3   14.80    8.60
   2  -8   3   18.10    8.30
  -2  -8  -3   31.80   10.30
  -2  -8  -3   26.90    7.80
  -2  -8  -3   24.10    9.50
   2  -8   3   29.40   10.60
   2   8   4   30.50   10.30
   2   8   4   36.10   12.10
  -2   8  -4   54.39   13.30
  -2   8  -4   31.90   11.10
  -2   8  -4   37.80   11.00
   2   8   4   27.00    8.00
   2  -8   4   32.10   10.30
  -2  -8  -4   34.30    9.40
  -2  -8  -4   21.20    9.90
   2  -8   4   27.50    9.70
  -2  -8  -4   29.80    8.90
   2  -8   4   34.20    9.00
  -2  -8  -4   23.00    9.90
  -2  -8  -4   16.70    9.80
  -2  -8  -4   16.90    8.80
   2  -8   4    6.40    5.00
  -2   8  -5  498.75   36.50
  -2   8  -5  446.96   36.90
   2   8   5  471.55   31.20
   2   8   5  468.05   35.50
   2   8   5  464.15   36.50
  -2   8  -5  470.55   35.50
  -2  -8  -5  418.96   35.30
  -2  -8  -5  466.25   33.90
   2  -8   5  454.15   37.40
  -2  -8  -5  423.46   35.30
  -2  -8  -5  437.16   33.10
  -2  -8  -5  428.56   32.80
   2  -8   5  470.75   43.60
   2  -8   5  384.36   31.10
  -2  -8  -5  452.05   36.30
   2   8   6  182.18   16.80
  -2   8  -6  178.98   22.50
  -2   8  -6  202.68   22.20
  -2   8  -6  186.78   22.60
   2   8   6  154.18   21.00
  -2  -8  -6  167.28   19.50
   2  -8   6  141.09   21.90
  -2  -8  -6  188.38   18.90
  -2  -8  -6  174.38   22.40
   2  -8   6  186.58   18.10
  -2  -8  -6  187.98   20.90
  -2  -8  -6  144.89   20.00
  -2  -8  -6  150.78   20.50
  -2   8  -7   27.20   10.60
  -2   8  -7   55.49   22.70
  -2   8  -7   51.99   12.70
   2   8   7   36.00   11.70
  -2  -8  -7   30.10   10.40
   2  -8   7    5.70    5.70
  -2  -8  -7   28.70   11.00
   2  -8   7   41.10    9.10
  -2  -8  -7   30.20    8.30
  -2  -8  -7   21.70   10.60
  -2   8  -8  346.07   33.80
  -2   8  -8  424.56   33.40
   2   8   8  394.76   32.80
  -2   8  -8  418.36   34.20
  -2  -8  -8  412.76   32.00
   2  -8   8  391.06   28.50
  -2  -8  -8  395.96   28.90
  -2  -8  -8  370.66   34.80
  -2   8  -9   25.90   11.50
  -2   8  -9   58.69   17.50
   2   8   9   32.40   11.70
  -2  -8  -9   44.30   11.90
  -2  -8  -9   46.30   15.70
  -2  -8  -9   38.30   12.20
   2  -8   9   39.30    9.90
  -2  -8  -9   46.70    9.10
   2  -8   9   48.60    9.60
  -2   8 -10   13.10   10.60
  -2   8 -10   17.50   10.50
   2   8  10   17.40   10.10
  -2   8 -10    6.00   11.80
  -2  -8 -10   14.80   12.10
  -2  -8 -10    5.90    9.30
  -2  -8 -10   15.60   10.40
  -2  -8 -10    7.20    6.00
   2  -8  10    9.30    7.60
  -2   8 -11  222.88   27.90
  -2   8 -11  262.57   25.80
   2   8  11  253.47   24.30
  -2   8 -11  229.98   27.80
  -2  -8 -11  256.37   25.80
   2  -8  11  251.47   20.20
   2  -8  11  250.37   22.00
  -2  -8 -11  206.88   28.70
  -2   8 -12  158.48   24.40
  -2   8 -12  136.19   19.60
  -2   8 -12  136.89   21.90
  -2  -8 -12  115.69   20.60
  -2  -8 -12  164.38   26.50
   2  -8  12  167.38   15.90
  -2  -8 -12  143.39   13.70
   2  -8  12  154.98   16.90
  -2   8 -13   68.69   15.10
  -2   8 -13   72.59   14.00
   2   8  13  100.59   19.00
  -2   8 -13   77.89   17.50
   2  -8  13   74.49   12.70
  -2  -8 -13   65.49    8.30
  -2  -8 -13   72.19   15.70
   2  -8  13   58.49   10.80
  -2  -8 -13   53.69   17.00
  -2   8 -14  723.03   54.89
   2   8  14  683.23   50.09
  -2   8 -14  790.82   51.79
  -2   8 -14  712.03   55.09
   2  -8  14  762.62   45.00
   2  -8  14  782.12   46.50
  -2  -8 -14  740.63   52.09
  -2  -8 -14  651.13   57.59
   2   8  15   34.90   11.90
  -2   8 -15   31.70   15.30
  -2   8 -15    5.90   11.90
  -2   8 -15   27.30   10.40
   2  -8  15   15.00    7.00
  -2  -8 -15   11.10   15.10
   2  -8  15   -1.00    8.30
  -2  -8 -15   -5.70    8.50
  -2   8 -16  404.96   38.90
  -2   8 -16  401.46   40.20
  -2   8 -16  443.36   34.00
   2  -8  16  394.26   27.80
  -2  -8 -16  419.96   45.50
   2  -8  16  433.66   26.90
  -2  -8 -16  418.26   35.10
   2   9 -14   29.60   12.00
  -2   9  14   10.20   11.80
   2   9 -14   31.90   14.60
   2   9 -14   29.40   18.10
   2  -9 -14   39.30   17.10
   2  -9 -14   29.50   14.40
  -2  -9  14   30.50    9.90
   2   9 -13  257.57   37.10
   2   9 -13  332.97   31.00
   2   9 -13  307.47   32.40
  -2   9  13  280.67   32.20
   2  -9 -13  311.07   36.00
  -2  -9  13  316.37   25.60
   2  -9 -13  338.17   33.80
   2   9 -12   50.09   15.60
   2   9 -12   38.70   12.70
   2   9 -12   15.60   16.90
  -2   9  12   50.29   15.60
   2  -9 -12   30.20    7.30
   2  -9 -12   57.09   17.00
  -2  -9  12   52.09   10.80
   2  -9 -12   52.09   18.30
   2   9 -11   74.99   15.90
   2   9 -11   30.80   18.10
  -2   9  11   46.90   14.60
   2   9 -11   60.49   14.20
   2  -9 -11   52.49   13.70
   2  -9 -11   47.00   15.70
  -2  -9  11   83.99   15.50
   2  -9 -11   81.39   17.20
   2  -9 -11   69.79   13.00
  -2   9  10   14.00   12.00
  -2   9  10   23.50    7.20
   2   9 -10   26.30   12.40
   2   9 -10   16.90   10.10
   2   9 -10   33.10   16.00
   2  -9 -10    7.20   13.40
  -2  -9  10   13.00    8.70
   2  -9 -10    4.30   12.00
   2  -9 -10   28.30   12.30
   2  -9 -10   24.50    7.70
   2   9  -9  132.89   23.40
  -2   9   9  125.89   24.40
   2   9  -9  141.79   26.10
   2   9  -9  136.29   20.60
  -2   9   9  135.19   16.10
   2  -9  -9  101.59   19.70
   2  -9  -9  134.39   24.60
  -2  -9   9  110.09   17.50
   2  -9  -9  131.79   17.10
   2  -9  -9  109.29   18.00
  -2   9   8   33.70   15.00
   2   9  -8   33.10    9.90
  -2   9   8   18.40    7.70
   2   9  -8   36.00   16.00
   2   9  -8   19.10   12.30
   2  -9  -8   27.20   13.00
   2  -9  -8   14.00   12.90
  -2  -9   8   15.30    9.40
   2  -9  -8   14.20   10.50
   2  -9  -8   21.20    8.00
   2   9  -7   77.49   17.20
   2   9  -7   66.69   16.10
  -2   9   7   68.09   11.20
  -2   9   7   71.89   16.80
   2   9  -7   54.09   12.10
   2  -9  -7   60.29   17.60
  -2  -9   7   85.69   15.30
   2  -9  -7   65.59   14.30
   2  -9  -7   94.19   19.10
   2  -9  -7   63.39   12.60
  -2   9   6   93.09   14.70
   2   9  -6   89.79   17.60
   2   9  -6   76.89   15.60
   2   9  -6   99.09   19.40
  -2   9   6   92.59   18.40
   2  -9  -6   82.49   16.60
   2  -9  -6   95.99   15.40
   2  -9  -6   94.79   16.00
  -2  -9   6   68.59   17.70
  -2  -9   6   93.49   16.20
   2  -9  -6   87.99   18.40
   2   9  -5    7.40    7.50
   2   9  -5   44.70   14.60
  -2   9   5   13.10    8.20
  -2   9   5    2.80   11.30
   2   9  -5   11.40   11.10
   2  -9  -5   33.90   11.30
  -2  -9   5    0.70   12.70
   2  -9  -5    7.80   11.40
  -2  -9   5   29.90   10.00
   2  -9  -5   26.90   10.50
   2   9  -4   10.70   10.80
   2   9  -4   24.70    9.60
   2   9  -4   32.60   24.80
  -2   9   4   15.80   11.90
  -2   9   4   32.00   17.20
  -2   9   4   19.10    8.30
   2  -9  -4   43.30   12.50
   2  -9  -4   23.10    9.40
   2  -9  -4   15.30   10.00
  -2  -9   4   30.40   13.90
   2  -9  -4   27.40   13.20
  -2  -9   4   15.60    9.30
  -2   9   3   14.50    8.80
   2   9  -3   20.00   11.40
   2   9  -3   32.30   11.60
  -2   9   3    8.50   11.50
   2   9  -3   13.00   17.20
   2  -9  -3   17.50   12.20
   2  -9  -3    8.40    8.70
   2  -9  -3   10.40   10.80
   2  -9  -3   33.30   10.40
  -2  -9   3    9.50    8.80
  -2  -9   3    7.80   12.40
  -2   9   2   20.50    8.40
  -2   9   2    2.60   12.30
  -2   9   2   35.50   11.70
   2   9  -2   25.60   13.20
   2   9  -2   40.60   10.60
   2   9  -2   21.00   12.50
  -2  -9   2    4.50    9.10
   2  -9  -2   29.90   10.70
   2  -9  -2   26.80   11.80
  -2  -9   2   32.10   13.70
   2  -9  -2   33.80   10.70
   2  -9  -2   17.10   10.80
  -2   9   1  194.58   24.30
   2   9  -1  181.38   19.50
  -2   9   1  138.79   18.80
  -2   9   1  128.49   21.40
   2   9  -1  132.99   22.20
   2   9  -1  147.29   22.50
  -2  -9   1  172.58   24.60
   2  -9  -1  131.09   19.80
   2  -9  -1  139.09   21.90
   2  -9  -1  115.39   21.20
   2  -9  -1  151.58   18.60
  -2  -9   1  130.59   18.90
   2  -9  -1  139.99   22.00
  -2  -9   1  147.89   24.20
   2   9   0   31.10    9.00
  -2   9   0   31.40   12.50
  -2   9   0   20.10    9.50
   2   9   0   14.20   11.60
   2   9   0   27.50   11.10
  -2  -9   0    6.40   11.00
   2  -9   0   15.40   11.70
  -2  -9   0   26.60   10.90
   2  -9   0   14.40   11.60
  -2  -9   0   24.90   12.80
  -2  -9   0   16.30    9.30
   2  -9   0   14.00    8.80
  -2  -9   0   28.20   12.10
   2  -9   0   20.10   10.90
   2   9   1  236.68   22.10
  -2   9  -1  201.68   27.40
   2   9   1  222.38   26.50
   2   9   1  247.48   27.90
  -2   9  -1  263.57   24.50
  -2   9  -1  250.27   27.40
  -2  -9  -1  286.97   28.10
   2  -9   1  239.88   28.00
  -2  -9  -1  234.48   25.80
   2  -9   1  233.98   22.90
   2  -9   1  233.98   25.50
  -2  -9  -1  264.97   24.80
  -2  -9  -1  221.98   23.20
   2  -9   1  215.48   26.00
  -2  -9  -1  220.68   27.60
   2   9   2  211.58   21.10
  -2   9  -2  195.78   25.50
  -2   9  -2  189.78   26.20
  -2   9  -2  168.38   25.10
   2   9   2  210.48   26.00
   2  -9   2  216.18   21.40
  -2  -9  -2  217.98   23.00
  -2  -9  -2  218.28   25.70
  -2  -9  -2  234.68   24.70
   2  -9   2  190.68   23.60
   2  -9   2  221.58   28.50
  -2  -9  -2  197.78   22.20
  -2  -9  -2  190.78   24.90
   2   9   3   20.70    8.80
  -2   9  -3   13.60   11.50
  -2   9  -3   22.50   11.90
  -2   9  -3   29.40   10.60
   2  -9   3   27.10   11.30
  -2  -9  -3   23.30   11.60
  -2  -9  -3   12.90   10.30
  -2  -9  -3   20.50   10.30
  -2  -9  -3    6.70    8.80
  -2  -9  -3   26.40   11.50
   2  -9   3    4.30    8.90
   2  -9   3   -7.10   10.80
  -2   9  -4  256.67   25.30
   2   9   4  243.38   26.00
  -2   9  -4  295.07   28.70
  -2   9  -4  231.18   27.30
   2   9   4  216.98   21.30
  -2  -9  -4  213.28   23.40
   2  -9   4  225.88   22.20
  -2  -9  -4  202.28   25.50
  -2  -9  -4  206.38   23.20
  -2  -9  -4  228.38   27.00
  -2  -9  -4  213.58   26.60
   2   9   5  200.08   25.10
   2   9   5  234.18   20.80
  -2   9  -5  211.78   28.10
  -2   9  -5  249.18   25.90
  -2   9  -5  233.28   25.70
  -2  -9  -5  194.28   23.30
  -2  -9  -5  240.88   26.70
  -2  -9  -5  221.78   25.80
   2  -9   5  206.68   21.00
  -2  -9  -5  167.68   24.60
  -2   9  -6   63.29   15.80
   2   9   6   68.89   11.40
  -2   9  -6   61.19   15.60
  -2   9  -6  106.59   20.10
   2   9   6   71.69   14.70
   2  -9   6   56.49   11.40
  -2  -9  -6   61.59   13.80
  -2  -9  -6   57.59   11.30
  -2  -9  -6   58.99   15.30
  -2  -9  -6   67.99   16.00
  -2   9  -7  542.95   42.80
  -2   9  -7  510.05   45.30
  -2   9  -7  560.84   42.00
   2   9   7  498.35   40.90
   2  -9   7  620.04   37.90
  -2  -9  -7  572.44   44.50
  -2  -9  -7  499.05   38.50
  -2  -9  -7  503.95   42.60
  -2  -9  -7  570.54   41.10
  -2   9  -8    5.70   13.80
  -2   9  -8    3.80    9.90
   2   9   8   22.50   12.20
  -2   9  -8  -10.20    8.70
  -2  -9  -8    4.60   10.10
   2  -9   8    7.20    8.10
  -2  -9  -8    1.50   10.80
  -2  -9  -8   -0.20    7.10
  -2  -9  -8   14.10   12.30
  -2   9  -9  202.08   29.90
   2   9   9  203.18   25.60
  -2   9  -9  241.28   25.80
  -2   9  -9  235.38   27.70
  -2  -9  -9  230.28   26.90
  -2  -9  -9  222.48   26.00
  -2  -9  -9  220.28   28.30
  -2  -9  -9  227.78   21.00
   2  -9   9  250.17   21.30
   2   9  10    6.90   11.60
  -2   9 -10    5.60   11.50
  -2   9 -10  -11.90    9.30
  -2   9 -10   11.20   13.60
  -2  -9 -10    7.40    7.50
  -2  -9 -10    7.40   10.00
  -2  -9 -10    2.00    9.90
   2  -9  10   -3.60    7.50
  -2  -9 -10    2.60   12.10
   2   9  11   32.50   12.40
  -2   9 -11   32.10   16.30
  -2   9 -11   29.40   12.90
  -2   9 -11   59.69   17.00
  -2  -9 -11   65.09   15.50
  -2  -9 -11   23.10   14.10
   2  -9  11   39.30   11.20
  -2  -9 -11   59.69   14.70
  -2  -9 -11   29.50    8.40
  -2   9 -12  143.99   22.10
  -2   9 -12  141.49   28.50
  -2   9 -12  184.58   26.10
  -2  -9 -12  117.29   20.80
  -2  -9 -12  193.28   24.80
  -2  -9 -12  153.48   15.10
  -2  -9 -12  157.08   29.80
   2   9  13    8.50   13.20
  -2   9 -13   -9.50   14.40
  -2   9 -13   -7.60   11.50
  -2   9 -13   16.90   10.50
  -2  -9 -13    8.80    5.30
   2  -9  13   18.00    9.30
  -2  -9 -13   -4.30   13.50
  -2  -9 -13    8.70   11.60
  -2  -9 -13   -3.70   11.00
   2  10 -11  598.24   46.70
   2  10 -11  586.14   54.79
  -2  10  11  565.94   48.10
   2  10 -11  618.24   47.50
   2 -10 -11  556.84   49.40
   2 -10 -11  496.55   38.40
   2 -10 -11  521.05   48.30
  -2 -10  11  620.64   40.20
   2 -10 -11  557.04   45.50
   2  10 -10   10.30   12.00
   2  10 -10   40.00   13.70
   2  10 -10  -10.60   19.20
  -2  10  10   23.30    8.70
   2 -10 -10   -4.40   14.20
   2 -10 -10   24.70   14.80
  -2 -10  10   34.70   11.10
   2 -10 -10   24.10    9.40
   2 -10 -10   24.20   13.10
   2  10  -9   98.49   18.50
   2  10  -9   93.59   18.60
  -2  10   9   70.09   18.10
   2  10  -9  119.09   24.00
  -2  10   9  103.69   15.90
   2 -10  -9   83.29   17.40
   2 -10  -9   68.99   14.70
   2 -10  -9   51.39   17.70
   2 -10  -9   62.39   16.10
  -2 -10   9   83.89   13.50
  -2  10   8   31.30   10.00
   2  10  -8   22.50   12.30
   2  10  -8    8.10   13.00
  -2  10   8   31.20   16.40
   2  10  -8   24.70   18.20
  -2 -10   8   14.30   10.80
   2 -10  -8   53.39   13.20
   2 -10  -8   37.00   15.30
   2 -10  -8   10.30   13.00
   2 -10  -8   18.80   10.40
   2  10  -7  345.67   40.50
  -2  10   7  374.56   38.20
  -2  10   7  366.46   28.10
   2  10  -7  337.07   32.70
   2  10  -7  380.06   36.20
   2 -10  -7  330.67   35.70
   2 -10  -7  285.17   30.10
  -2 -10   7  354.06   29.60
   2 -10  -7  348.37   35.10
   2 -10  -7  321.07   31.20
  -2  10   6   71.79   12.60
   2  10  -6   85.49   32.50
   2  10  -6   63.19   22.50
   2  10  -6   52.09   13.90
  -2  10   6   45.30   16.80
   2 -10  -6   42.90   16.30
   2 -10  -6   52.79   14.20
   2 -10  -6   51.09   13.80
   2 -10  -6   46.90   16.60
  -2 -10   6   58.59   13.00
   2  10  -5  923.91   61.59
  -2  10   5  976.90   66.49
  -2  10   5  862.61   58.39
   2  10  -5  851.01   64.59
   2 -10  -5  988.30   61.79
  -2 -10   5  851.01   58.59
   2 -10  -5  891.51   64.39
   2 -10  -5  956.00   65.49
  -2  10   4   -7.20   14.00
   2  10  -4    8.70   12.90
  -2  10   4   10.50    9.70
   2  10  -4    2.10    8.50
   2 -10  -4   14.60   12.90
   2 -10  -4   11.50   11.40
  -2 -10   4    0.30    9.10
   2 -10  -4    3.10    9.00
  -2  10   3 1605.64  101.69
   2  10  -3 1596.54   95.99
   2  10  -3 1648.64  100.29
  -2  10   3 1492.55   96.09
   2 -10  -3 1575.34   95.49
   2 -10  -3 1570.94   98.99
  -2 -10   3 1374.86  101.89
  -2 -10   3 1517.95   94.39
   2 -10  -3 1684.43  114.19
   2  10  -2   12.40   12.60
  -2  10   2   18.90   12.90
   2  10  -2   27.30    9.70
  -2  10   2   10.40    8.90
   2 -10  -2   23.90   10.70
  -2 -10   2   23.00   11.00
   2 -10  -2   25.50   12.80
   2 -10  -2   41.60   15.00
  -2 -10   2   11.10   14.30
   2  10  -1  440.36   38.20
   2  10  -1  382.56   33.00
  -2  10   1  413.66   33.90
  -2  10   1  382.16   39.20
   2 -10  -1  428.66   37.70
  -2 -10   1  427.16   33.30
   2 -10  -1  453.85   37.90
   2 -10  -1  453.65   34.40
  -2 -10   1  349.96   39.90
  -2  10   0    8.10   11.90
   2  10   0   10.60    9.20
   2  10   0   -6.10   11.50
  -2  10   0    4.40    9.50
  -2 -10   0  -12.50   10.80
   2 -10   0    3.90   10.90
  -2 -10   0   13.10    9.60
   2 -10   0  -10.20    9.40
   2 -10   0   -4.90   10.10
   2  10   1   34.30   14.20
  -2  10  -1   20.90   10.30
  -2  10  -1   -3.50   20.50
   2  10   1   11.60    9.50
  -2  10  -1   35.30   15.40
  -2 -10  -1   10.40   11.50
   2 -10   1   28.40   13.30
   2 -10   1   21.20   10.70
  -2 -10  -1    3.30   14.20
  -2 -10  -1   35.20   11.90
  -2  10  -2  -14.70   14.00
  -2  10  -2   -6.10   11.80
   2  10   2   10.80    9.40
  -2  10  -2    2.00    9.50
   2  10   2    0.30   12.10
  -2 -10  -2    6.40    9.60
   2 -10   2    6.90   12.20
   2 -10   2   10.10    9.70
  -2 -10  -2    8.20   10.00
  -2 -10  -2   -3.60   10.90
  -2 -10  -2  -15.20   12.30
   2  10   3  140.99   23.70
  -2  10  -3  120.39   21.20
  -2  10  -3   81.49   20.20
  -2  10  -3  132.59   21.00
   2  10   3   82.29   20.90
  -2 -10  -3  108.29   21.10
  -2 -10  -3  157.98   21.00
   2 -10   3  126.69   18.40
  -2 -10  -3  158.18   23.70
  -2 -10  -3  109.49   20.90
   2  10   4   17.90    9.30
  -2  10  -4   16.00   12.00
  -2  10  -4   31.70   11.70
  -2  10  -4    4.10   15.00
   2  10   4   17.30   12.60
  -2 -10  -4    0.60   12.00
  -2 -10  -4   29.30   11.60
   2 -10   4   11.30   10.10
  -2 -10  -4   18.90   13.80
  -2 -10  -4   13.00   11.50
  -2  10  -5  285.17   29.00
  -2  10  -5  203.98   33.70
   2  10   5  275.47   31.70
  -2  10  -5  267.77   29.40
   2  10   5  261.87   24.50
  -2 -10  -5  286.77   31.10
   2 -10   5  278.47   25.20
  -2 -10  -5  237.88   28.80
  -2 -10  -5  234.68   27.30
  -2  10  -6   16.30   32.10
   2  10   6    5.30   13.90
   2  10   6   -7.30    7.70
  -2  10  -6   -2.70   10.80
  -2  10  -6   -0.60   11.50
  -2 -10  -6   -5.80   10.40
  -2 -10  -6   -6.90   11.50
   2 -10   6    6.80    9.70
  -2 -10  -6    0.40   11.10
  -2 -10  -6  -13.50    9.90
  -2  10  -7  201.98   25.90
  -2  10  -7  129.29   27.00
   2  10   7  151.38   24.40
  -2  10  -7  148.59   24.00
  -2 -10  -7  187.28   26.80
  -2 -10  -7  172.38   24.00
   2 -10   7  149.88   20.00
  -2 -10  -7  148.29   24.90
  -2 -10  -7  135.59   21.90
  -2  10  -8    4.00   12.30
   2  10   8    4.00   12.40
  -2  10  -8   12.00   12.20
  -2  10  -8  -13.50   16.60
  -2 -10  -8    1.60   10.10
   2 -10   8   -4.00    8.60
  -2 -10  -8  -16.20   10.50
  -2 -10  -8   24.80   12.60
  -2 -10  -8   -2.10   10.70
  -2  10  -9   10.50   12.30
   2  10   9   21.10   13.00
  -2  10  -9   19.90   18.20
  -2  10  -9   32.20   14.40
  -2 -10  -9    6.40   11.60
  -2 -10  -9   30.50   15.10
  -2 -10  -9   16.10   12.10
  -2 -10  -9   -4.50   11.40
   2 -10   9   15.70    9.80
  -2  10 -10   21.50   11.50
  -2  10 -10   27.60   15.10
  -2  10 -10   -9.20   18.20
   2  10  10    8.70   10.90
   2 -10  10   16.30    9.90
  -2 -10 -10    4.60   12.40
  -2 -10 -10   13.40   15.10
  -2 -10 -10   10.50    9.60
  -2 -10 -10   21.70   14.60
   2  11  -5   24.70   13.20
  -2  11   5   10.40   10.10
   2  11  -5   31.30   16.60
  -2  11   5   14.00   16.20
  -2 -11   5   22.50   11.50
   2 -11  -5   45.60   18.00
   2 -11  -5   12.10   16.30
   2 -11  -5   24.50   13.90
   2  11  -4   -4.10   15.20
  -2  11   4   28.80   11.20
   2  11  -4    5.70   11.60
  -2  11   4   -2.00   15.60
   2 -11  -4   24.90   12.20
   2 -11  -4   24.20   14.90
   2 -11  -4   11.90   14.80
  -2 -11   4    3.10   11.30
  -2  11   3   -3.90   10.10
   2  11  -3  -26.80   19.50
  -2  11   3   30.60   17.60
   2  11  -3  -12.20    9.70
   2 -11  -3   -0.50   12.50
  -2 -11   3   15.20   11.30
   2 -11  -3   31.10   14.90
   2 -11  -3   26.30   12.40
  -2  11   2    0.00   14.00
  -2  11   2   -4.80    9.30
   2  11  -2    0.80   15.40
   2  11  -2   -4.70    8.90
  -2 -11   2  -12.20    9.90
   2 -11  -2    3.60   10.90
   2 -11  -2   -9.10   12.70
   2 -11  -2   -0.10   13.90
  -2  11   1  107.89   21.30
   2  11  -1  107.59   21.10
  -2  11   1   91.29   16.40
   2  11  -1   84.69   15.60
  -2 -11   1  110.59   20.30
   2 -11  -1   99.29   17.30
   2 -11  -1   95.69   19.80
   2 -11  -1   96.09   20.00
   2  11   0   11.20   13.70
  -2  11   0  -12.90    9.30
   2  11   0    2.90    9.90
  -2 -11   0   14.10   11.30
   2 -11   0   -3.60   10.50
   2 -11   0    2.00   12.30
   2  11   1   27.00   11.70
  -2  11  -1   30.10   11.80
  -2  11  -1   55.39   17.80
   2  11   1   55.09   18.10
  -2 -11  -1   38.10   20.90
  -2 -11  -1   23.00   14.30
   2 -11   1   47.60   13.50
  -2 -11  -1   49.30   13.80
  -2  11  -2  135.09   26.90
   2  11   2  137.59   20.90
  -2  11  -2  104.39   18.40
   2  11   2  146.99   28.40
  -2 -11  -2   98.59   18.30
  -2 -11  -2  113.49   24.20
   2 -11   2  107.39   20.50
  -2 -11  -2  107.29   21.30
   2  11   3   11.40   10.10
  -2  11  -3   15.00   12.10
  -2  11  -3   26.00   14.90
   2  11   3    1.10   14.90
  -2 -11  -3    0.30   11.90
  -2 -11  -3    1.20   13.40
   2 -11   3   16.40   11.40
  -2  11  -4  268.97   31.30
   2  11   4  278.57   27.80
  -2  11  -4  311.87   34.20
   2  11   4  255.37   34.20
  -2 -11  -4  243.28   28.70
   2 -11   4  315.77   28.40
  -2 -11  -4  296.97   34.10
  -2 -11  -4  301.57   34.30
   3   0 -24   66.09   12.50
   3   0 -24   72.59   15.80
   3   0 -23    6.60   10.10
   3   0 -23   -3.20    7.30
   3   0 -22   15.00    8.50
   3   0 -22   28.90   12.60
   3   0 -21    4.70    5.40
   3   0 -21   11.70    7.50
   3   0 -21   -2.00    9.30
   3   0 -20  454.25   32.90
   3   0 -20  461.55   31.90
   3   0 -20  519.15   37.80
  -3   0  19    4.80    4.10
   3   0 -19   -9.00    4.70
   3   0 -19  -12.50    7.90
   3   0 -19   -1.00    6.40
   3   0 -18  161.68   14.60
   3   0 -17    4.60    7.80
   3   0 -17   -3.10    4.30
  -3   0  17    2.20    4.00
  -3   0  17   -0.20    4.80
   3   0 -17    4.10    5.70
  -3   0  16   16.30    5.60
  -3   0  15    4.40    4.60
  -3   0  15   -1.30    3.00
   3   0 -15   -5.00    3.80
   3   0 -15   -4.60    5.90
   3   0 -15    3.70    5.00
  -3   0  15   -1.10    3.10
  -3   0  14  614.64   40.60
  -3   0  14  624.84   38.90
   3   0 -14  731.63   44.50
   3   0 -14  727.23   42.00
   3   0 -14  694.73   40.70
  -3   0  13   -2.20    2.60
   3   0 -13   -1.10    4.90
   3   0 -13   -3.70    3.20
   3   0 -13    1.00    4.10
  -3   0  13    5.80    3.20
  -3   0  13   -2.30    2.90
  -3   0  12   72.39    6.80
   3   0 -12   70.59    9.10
  -3   0  12   60.39    7.80
   3   0 -12   56.99   10.30
   3   0 -12   62.89    7.80
  -3   0  12   67.99    6.60
   3   0 -11    4.30    4.40
   3   0 -11    0.30    3.00
   3   0 -11    3.50    3.70
  -3   0  11   -1.30    2.90
  -3   0  11   -0.50    2.30
  -3   0  11    1.80    2.70
  -3   0  10 1917.21  114.99
   3   0 -10 2043.80  117.99
   3   0 -10 2144.29  116.89
  -3   0  10 2137.39  115.09
  -3   0  10 2140.79  120.39
   3   0 -10 1986.60  115.79
  -3   0   9    1.50    1.90
  -3   0   9   -1.00    2.20
  -3   0   9    0.80    2.20
   3   0  -9    3.40    3.00
   3   0  -9    0.30    2.60
  -3   0   8 3430.36  196.18
  -3   0   8 3442.96  195.38
   3   0  -8 3365.06  195.88
   3   0  -8 3498.05  196.78
  -3   0   8 3866.61  195.48
  -3   0   7   -0.80    1.80
  -3   0   7    0.70    1.90
   3   0  -7    1.50    2.00
  -3   0   7    4.80    1.70
   3   0  -7   -2.30    2.00
   3   0  -6 3811.72  214.58
  -3   0   6 3861.71  214.88
   3   0  -6 3792.12  215.18
  -3   0   6 3982.00  214.18
  -3   0   6 3891.51  214.28
  -3   0   5    2.00    1.70
   3   0  -5    0.10    1.80
   3   0  -5   -0.20    1.40
  -3   0   5   -0.10    1.10
  -3   0   5   -0.60    1.30
  -3   0   4  175.98   10.00
   3   0  -4  141.49    9.90
   3   0  -4  161.18   10.60
  -3   0   4  150.28   10.30
   3   0  -3    1.30    1.20
  -3   0   3   -0.10    1.10
   3   0  -3    4.00    1.30
  -3   0   3    0.40    1.30
   3   0  -2   31.10    2.60
   3   0  -2   26.20    2.50
  -3   0   2   28.20    3.00
  -3   0   2   26.90    2.60
   3   0  -2   26.00    3.00
  -3   0   1    0.10    0.80
   3   0  -1   -0.20    0.90
  -3   0   1   -0.20    0.80
   3   0  -1    1.90    0.50
   3   0  -1   -0.10    0.70
  -3   0   0 2458.25  147.49
   3   0   0 2791.72  147.09
  -3   0   0 2743.03  147.19
  -3   0  -1    1.00    0.50
   3   0   1    0.50    0.80
  -3   0  -1    0.30    0.80
  -3   0  -3    2.90    1.50
  -3   0  -4 5117.39  283.67
  -3   0  -5    1.10    1.80
  -3   0  -5    1.90    0.80
  -3   0  -6  815.92   47.70
  -3   0  -6  825.72   45.90
  -3   0  -7    2.10    1.40
  -3   0  -7   -0.40    2.20
  -3   0  -8    2.40    2.60
  -3   0  -8    9.20    2.00
  -3   0  -9    4.30    1.80
  -3   0  -9    1.50    2.80
  -3   0  -9    2.30    2.00
  -3   0 -10  320.37   22.60
  -3   0 -10  372.26   26.40
  -3   0 -10  363.76   22.00
  -3   0 -10  350.66   20.60
  -3   0 -11    6.90    4.60
  -3   0 -11    3.20    2.70
  -3   0 -11   -2.40    3.00
  -3   0 -11    1.60    2.20
  -3   0 -12    6.30    2.90
  -3   0 -12   10.10    3.50
  -3   0 -12   16.20    6.30
  -3   0 -12    1.40    3.00
  -3   0 -13    2.50    5.20
  -3   0 -13    4.30    3.30
  -3   0 -13    2.20    3.60
  -3   0 -13   -1.60    2.30
  -3   0 -14  192.98   12.80
  -3   0 -14  163.08   14.70
  -3   0 -14  190.48   18.00
  -3   0 -14  199.68   14.00
  -3   0 -15    6.80    4.30
  -3   0 -15   -2.80    2.90
  -3   0 -15   -2.80    6.30
  -3   0 -15    0.60    4.00
  -3   0 -16 1433.66   87.99
  -3   0 -16 1540.85   87.09
  -3   0 -16 1488.75   87.09
  -3   0 -16 1677.53   92.19
  -3   0 -17   -1.80    3.60
  -3   0 -17   -6.60    4.30
  -3   0 -17  -12.20    7.30
  -3   0 -17    0.70    4.50
  -3   0 -18 1203.48   71.79
  -3   0 -18 1293.57   72.49
  -3   0 -18 1255.27   76.79
  -3   0 -18 1213.48   70.99
  -3   0 -19    4.90    8.40
  -3   0 -19   -2.80    4.40
  -3   0 -19    4.50    4.40
  -3   0 -19   -0.30    5.00
  -3   0 -20  625.94   39.50
  -3   0 -20  584.44   38.30
  -3   0 -20  678.63   38.90
  -3   0 -20  665.73   45.60
  -3   0 -21   -4.30    5.40
  -3   0 -21   -6.10    8.20
  -3   0 -21    3.20    4.50
  -3   0 -21    2.20    4.80
  -3   0 -22   58.69   15.20
  -3   0 -22   55.79   11.40
  -3   0 -22   57.29    7.60
   3   1 -24    1.70    7.80
   3   1 -24    7.90   10.70
   3  -1 -24   -4.00   11.90
   3  -1 -24   -1.30    7.90
   3   1 -23   22.00    8.10
   3   1 -23   21.10   11.90
   3  -1 -23   17.90   13.00
   3  -1 -23   16.50    8.30
   3   1 -22   55.29   10.40
   3   1 -22   59.99   14.10
   3  -1 -22   31.80   13.30
  -3  -1  22   27.60   12.70
   3  -1 -22   39.20   10.10
   3   1 -21   48.60    8.70
   3   1 -21   19.80   10.50
   3   1 -21   49.50    9.70
   3  -1 -21   44.20    8.00
   3  -1 -21   29.90   13.20
   3  -1 -21   28.90    9.70
   3   1 -20  656.53   41.90
   3   1 -20  610.04   41.00
   3   1 -20  653.03   45.20
  -3  -1  20  670.63   43.50
   3  -1 -20  631.44   42.90
   3  -1 -20  632.64   40.20
   3  -1 -20  663.83   48.20
   3   1 -19   57.69   10.50
   3  -1 -19   81.29   19.60
  -3  -1  19   59.39   11.00
   3  -1 -19   51.89    9.90
   3   1 -18 1115.59   70.69
   3   1 -18 1141.99   71.89
   3   1 -18 1263.77   75.19
   3   1 -18 1179.08   71.59
   3  -1 -18 1323.67   78.09
  -3  -1  18 1132.99   70.89
   3  -1 -18 1216.98   70.89
   3  -1 -18 1411.76   74.19
   3   1 -17  232.48   18.00
  -3   1  17  189.38   16.00
   3   1 -17  217.38   16.30
   3   1 -17  216.88   20.80
   3   1 -17  212.88   17.00
  -3  -1  17  206.88   13.50
   3  -1 -17  224.88   19.60
  -3  -1  17  200.18   16.70
   3  -1 -17  222.58   16.10
  -3  -1  17  183.88   16.80
   3  -1 -17  193.98   22.70
   3   1 -16 1963.10  110.99
   3   1 -16 1954.20  110.69
  -3   1  16 1799.82  107.49
  -3   1  16 1890.01  109.89
   3   1 -16 1854.11  110.09
  -3  -1  16 1879.41  110.99
  -3  -1  16 1845.42  107.89
   3  -1 -16 1972.80  115.39
   3  -1 -16 2050.89  112.49
  -3  -1  16 1964.60  110.09
   3  -1 -16 2112.89  110.19
   3   1 -15  209.08   17.30
  -3   1  15  252.07   15.60
   3   1 -15  257.87   18.40
   3   1 -15  261.07   18.60
  -3   1  15  238.78   17.40
  -3  -1  15  229.68   17.50
   3  -1 -15  241.88   17.60
   3  -1 -15  244.58   22.90
  -3  -1  15  235.08   18.50
  -3  -1  15  235.88   15.80
   3  -1 -15  261.57   20.40
   3   1 -14  594.44   35.30
  -3   1  14  564.14   32.70
   3   1 -14  536.05   34.80
   3   1 -14  546.25   34.30
  -3   1  14  516.05   33.90
   3  -1 -14  523.75   38.50
   3  -1 -14  595.94   36.80
  -3  -1  14  530.35   34.20
   3  -1 -14  620.74   34.50
  -3  -1  14  545.15   32.70
  -3  -1  14  548.95   35.00
  -3   1  13   40.90    6.40
   3   1 -13   30.20    6.10
  -3   1  13   31.60    4.80
   3   1 -13   35.90    6.30
   3   1 -13   35.10    6.60
   3  -1 -13   36.20    7.20
  -3  -1  13   41.90    5.90
  -3  -1  13   29.20    5.90
   3  -1 -13   30.10    5.50
  -3  -1  13   34.00    5.90
   3  -1 -13   29.30    8.20
  -3   1  12  585.94   34.80
  -3   1  12  553.84   35.40
   3   1 -12  686.93   37.00
   3   1 -12  594.04   35.90
   3   1 -12  625.74   39.40
  -3   1  12  545.55   33.60
   3  -1 -12  579.04   39.20
  -3  -1  12  579.04   35.80
   3  -1 -12  582.24   37.70
   3  -1 -12  574.64   36.20
  -3  -1  12  628.24   36.90
  -3  -1  12  612.54   34.60
   3   1 -11  976.80   53.79
   3   1 -11  887.41   53.89
  -3   1  11  866.11   52.69
  -3   1  11  854.31   51.59
   3   1 -11 1022.80   54.79
  -3   1  11  910.31   53.39
  -3  -1  11  981.30   54.69
   3  -1 -11  971.30   53.69
  -3  -1  11  941.31   52.59
   3  -1 -11  860.31   55.09
  -3  -1  11  907.61   53.59
   3  -1 -11  894.31   56.49
   3   1 -10 2725.33  152.68
   3   1 -10 2757.72  152.98
  -3   1  10 2741.33  150.88
   3   1 -10 2859.61  153.58
  -3   1  10 2555.84  152.58
  -3   1  10 2576.14  151.88
  -3  -1  10 2724.53  151.68
  -3  -1  10 2780.22  152.68
   3  -1 -10 2857.11  152.68
  -3  -1  10 2681.73  153.78
   3  -1 -10 2680.03  155.48
   3  -1 -10 2770.52  154.68
   3   1  -9  619.44   36.80
  -3   1   9  657.63   35.20
  -3   1   9  581.44   36.20
   3   1  -9  654.23   37.70
  -3   1   9  569.24   36.50
   3   1  -9  588.04   37.00
   3  -1  -9  631.04   36.80
  -3  -1   9  659.93   37.00
   3  -1  -9  631.04   38.30
  -3  -1   9  613.34   36.00
   3  -1  -9  631.14   39.00
  -3  -1   9  632.24   37.70
   3   1  -8 6407.16  361.76
  -3   1   8 6662.43  360.86
   3   1  -8 7028.10  361.36
  -3   1   8 6498.15  361.06
  -3   1   8 6719.53  359.66
   3   1  -8 6192.88  361.16
  -3  -1   8 6583.34  360.46
   3  -1  -8 6231.88  362.36
  -3  -1   8 6613.94  361.16
   3  -1  -8 6209.48  361.06
   3  -1  -8 6658.73  362.86
  -3  -1   8 6430.66  362.06
  -3   1   7    4.90    2.40
   3   1  -7    5.90    2.50
   3   1  -7    7.20    3.10
  -3   1   7    4.10    1.30
  -3   1   7    8.20    2.50
   3   1  -7    3.10    2.20
  -3  -1   7    4.80    2.80
   3  -1  -7    3.00    2.30
  -3  -1   7    7.00    2.20
   3  -1  -7    6.00    3.30
   3  -1  -7    7.60    3.50
  -3  -1   7    0.70    2.00
   3   1  -6 2587.64  143.79
  -3   1   6 2582.24  143.89
  -3   1   6 2748.02  144.29
   3   1  -6 2536.85  143.79
  -3   1   6 2433.86  143.49
   3   1  -6 2604.44  144.39
   3  -1  -6 2785.32  144.89
  -3  -1   6 2552.14  143.19
   3  -1  -6 2350.56  143.59
  -3  -1   6 2473.85  144.49
  -3  -1   6 2626.14  143.89
   3  -1  -6 2656.63  144.89
  -3   1   5 3156.08  177.98
   3   1  -5 3082.29  177.78
  -3   1   5 3234.98  177.78
  -3   1   5 3428.16  178.18
   3   1  -5 3076.19  177.68
   3   1  -5 3080.59  178.38
  -3  -1   5 3414.46  177.48
   3  -1  -5 3164.58  178.68
  -3  -1   5 3290.37  178.68
   3  -1  -5 2913.41  177.58
   3  -1  -5 3418.36  178.58
  -3  -1   5 3133.29  177.88
   3   1  -4  224.48   15.30
   3   1  -4  263.27   15.00
  -3   1   4  227.18   14.80
   3   1  -4  226.58   14.70
  -3   1   4  233.88   14.90
  -3   1   4  243.88   15.30
   3  -1  -4  250.17   15.30
  -3  -1   4  231.78   15.60
  -3  -1   4  242.58   14.90
  -3  -1   4  250.57   14.60
   3  -1  -4  249.78   15.80
   3   1  -3    5.40    1.70
  -3   1   3    9.30    2.10
   3   1  -3    6.00    1.60
  -3   1   3    3.10    1.90
  -3   1   3    4.70    1.60
   3   1  -3    5.40    2.00
  -3  -1   3    9.00    2.50
   3  -1  -3    6.20    1.70
   3  -1  -3    4.10    1.70
  -3  -1   3    7.50    1.70
   3  -1  -3   11.70    2.80
  -3  -1   3    5.70    1.60
  -3   1   2 2160.98  119.39
   3   1  -2 2087.69  119.69
   3   1  -2 2050.99  119.09
  -3   1   2 2157.08  119.39
  -3   1   2 2299.87  119.89
   3  -1  -2 2257.87  119.59
  -3  -1   2 2280.77  119.39
  -3  -1   2 1908.61  119.79
   3  -1  -2 2124.19  119.19
   3  -1  -2 2220.48  119.99
  -3  -1   2 2047.90  119.09
  -3   1   1   48.00    4.60
   3   1  -1   41.60    3.80
  -3   1   1   42.00    4.60
  -3   1   1   53.19    4.30
   3   1  -1   43.90    4.20
  -3   1   1   53.79    4.20
   3   1  -1   48.20    3.80
  -3  -1   1   55.89    4.50
  -3  -1   1   46.80    3.90
   3  -1  -1   46.70    4.20
   3  -1  -1   65.79    5.00
  -3   1   0  150.08   10.70
  -3   1   0  139.59    9.60
  -3   1   0  172.88   10.50
   3   1   0  139.69    9.40
  -3   1   0  166.98   10.00
   3   1   0  165.48    9.50
  -3  -1   0  138.89    9.90
  -3  -1   0  139.29    9.40
   3  -1   0  171.28   10.30
   3  -1   0  162.08    9.90
  -3  -1   0  155.38    9.60
   3  -1   0  173.78    9.50
   3  -1   0  148.49   10.40
   3   1   1 2981.70  150.58
  -3   1  -1 2545.05  150.38
   3   1   1 2704.93  150.38
  -3   1  -1 2831.82  150.78
  -3   1  -1 2544.45  150.78
  -3  -1  -1 2783.72  150.58
  -3  -1  -1 2690.93  150.58
   3  -1   1 2837.12  150.18
  -3  -1  -1 2625.34  150.18
   3  -1   1 2859.21  151.58
   3  -1   1 2467.15  149.99
   3   1   2    6.40    1.60
  -3   1  -2   10.40    2.20
  -3   1  -2    8.10    1.60
  -3   1  -2   14.10    2.60
   3   1   2   11.60    1.90
  -3   1  -2   12.30    2.10
  -3   1  -2    8.40    2.50
   3   1   2   12.00    2.00
  -3  -1  -2    8.30    2.00
  -3  -1  -2    9.60    1.90
   3  -1   2   10.40    2.60
  -3  -1  -2    9.90    2.00
   3  -1   2   11.00    1.50
   3  -1   2   11.30    1.40
   3   1   3  550.64   32.10
  -3   1  -3  578.34   34.20
  -3   1  -3  576.44   33.00
   3   1   3  567.34   32.80
  -3   1  -3  565.24   33.00
  -3   1  -3  571.64   32.30
  -3   1  -3  490.85   32.20
   3   1   3  579.84   32.20
   3  -1   3  597.14   32.60
  -3  -1  -3  583.84   32.50
  -3  -1  -3  568.54   33.20
  -3  -1  -3  601.84   32.50
   3  -1   3  621.94   34.20
  -3   1  -4   76.79    5.80
  -3   1  -4   71.99    5.70
   3   1   4   70.09    5.90
  -3   1  -4   72.89    4.90
   3   1   4   70.19    4.60
  -3   1  -4   64.29    4.90
  -3   1  -4   78.39    7.20
  -3  -1  -4   66.29    5.10
  -3  -1  -4   81.99    6.60
   3  -1   4   78.39    7.10
  -3  -1  -4   71.69    5.30
   3  -1   4   65.29    5.60
  -3   1  -5   47.60    4.80
  -3   1  -5   53.29    4.00
  -3   1  -5   60.59    4.90
  -3   1  -5   52.99    4.20
  -3   1  -5   49.30    6.30
  -3  -1  -5   49.30    4.50
   3  -1   5   57.49    6.30
  -3  -1  -5   60.59    6.20
   3  -1   5   54.99    4.90
  -3   1  -6   98.79    8.80
  -3   1  -6   94.19    6.90
  -3   1  -6   98.69    7.10
  -3   1  -6   89.29    6.10
  -3   1  -6   80.69    6.30
  -3  -1  -6   99.49    8.80
  -3  -1  -6   85.39    6.60
  -3  -1  -6   80.59    6.70
   3  -1   6  106.99    8.80
   3  -1   6   90.99    7.00
  -3   1  -7  186.48   14.20
  -3   1  -7  212.28   12.40
  -3   1  -7  190.48   11.70
   3  -1   7  194.38   12.30
  -3  -1  -7  158.38   12.30
   3  -1   7  206.28   14.30
  -3  -1  -7  171.28   12.20
  -3  -1  -7  218.38   15.00
  -3   1  -8   78.39    6.10
  -3   1  -8   91.99    6.80
  -3   1  -8   68.99    8.50
   3  -1   8   86.09    6.80
  -3  -1  -8   77.29    6.90
  -3  -1  -8   63.89    6.70
   3  -1   8   77.39    8.50
  -3  -1  -8   87.89    9.50
  -3  -1  -8   76.79    5.50
  -3   1  -9 1026.80   55.09
  -3   1  -9  867.91   54.49
  -3   1  -9 1018.10   57.39
  -3  -1  -9  950.80   54.19
   3  -1   9  982.60   56.69
  -3  -1  -9  928.11   55.39
   3  -1   9  999.00   54.89
  -3  -1  -9  964.20   55.19
  -3  -1  -9  967.00   58.19
  -3   1 -10  160.08   11.00
  -3   1 -10  166.48   11.30
  -3   1 -10  164.08   13.80
  -3  -1 -10  146.89   15.00
   3  -1  10  153.48   11.10
  -3  -1 -10  176.68   12.00
  -3  -1 -10  155.88   11.60
  -3  -1 -10  165.38   10.60
   3  -1  10  164.28   13.40
  -3   1 -11 1131.19   64.49
  -3   1 -11 1102.99   61.79
  -3   1 -11 1061.89   61.79
   3  -1  11 1094.29   63.69
  -3  -1 -11 1071.19   61.29
  -3  -1 -11 1062.29   62.29
  -3  -1 -11 1099.99   62.49
  -3  -1 -11 1129.59   66.09
   3  -1  11 1054.59   61.59
  -3   1 -12    3.70    4.30
  -3   1 -12    2.40    2.70
  -3   1 -12    2.60    2.90
  -3  -1 -12   -0.20    5.40
  -3  -1 -12   -0.10    3.60
   3  -1  12    8.10    4.50
  -3  -1 -12    2.40    3.00
  -3  -1 -12    1.90    2.50
   3  -1  12    2.90    3.00
  -3   1 -13  187.18   13.20
  -3   1 -13  197.98   13.40
  -3   1 -13  186.48   15.80
  -3  -1 -13  167.18   12.60
  -3  -1 -13  181.78   18.30
  -3  -1 -13  185.18   13.60
  -3  -1 -13  210.98   14.50
   3  -1  13  187.18   12.90
   3  -1  13  218.78   16.00
  -3   1 -14    1.20    3.10
  -3   1 -14   -2.80    4.60
  -3   1 -14   -1.10    3.10
   3  -1  14    5.30    3.30
  -3  -1 -14    2.20    6.60
  -3  -1 -14    2.30    4.00
  -3  -1 -14    4.50    3.00
  -3  -1 -14    3.40    3.50
  -3   1 -15   21.00    6.50
  -3   1 -15   14.90    4.60
  -3   1 -15   19.50    4.60
  -3  -1 -15   14.90    5.20
  -3  -1 -15   17.50    4.50
  -3  -1 -15   13.70    8.60
  -3  -1 -15   15.80    4.10
  -3   1 -16  181.58   18.00
  -3   1 -16  176.28   18.00
  -3   1 -16  179.78   13.50
  -3   1 -16  173.18   13.30
  -3  -1 -16  162.48   14.20
  -3  -1 -16  145.99   19.50
  -3  -1 -16  177.98   12.90
  -3  -1 -16  154.78   12.20
  -3   1 -17  137.09   16.10
  -3   1 -17  114.89   11.10
  -3   1 -17  122.29   13.80
  -3   1 -17  131.79   11.50
  -3  -1 -17  130.19   10.20
  -3  -1 -17  129.49   18.70
  -3  -1 -17  113.59   10.40
  -3  -1 -17  130.09   12.70
  -3   1 -18    3.70    4.10
  -3   1 -18   15.20    4.90
  -3   1 -18    4.60    5.90
  -3   1 -18   11.10    8.10
  -3  -1 -18    7.90    5.30
  -3  -1 -18   -1.20    7.90
  -3  -1 -18    2.90    3.20
  -3  -1 -18    6.80    4.10
  -3   1 -19  115.09   14.40
  -3   1 -19  120.89   18.00
  -3   1 -19  119.89   11.70
  -3   1 -19  115.29   12.30
  -3  -1 -19  122.19   13.00
  -3  -1 -19  104.19   19.40
  -3  -1 -19  115.09   10.90
  -3   1 -20   13.00    5.60
  -3   1 -20    6.30    6.20
  -3   1 -20   15.90    6.30
  -3   1 -20    8.00    8.60
  -3   1 -20   10.30    6.00
  -3  -1 -20   12.40    6.20
  -3  -1 -20   14.90   10.90
  -3  -1 -20   23.50    5.10
  -3   1 -21   26.50    7.70
  -3   1 -21   19.70   11.10
  -3   1 -21   13.20    5.80
  -3   1 -21   16.80    6.20
  -3   1 -21   10.50    6.20
  -3  -1 -21    7.60    5.30
  -3  -1 -21   19.00    6.80
  -3  -1 -21    4.40   10.20
  -3   1 -22   11.50    6.40
  -3   1 -22   16.70    6.40
  -3   1 -22    8.20    6.50
  -3   1 -22   16.60   10.20
  -3   1 -22   -0.80    6.10
  -3  -1 -22   -3.70    5.70
  -3  -1 -22   14.30   11.50
   3   2 -23  273.07   27.60
  -3   2  23  218.78   25.40
   3   2 -23  278.87   23.50
   3  -2 -23  267.27   25.30
  -3  -2  23  304.17   25.20
   3  -2 -23  305.27   33.80
   3   2 -22   17.20    7.90
   3   2 -22   22.60   10.90
  -3   2  22    2.30    9.80
   3  -2 -22  -11.50   10.60
  -3  -2  22    0.90    8.10
   3  -2 -22   12.40    8.50
   3   2 -21   11.70    8.70
   3   2 -21    4.70    6.60
   3   2 -21    0.40    5.80
   3  -2 -21    3.20    5.30
  -3  -2  21    4.60    7.60
   3  -2 -21   13.00    8.60
   3  -2 -21   -1.30   11.10
   3   2 -20   24.30    7.20
   3   2 -20   37.00    8.50
   3   2 -20   42.20    8.30
   3  -2 -20   39.40    9.70
   3  -2 -20   16.90    6.30
   3  -2 -20   34.20   14.10
  -3  -2  20   18.50    8.10
   3   2 -19  151.48   15.20
   3   2 -19  139.29   15.50
   3   2 -19  145.59   15.30
   3  -2 -19  133.69   23.10
   3  -2 -19  158.98   15.70
  -3  -2  19  167.98   16.80
   3  -2 -19  133.19   17.20
   3   2 -18    5.20    5.60
   3   2 -18   -4.90    5.20
   3   2 -18   -0.40    5.20
  -3  -2  18    7.30    3.50
   3  -2 -18   11.10    5.20
  -3  -2  18   14.20    6.90
   3  -2 -18    4.90   10.80
   3   2 -17  349.07   26.50
   3   2 -17  353.26   27.00
   3   2 -17  366.06   27.30
   3  -2 -17  447.26   30.00
  -3  -2  17  400.86   27.50
   3  -2 -17  392.66   33.80
   3  -2 -17  404.36   25.90
  -3  -2  17  398.86   23.70
  -3   2  16  265.67   21.50
   3   2 -16  286.27   21.10
   3   2 -16  251.57   20.80
   3   2 -16  302.77   21.60
  -3  -2  16  277.87   21.10
   3  -2 -16  297.37   20.10
  -3  -2  16  297.17   18.30
   3  -2 -16  260.07   27.00
   3  -2 -16  272.97   23.60
  -3   2  15  355.76   24.80
   3   2 -15  391.96   27.10
   3   2 -15  425.96   27.20
   3   2 -15  398.76   26.60
  -3   2  15  379.46   23.60
   3  -2 -15  351.76   31.30
  -3  -2  15  403.66   24.00
  -3  -2  15  393.76   26.80
  -3  -2  15  355.26   26.80
   3  -2 -15  411.06   25.60
   3  -2 -15  404.26   28.70
   3   2 -14   16.60    5.50
  -3   2  14    3.40    3.70
  -3   2  14    8.60    3.70
   3   2 -14   10.60    5.20
   3   2 -14    6.00    5.00
  -3  -2  14   12.20    4.00
   3  -2 -14    6.90    5.70
  -3  -2  14   11.60    5.20
  -3  -2  14    4.50    5.10
   3  -2 -14   10.30    4.40
   3  -2 -14    8.40    7.60
   3   2 -13  509.55   33.30
  -3   2  13  491.55   31.60
  -3   2  13  490.05   30.90
   3   2 -13  552.64   33.20
   3   2 -13  505.75   33.10
   3  -2 -13  562.24   32.50
   3  -2 -13  497.35   34.90
  -3  -2  13  527.65   33.40
  -3  -2  13  538.35   30.90
  -3  -2  13  521.55   33.70
   3  -2 -13  508.25   37.00
   3   2 -12  253.17   19.20
   3   2 -12  282.67   19.60
  -3   2  12  282.87   18.30
   3   2 -12  267.17   19.30
  -3   2  12  248.88   17.50
  -3  -2  12  262.77   19.20
  -3  -2  12  264.67   17.30
   3  -2 -12  278.17   21.50
   3  -2 -12  285.87   23.10
  -3  -2  12  298.67   20.30
   3  -2 -12  255.97   18.40
   3   2 -11  442.26   31.20
  -3   2  11  504.35   30.20
  -3   2  11  498.85   30.50
   3   2 -11  560.54   32.10
   3   2 -11  480.15   31.60
  -3  -2  11  534.55   32.40
  -3  -2  11  512.25   29.70
   3  -2 -11  487.85   31.20
   3  -2 -11  505.45   34.30
   3  -2 -11  477.65   33.00
  -3  -2  11  495.75   31.50
   3   2 -10 1247.28   74.79
   3   2 -10 1405.56   75.59
  -3   2  10 1269.87   73.69
   3   2 -10 1271.27   74.99
  -3   2  10 1201.98   73.89
  -3   2  10 1269.57   75.09
   3  -2 -10 1333.77   76.79
  -3  -2  10 1300.87   75.79
   3  -2 -10 1309.47   77.29
  -3  -2  10 1321.57   74.99
   3  -2 -10 1266.17   74.29
  -3  -2  10 1375.36   73.39
   3   2  -9  555.34   34.80
   3   2  -9  541.55   34.30
  -3   2   9  593.34   39.60
  -3   2   9  512.65   36.20
   3   2  -9  579.04   34.60
  -3   2   9  566.14   33.50
   3  -2  -9  558.14   33.90
   3  -2  -9  623.74   36.50
   3  -2  -9  555.54   36.30
  -3  -2   9  562.84   34.40
  -3  -2   9  583.74   35.70
  -3  -2   9  542.95   32.90
  -3   2   8   75.49    7.50
  -3   2   8   66.69    7.80
[truncated: 6,724,359 more chars]
