# Supplementary material for: Comparison of Alkyl-Bridged Bis(N-Heterocyclic Carbene) Nickel Precatalysts: Structure and Catalytic Activity in the Reductive Cleavage and Suzuki–Miyaura Reactions
Source: ACS Omega. 2025 Nov 17;10(47):57354–64. doi: 10.1021/acsomega.5c07647 (PMC12676342; doi:10.1021/acsomega.5c07647)
Supplement: Supplementary file 3 [file ao5c07647_si_004.cif]

data_20250218kagni-ithfethcu4facessmart
_audit_creation_date               2025-07-30
_audit_creation_method
;
Olex2 1.5
(compiled 2025.03.04 svn.red2d20d0 for OlexSys, GUI svn.r7188)
;
_shelx_SHELXL_version_number       '2018/3'
_audit_contact_author_address      ?
_audit_contact_author_email        ?
_audit_contact_author_name         ''
_audit_contact_author_phone        ?
_publ_contact_author_id_orcid      ?
_publ_section_references
;
Dolomanov, O.V., Bourhis, L.J., Gildea, R.J, Howard, J.A.K. & Puschmann, H.
 (2009), J. Appl. Cryst. 42, 339-341.

Sheldrick, G.M. (2015). Acta Cryst. A71, 3-8.

Sheldrick, G.M. (2015). Acta Cryst. C71, 3-8.
;
_chemical_name_common              ?
_chemical_name_systematic          ?
_chemical_formula_moiety           'C31 H40 Br N4 Ni'
_chemical_formula_sum              'C31 H40 Br N4 Ni'
_chemical_formula_weight           607.29
_chemical_melting_point            ?
_chemical_oxdiff_formula           'C62 N8 Br2 Ni2 H40'
loop_
  _atom_type_symbol
  _atom_type_description
  _atom_type_scat_dispersion_real
  _atom_type_scat_dispersion_imag
  _atom_type_scat_source
 'C' 'C' 0.0181 0.0091 'International Tables Vol C Tables 4.2.6.8 and 6.1.1.4'
 'H' 'H' 0.0000 0.0000 'International Tables Vol C Tables 4.2.6.8 and 6.1.1.4'
 'Br' 'Br' -0.6763 1.2805
 'International Tables Vol C Tables 4.2.6.8 and 6.1.1.4'
 'N' 'N' 0.0311 0.0180 'International Tables Vol C Tables 4.2.6.8 and 6.1.1.4'
 'Ni' 'Ni' -3.0029 0.5091
 'International Tables Vol C Tables 4.2.6.8 and 6.1.1.4'

_shelx_space_group_comment
;
The symmetry employed for this shelxl refinement is uniquely defined
by the following loop, which should always be used as a source of
symmetry information in preference to the above space-group names.
They are only intended as comments.
;
_space_group_crystal_system        'triclinic'
_space_group_IT_number             2
_space_group_name_H-M_alt          'P -1'
_space_group_name_Hall             '-P 1'
loop_
  _space_group_symop_operation_xyz
 'x, y, z'
 '-x, -y, -z'

_cell_length_a                     10.8347(6)
_cell_length_b                     13.2080(8)
_cell_length_c                     20.0101(8)
_cell_angle_alpha                  94.703(4)
_cell_angle_beta                   93.700(4)
_cell_angle_gamma                  96.485(5)
_cell_volume                       2827.8(3)
_cell_formula_units_Z              4
_cell_measurement_reflns_used      5144
_cell_measurement_temperature      120(16)
_cell_measurement_theta_max        66.7420
_cell_measurement_theta_min        4.1570
_shelx_estimated_absorpt_T_max     0.945
_shelx_estimated_absorpt_T_min     0.864
_exptl_absorpt_coefficient_mu      2.838
_exptl_absorpt_correction_T_max    1.00000
_exptl_absorpt_correction_T_min    0.80545
_exptl_absorpt_correction_type     multi-scan
_exptl_absorpt_process_details
;
CrysAlisPro 1.171.39.46 (Rigaku Oxford Diffraction, 2018)
Empirical absorption correction using spherical harmonics,
 implemented in SCALE3 ABSPACK scaling algorithm.
;
_exptl_absorpt_special_details     ?
_exptl_crystal_colour              orange
_exptl_crystal_colour_primary      orange
_exptl_crystal_density_diffrn      1.426
_exptl_crystal_density_meas        ?
_exptl_crystal_density_method      ?
_exptl_crystal_description         block
_exptl_crystal_F_000               1268
loop_
  _exptl_crystal_face_index_h
  _exptl_crystal_face_index_k
  _exptl_crystal_face_index_l
  _exptl_crystal_face_perp_dist
 0 0 -1 0.0098
 0 0 1 0.0098
 0 1 0 0.0115
 0 -1 0 0.0115
 1 0 0 0.0246
 -1 0 0 0.0246

_exptl_crystal_size_max            0.053
_exptl_crystal_size_mid            0.023
_exptl_crystal_size_min            0.02
loop_
  _exptl_oxdiff_crystal_face_indexfrac_h
  _exptl_oxdiff_crystal_face_indexfrac_k
  _exptl_oxdiff_crystal_face_indexfrac_l
  _exptl_oxdiff_crystal_face_x
  _exptl_oxdiff_crystal_face_y
  _exptl_oxdiff_crystal_face_z
 -0.0004 0.0014 -1.0000 0.0256 0.0031 0.0731
 0.0004 -0.0014 1.0000 -0.0256 -0.0031 -0.0731
 0.0014 0.9995 0.0003 -0.1093 -0.0336 0.0286
 -0.0014 -0.9995 -0.0003 0.1093 0.0336 -0.0286
 0.9972 -0.0040 0.0001 0.0218 -0.1408 -0.0130
 -0.9972 0.0040 -0.0001 -0.0218 0.1408 0.0130

_exptl_transmission_factor_max     ?
_exptl_transmission_factor_min     ?
_diffrn_reflns_av_R_equivalents    0.1735
_diffrn_reflns_av_unetI/netI       0.1178
_diffrn_reflns_Laue_measured_fraction_full  0.994
_diffrn_reflns_Laue_measured_fraction_max  0.993
_diffrn_reflns_limit_h_max         12
_diffrn_reflns_limit_h_min         -12
_diffrn_reflns_limit_k_max         15
_diffrn_reflns_limit_k_min         -15
_diffrn_reflns_limit_l_max         20
_diffrn_reflns_limit_l_min         -23
_diffrn_reflns_number              50178
_diffrn_reflns_point_group_measured_fraction_full  0.994
_diffrn_reflns_point_group_measured_fraction_max  0.993
_diffrn_reflns_theta_full          67.684
_diffrn_reflns_theta_max           67.716
_diffrn_reflns_theta_min           3.876
_diffrn_ambient_environment        N~2~
_diffrn_ambient_temperature        120(16)
_diffrn_detector                   'CCD plate'
_diffrn_detector_area_resol_mean   10.3533
_diffrn_detector_type              Ruby
_diffrn_measured_fraction_theta_full  0.994
_diffrn_measured_fraction_theta_max  0.993
_diffrn_measurement_details
;
List of Runs (angles in degrees, time in seconds):

  # Type    Start    End  Width  t~exp~   \w     \q     \k     \f   Frames
--------------------------------------------------------------------------
  1  \w    -41.00  70.00   1.00   50.00    --   38.62 -37.00  90.00  111
  2  \w    -25.00  83.00   1.00   50.00    --   38.62 -99.00 -90.00  108
  3  \w    -39.00  71.00   1.00   50.00    --   38.62 -57.00   0.00  110
  4  \w   -118.00 -19.00   1.00   50.00    --  -90.00 126.00-145.47   99
  5  \w   -158.00 -53.00   1.00   50.00    --  -90.00 179.00-120.00  105
  6  \w     10.00  84.00   1.00   50.00    --   96.50 -94.00-180.00   74
  7  \w     10.00  84.00   1.00   50.00    --   96.50 -94.00  30.00   74
  8  \w      9.00 137.00   1.00   50.00    --   96.50 -91.00 125.18  128
  9  \w     15.00 134.00   1.00   50.00    --   96.50 -30.00-150.00  119
 10  \w     15.00  87.00   1.00   50.00    --   96.50-111.00  30.00   72
 11  \w     34.00 134.00   1.00   50.00    --   96.50 179.00  30.00  100
 12  \w     10.00  84.00   1.00   50.00    --   96.50 -94.00  60.00   74
 13  \w     10.00  84.00   1.00   50.00    --   96.50 -94.00-150.00   74
 14  \w     79.00 178.00   1.00   50.00    --   96.50 111.00 -90.00   99
 15  \w     79.00 178.00   1.00   50.00    --   96.50 111.00   0.00   99
 16  \w     34.00 134.00   1.00   50.00    --   96.50 179.00   0.00  100
 17  \w     15.00  87.00   1.00   50.00    --   96.50-111.00   0.00   72
 18  \w     18.00 130.00   1.00   50.00    --   96.50 -61.00-150.00  112
 19  \w     15.00 178.00   1.00   50.00    --   96.50  15.00-180.00  163
 20  \w      9.00 137.00   1.00   50.00    --   96.50 -91.00  67.68  128
 21  \w     15.00  87.00   1.00   50.00    --   96.50-111.00-150.00   72
 22  \w     65.00 175.00   1.00   50.00    --   96.50  45.00  30.00  110
 23  \w     59.00 178.00   1.00   50.00    --   96.50  30.00 120.00  119
 24  \w      9.00 137.00   1.00   50.00    --   96.50 -91.00 -10.56  128
 25  \w     10.00  84.00   1.00   50.00    --   96.50 -94.00  90.00   74
 26  \w      9.00 137.00   1.00   50.00    --   96.50 -91.00-131.92  128
 27  \w      8.00 135.00   1.00   50.00    --   96.50 -87.00 174.61  127
 28  \w      6.00 117.00   1.00   50.00    --   38.62  57.00  30.00  111
;
_diffrn_measurement_device         'four-circle diffractometer'
_diffrn_measurement_device_type    'Xcalibur, Ruby, Gemini ultra'
_diffrn_measurement_method         '\w scans'
_diffrn_orient_matrix_type        
 'CrysAlisPro convention (1999,Acta A55,543-557)'
_diffrn_orient_matrix_UB_11        0.0213927000
_diffrn_orient_matrix_UB_12        -0.1093418000
_diffrn_orient_matrix_UB_13        -0.0257164000
_diffrn_orient_matrix_UB_21        -0.1413059000
_diffrn_orient_matrix_UB_22        -0.0334111000
_diffrn_orient_matrix_UB_23        -0.0030600000
_diffrn_orient_matrix_UB_31        -0.0129582000
_diffrn_orient_matrix_UB_32        0.0286548000
_diffrn_orient_matrix_UB_33        -0.0730075000
_diffrn_radiation_monochromator    mirror
_diffrn_radiation_probe            x-ray
_diffrn_radiation_type             'Cu K\a'
_diffrn_radiation_wavelength       1.54184
_diffrn_source                     'fine-focus sealed X-ray tube'
_diffrn_source_type                'Enhance Ultra (Cu) X-ray Source'
_reflns_Friedel_coverage           0.000
_reflns_Friedel_fraction_full      .
_reflns_Friedel_fraction_max       .
_reflns_number_gt                  5942
_reflns_number_total               10155
_reflns_special_details
;
 Reflections were merged by SHELXL according to the crystal
 class for the calculation of statistics and refinement.
 
 _reflns_Friedel_fraction is defined as the number of unique
 Friedel pairs measured divided by the number that would be
 possible theoretically, ignoring centric projections and
 systematic absences.
;
_reflns_threshold_expression       'I > 2\s(I)'
_computing_cell_refinement         'CrysAlisPro 1.171.39.46 (Rigaku OD, 2018)'
_computing_data_collection         'CrysAlisPro 1.171.39.46 (Rigaku OD, 2018)'
_computing_data_reduction          'CrysAlisPro 1.171.39.46 (Rigaku OD, 2018)'
_computing_molecular_graphics      'Olex2 1.5 (Dolomanov et al., 2009)'
_computing_publication_material    'Olex2 1.5 (Dolomanov et al., 2009)'
_computing_structure_refinement    'SHELXL 2018/3 (Sheldrick, 2015)'
_computing_structure_solution      'SHELXT 2018/2 (Sheldrick, 2018)'
_refine_diff_density_max           2.002
_refine_diff_density_min           -1.127
_refine_diff_density_rms           0.116
_refine_ls_extinction_coef         .
_refine_ls_extinction_method       none
_refine_ls_goodness_of_fit_ref     1.018
_refine_ls_hydrogen_treatment      constr
_refine_ls_matrix_type             full
_refine_ls_number_parameters       667
_refine_ls_number_reflns           10155
_refine_ls_number_restraints       0
_refine_ls_R_factor_all            0.1247
_refine_ls_R_factor_gt             0.0611
_refine_ls_restrained_S_all        1.018
_refine_ls_shift/su_max            0.001
_refine_ls_shift/su_mean           0.000
_refine_ls_structure_factor_coef   Fsqd
_refine_ls_weighting_details      
 'w=1/[\s^2^(Fo^2^)+(0.0583P)^2^+2.2957P] where P=(Fo^2^+2Fc^2^)/3'
_refine_ls_weighting_scheme        calc
_refine_ls_wR_factor_gt            0.1309
_refine_ls_wR_factor_ref           0.1716
_refine_special_details            ?
_olex2_refinement_description
;
1. Fixed Uiso
 At 1.2 times of:
  All C(H) groups, All C(H,H) groups
2.a Ternary CH refined with riding coordinates:
 C00O(H00O), C00U(H00U), C00X(H00X), C015(H015)
2.b Secondary CH2 refined with riding coordinates:
 C00H(H00A,H00B), C00I(H00C,H00D), C00M(H00E,H00F), C00T(H00G,H00H), C00W(H00I,
 H00K), C00Y(H00L,H00M), C010(H01A,H01B), C018(H01C,H01D), C01A(H01Z,H),
 C01C(H01,HA), C01D(H01F,H01G), C01E(H01H,H01I), C01F(H1,HB), C01G(H01J,H01K),
 C01H(H01L,H01M), C01K(H3,HC), C01L(H4,HD), C01M(H01O,H01P), C01O(H01Q,H01R),
 C01P(H6,HE), C01Q(H01S,H01T), C01R(H7,HF), C01S(H01U,H01V), C01U(H9,HG),
 C01V(H01W,H01X), C01W(H10,HH), C01X(H01Y,HI), C01Z(H12,HJ), C021(H02A,H02B),
 C022(H02C,H02D)
2.c Aromatic/amide H refined with riding coordinates:
 C00J(H00J), C00S(H00S), C00Z(H00Z), C011(H011), C013(H013), C014(H014),
 C016(H016), C017(H017), C019(H019), C01B(H01E), C01I(H01N), C01J(H2), C01N(H5),
  C01T(H8), C01Y(H11), C020(H020)
;
_atom_sites_solution_hydrogens     geom
_atom_sites_solution_primary       dual
_atom_sites_solution_secondary     ?
loop_
  _atom_site_label
  _atom_site_type_symbol
  _atom_site_fract_x
  _atom_site_fract_y
  _atom_site_fract_z
  _atom_site_U_iso_or_equiv
  _atom_site_adp_type
  _atom_site_occupancy
  _atom_site_site_symmetry_order
  _atom_site_calc_flag
  _atom_site_refinement_flags_posn
  _atom_site_refinement_flags_adp
  _atom_site_refinement_flags_occupancy
  _atom_site_disorder_assembly
  _atom_site_disorder_group
 Br01 Br 0.57168(7) 0.24897(6) 0.45074(3) 0.0363(2) Uani 1 1 d . . . . .
 Br02 Br 1.03826(7) 0.28921(6) 0.89817(3) 0.03692(19) Uani 1 1 d . . . . .
 Ni03 Ni 0.70083(10) 0.26032(8) 0.55140(5) 0.0294(3) Uani 1 1 d . . . . .
 Ni04 Ni 0.81965(10) 0.28476(8) 0.89346(5) 0.0279(3) Uani 1 1 d . . . . .
 N005 N 0.8366(5) 0.1851(4) 0.6684(2) 0.0255(11) Uani 1 1 d . . . . .
 N006 N 0.9218(5) 0.4163(4) 0.5816(2) 0.0267(11) Uani 1 1 d . . . . .
 N007 N 0.7363(5) 0.0620(4) 0.6014(2) 0.0254(11) Uani 1 1 d . . . . .
 N008 N 0.7335(5) 0.0619(4) 0.8673(2) 0.0280(12) Uani 1 1 d . . . . .
 N009 N 0.6422(5) 0.1524(4) 0.7983(2) 0.0309(12) Uani 1 1 d . . . . .
 N00A N 0.5808(5) 0.3820(4) 0.9011(2) 0.0262(11) Uani 1 1 d . . . . .
 N00B N 0.7466(5) 0.4882(4) 0.9281(2) 0.0278(12) Uani 1 1 d . . . . .
 N00C N 0.7512(5) 0.4855(4) 0.5665(2) 0.0267(11) Uani 1 1 d . . . . .
 C00D C 0.7945(6) 0.3931(5) 0.5715(3) 0.0274(14) Uani 1 1 d . . . . .
 C00E C 0.7594(6) 0.1660(5) 0.6116(3) 0.0307(15) Uani 1 1 d . . . . .
 C00F C 0.5397(6) 0.4776(5) 0.9139(3) 0.0264(13) Uani 1 1 d . . . . .
 C00G C 0.7993(6) 0.0159(5) 0.6514(3) 0.0287(14) Uani 1 1 d . . . . .
 C00H C 1.0120(6) 0.3257(5) 0.6730(3) 0.0284(14) Uani 1 1 d . . . . .
 H00A H 1.044567 0.391696 0.698573 0.034 Uiso 1 1 calc R U . . .
 H00B H 1.072429 0.276428 0.681532 0.034 Uiso 1 1 calc R U . . .
 C00I C 0.8868(6) 0.2862(5) 0.6992(3) 0.0276(14) Uani 1 1 d . . . . .
 H00C H 0.898143 0.283760 0.748543 0.033 Uiso 1 1 calc R U . . .
 H00D H 0.825997 0.334957 0.690265 0.033 Uiso 1 1 calc R U . . .
 C00J C 0.8036(6) -0.0863(5) 0.6629(3) 0.0326(15) Uani 1 1 d . . . . .
 H00J H 0.756771 -0.140026 0.634321 0.039 Uiso 1 1 calc R U . . .
 C00K C 0.9576(6) 0.5214(5) 0.5812(3) 0.0270(14) Uani 1 1 d . . . . .
 C00L C 0.6534(6) -0.0070(5) 0.8236(3) 0.0318(15) Uani 1 1 d . . . . .
 C00M C 0.4736(6) 0.2623(5) 0.8069(3) 0.0287(14) Uani 1 1 d . . . . .
 H00E H 0.439323 0.320015 0.786607 0.034 Uiso 1 1 calc R U . . .
 H00F H 0.409946 0.201786 0.798564 0.034 Uiso 1 1 calc R U . . .
 C00N C 0.6465(6) 0.5453(5) 0.9314(3) 0.0288(14) Uani 1 1 d . . . . .
 C00O C 0.9211(6) 0.5961(5) 0.8837(3) 0.0278(14) Uani 1 1 d . . . . .
 H00O H 0.872989 0.656342 0.883268 0.033 Uiso 1 1 calc R U . . .
 C00P C 0.7081(6) 0.3867(5) 0.9096(3) 0.0286(14) Uani 1 1 d . . . . .
 C00Q C 0.7271(6) 0.1607(5) 0.8528(3) 0.0293(14) Uani 1 1 d . . . . .
 C00R C 0.8477(6) 0.5655(5) 0.5718(3) 0.0259(13) Uani 1 1 d . . . . .
 C00S C 0.6419(6) 0.6485(5) 0.9482(3) 0.0307(14) Uani 1 1 d . . . . .
 H00S H 0.715138 0.694875 0.960038 0.037 Uiso 1 1 calc R U . . .
 C00T C 0.8773(6) 0.5318(5) 0.9397(3) 0.0285(14) Uani 1 1 d . . . . .
 H00G H 0.929796 0.475529 0.943440 0.034 Uiso 1 1 calc R U . . .
 H00H H 0.888617 0.575038 0.982966 0.034 Uiso 1 1 calc R U . . .
 C00U C 0.7461(6) 0.0039(5) 0.9824(3) 0.0315(14) Uani 1 1 d . . . . .
 H00U H 0.674653 -0.049359 0.966976 0.038 Uiso 1 1 calc R U . . .
 C00V C 0.8647(6) 0.0950(5) 0.6946(3) 0.0273(14) Uani 1 1 d . . . . .
 C00W C 0.8320(6) -0.0416(5) 1.0330(3) 0.0328(15) Uani 1 1 d . . . . .
 H00I H 0.862262 -0.102957 1.010829 0.039 Uiso 1 1 calc R U . . .
 H00K H 0.905293 0.009066 1.047377 0.039 Uiso 1 1 calc R U . . .
 C00X C 0.5578(6) 0.4800(5) 0.6266(3) 0.0300(14) Uani 1 1 d . . . . .
 H00X H 0.579142 0.413429 0.641770 0.036 Uiso 1 1 calc R U . . .
 C00Y C 0.4971(6) 0.2889(5) 0.8820(3) 0.0286(14) Uani 1 1 d . . . . .
 H00L H 0.416336 0.296108 0.901363 0.034 Uiso 1 1 calc R U . . .
 H00M H 0.532315 0.231363 0.902140 0.034 Uiso 1 1 calc R U . . .
 C00Z C 0.8484(6) 0.6698(5) 0.5685(3) 0.0307(14) Uani 1 1 d . . . . .
 H00Z H 0.773542 0.700124 0.562255 0.037 Uiso 1 1 calc R U . . .
 C010 C 1.0028(6) 0.3407(5) 0.5980(3) 0.0290(14) Uani 1 1 d . . . . .
 H01A H 1.087064 0.362179 0.583966 0.035 Uiso 1 1 calc R U . . .
 H01B H 0.971077 0.274648 0.572287 0.035 Uiso 1 1 calc R U . . .
 C011 C 1.0731(6) 0.5792(5) 0.5874(3) 0.0289(14) Uani 1 1 d . . . . .
 H011 H 1.147991 0.548820 0.593545 0.035 Uiso 1 1 calc R U . . .
 C012 C 0.5943(6) 0.0508(5) 0.7789(3) 0.0338(15) Uani 1 1 d . . . . .
 C013 C 0.9374(6) 0.0756(5) 0.7498(3) 0.0291(14) Uani 1 1 d . . . . .
 H013 H 0.979877 0.129602 0.779868 0.035 Uiso 1 1 calc R U . . .
 C014 C 0.4225(6) 0.5094(5) 0.9138(3) 0.0311(15) Uani 1 1 d . . . . .
 H014 H 0.349614 0.462393 0.902766 0.037 Uiso 1 1 calc R U . . .
 C015 C 0.7363(6) -0.0457(5) 0.4914(3) 0.0306(14) Uani 1 1 d . . . . .
 H015 H 0.786620 -0.094112 0.513703 0.037 Uiso 1 1 calc R U . . .
 C016 C 1.0741(7) 0.6840(5) 0.5840(3) 0.0359(16) Uani 1 1 d . . . . .
 H016 H 1.151338 0.726634 0.588147 0.043 Uiso 1 1 calc R U . . .
 C017 C 0.5243(7) 0.6804(6) 0.9469(3) 0.0359(16) Uani 1 1 d . . . . .
 H017 H 0.517096 0.750752 0.957635 0.043 Uiso 1 1 calc R U . . .
 C018 C 0.6061(6) 0.5645(5) 0.6824(3) 0.0311(15) Uani 1 1 d . . . . .
 H01C H 0.697418 0.566217 0.690467 0.037 Uiso 1 1 calc R U . . .
 H01D H 0.588780 0.631621 0.667658 0.037 Uiso 1 1 calc R U . . .
 C019 C 0.9635(7) 0.7275(5) 0.5748(3) 0.0344(16) Uani 1 1 d . . . . .
 H019 H 0.967657 0.799390 0.572681 0.041 Uiso 1 1 calc R U . . .
 C01A C 1.0590(7) 0.6351(5) 0.8984(3) 0.0379(17) Uani 1 1 d . . . . .
 H01Z H 1.071116 0.676795 0.942265 0.046 Uiso 1 1 calc R U . . .
 H H 1.107256 0.576102 0.901644 0.046 Uiso 1 1 calc R U . . .
 C01B C 0.8784(7) -0.1062(6) 0.7173(3) 0.0366(16) Uani 1 1 d . . . . .
 H01E H 0.883909 -0.175132 0.726133 0.044 Uiso 1 1 calc R U . . .
 C01C C 0.5898(6) 0.2393(5) 0.7721(3) 0.0309(15) Uani 1 1 d . . . . .
 H01 H 0.568245 0.224552 0.723219 0.037 Uiso 1 1 calc R U . . .
 HA H 0.652902 0.300286 0.778996 0.037 Uiso 1 1 calc R U . . .
 C01D C 0.6172(6) 0.4960(5) 0.5614(3) 0.0291(14) Uani 1 1 d . . . . .
 H01F H 0.574837 0.445373 0.525586 0.035 Uiso 1 1 calc R U . . .
 H01G H 0.605334 0.565102 0.548289 0.035 Uiso 1 1 calc R U . . .
 C01E C 0.6611(6) 0.0052(5) 0.5439(3) 0.0278(14) Uani 1 1 d . . . . .
 H01H H 0.610861 0.052775 0.521724 0.033 Uiso 1 1 calc R U . . .
 H01I H 0.602645 -0.048223 0.560797 0.033 Uiso 1 1 calc R U . . .
 C01F C 0.9007(6) 0.5362(5) 0.8143(3) 0.0324(15) Uani 1 1 d . . . . .
 H1 H 0.944648 0.474465 0.814653 0.039 Uiso 1 1 calc R U . . .
 HB H 0.810689 0.513592 0.804134 0.039 Uiso 1 1 calc R U . . .
 C01G C 0.4024(6) 0.5416(6) 0.7354(3) 0.0374(16) Uani 1 1 d . . . . .
 H01J H 0.363026 0.527609 0.777536 0.045 Uiso 1 1 calc R U . . .
 H01K H 0.380660 0.608538 0.722529 0.045 Uiso 1 1 calc R U . . .
 C01H C 0.3517(6) 0.4587(6) 0.6804(3) 0.0366(17) Uani 1 1 d . . . . .
 H01L H 0.260913 0.460272 0.671851 0.044 Uiso 1 1 calc R U . . .
 H01M H 0.364872 0.391007 0.695499 0.044 Uiso 1 1 calc R U . . .
 C01I C 0.9465(6) -0.0273(5) 0.7598(3) 0.0343(15) Uani 1 1 d . . . . .
 H01N H 0.999619 -0.043548 0.796028 0.041 Uiso 1 1 calc R U . . .
 C01J C 0.6301(7) -0.1127(5) 0.8180(3) 0.0404(17) Uani 1 1 d . . . . .
 H2 H 0.670780 -0.152517 0.848056 0.049 Uiso 1 1 calc R U . . .
 C01K C 0.8145(6) 0.0319(5) 0.9213(3) 0.0310(15) Uani 1 1 d . . . . .
 H3 H 0.880877 0.088997 0.935226 0.037 Uiso 1 1 calc R U . . .
 HC H 0.855050 -0.027472 0.904008 0.037 Uiso 1 1 calc R U . . .
 C01L C 0.9483(6) 0.6011(5) 0.7599(3) 0.0346(16) Uani 1 1 d . . . . .
 H4 H 0.937249 0.559305 0.716119 0.042 Uiso 1 1 calc R U . . .
 HD H 0.898445 0.659100 0.756584 0.042 Uiso 1 1 calc R U . . .
 C01M C 0.6443(6) -0.1072(5) 0.4369(3) 0.0352(16) Uani 1 1 d . . . . .
 H01O H 0.591243 -0.159736 0.458003 0.042 Uiso 1 1 calc R U . . .
 H01P H 0.589423 -0.060592 0.417226 0.042 Uiso 1 1 calc R U . . .
 C01N C 0.4152(7) 0.6123(5) 0.9302(3) 0.0346(16) Uani 1 1 d . . . . .
 H5 H 0.336210 0.636966 0.930214 0.041 Uiso 1 1 calc R U . . .
 C01O C 0.5445(6) 0.5471(6) 0.7479(3) 0.0334(15) Uani 1 1 d . . . . .
 H01Q H 0.575296 0.603780 0.782500 0.040 Uiso 1 1 calc R U . . .
 H01R H 0.566485 0.482437 0.764644 0.040 Uiso 1 1 calc R U . . .
 C01P C 0.7123(6) 0.0191(5) 1.1286(3) 0.0352(16) Uani 1 1 d . . . . .
 H6 H 0.781240 0.071160 1.147595 0.042 Uiso 1 1 calc R U . . .
 HE H 0.664295 -0.004066 1.166096 0.042 Uiso 1 1 calc R U . . .
 C01Q C 0.4151(6) 0.4730(5) 0.6152(3) 0.0315(15) Uani 1 1 d . . . . .
 H01S H 0.392279 0.536190 0.596714 0.038 Uiso 1 1 calc R U . . .
 H01T H 0.384758 0.414594 0.581702 0.038 Uiso 1 1 calc R U . . .
 C01R C 0.6942(7) 0.0955(5) 1.0174(3) 0.0367(16) Uani 1 1 d . . . . .
 H7 H 0.634869 0.122123 0.985426 0.044 Uiso 1 1 calc R U . . .
 HF H 0.763246 0.150584 1.030819 0.044 Uiso 1 1 calc R U . . .
 C01S C 0.8000(7) -0.0801(6) 0.3499(3) 0.0383(16) Uani 1 1 d . . . . .
 H01U H 0.846076 -0.116155 0.315955 0.046 Uiso 1 1 calc R U . . .
 H01V H 0.752337 -0.031611 0.326919 0.046 Uiso 1 1 calc R U . . .
 C01T C 0.5452(7) -0.1579(6) 0.7667(4) 0.0460(19) Uani 1 1 d . . . . .
 H8 H 0.525934 -0.230203 0.761829 0.055 Uiso 1 1 calc R U . . .
 C01U C 0.7656(7) -0.0709(6) 1.0942(3) 0.0413(17) Uani 1 1 d . . . . .
 H9 H 0.697354 -0.126525 1.080357 0.050 Uiso 1 1 calc R U . . .
 HG H 0.824841 -0.097066 1.126411 0.050 Uiso 1 1 calc R U . . .
 C01V C 0.8244(7) 0.0315(5) 0.4592(3) 0.0371(16) Uani 1 1 d . . . . .
 H01W H 0.887177 0.067198 0.493886 0.045 Uiso 1 1 calc R U . . .
 H01X H 0.776647 0.083256 0.440033 0.045 Uiso 1 1 calc R U . . .
 C01W C 1.1081(7) 0.6995(6) 0.8438(3) 0.0430(18) Uani 1 1 d . . . . .
 H10 H 1.067279 0.762916 0.844445 0.052 Uiso 1 1 calc R U . . .
 HH H 1.198823 0.719364 0.853446 0.052 Uiso 1 1 calc R U . . .
 C01X C 0.7090(7) -0.1589(6) 0.3815(3) 0.0395(17) Uani 1 1 d . . . . .
 H01Y H 0.646143 -0.193113 0.346363 0.047 Uiso 1 1 calc R U . . .
 HI H 0.755858 -0.211820 0.399908 0.047 Uiso 1 1 calc R U . . .
 C01Y C 0.5120(7) 0.0058(6) 0.7272(3) 0.0402(17) Uani 1 1 d . . . . .
 H11 H 0.473636 0.045636 0.696177 0.048 Uiso 1 1 calc R U . . .
 C01Z C 1.0843(7) 0.6421(6) 0.7745(3) 0.0459(19) Uani 1 1 d . . . . .
 H12 H 1.109839 0.688478 0.740209 0.055 Uiso 1 1 calc R U . . .
 HJ H 1.135363 0.584476 0.771682 0.055 Uiso 1 1 calc R U . . .
 C020 C 0.4870(7) -0.0991(6) 0.7219(4) 0.0435(18) Uani 1 1 d . . . . .
 H020 H 0.429042 -0.132362 0.687055 0.052 Uiso 1 1 calc R U . . .
 C021 C 0.8904(7) -0.0224(6) 0.4035(3) 0.0433(18) Uani 1 1 d . . . . .
 H02A H 0.945905 0.029123 0.382910 0.052 Uiso 1 1 calc R U . . .
 H02B H 0.942811 -0.070566 0.423465 0.052 Uiso 1 1 calc R U . . .
 C022 C 0.6279(7) 0.0668(6) 1.0796(3) 0.0416(18) Uani 1 1 d . . . . .
 H02C H 0.600523 0.128941 1.102453 0.050 Uiso 1 1 calc R U . . .
 H02D H 0.552840 0.017908 1.065567 0.050 Uiso 1 1 calc R U . . .

loop_
  _atom_site_aniso_label
  _atom_site_aniso_U_11
  _atom_site_aniso_U_22
  _atom_site_aniso_U_33
  _atom_site_aniso_U_23
  _atom_site_aniso_U_13
  _atom_site_aniso_U_12
 Br01 0.0371(4) 0.0393(4) 0.0297(4) 0.0087(3) -0.0084(3) -0.0050(3)
 Br02 0.0271(4) 0.0401(4) 0.0414(4) -0.0033(3) -0.0058(3) 0.0046(3)
 Ni03 0.0285(6) 0.0314(6) 0.0266(5) 0.0059(4) -0.0057(4) -0.0014(5)
 Ni04 0.0231(6) 0.0328(6) 0.0273(5) 0.0049(4) -0.0015(4) 0.0017(5)
 N005 0.024(3) 0.028(3) 0.023(2) 0.000(2) 0.000(2) 0.001(2)
 N006 0.026(3) 0.034(3) 0.021(2) 0.007(2) 0.003(2) 0.002(2)
 N007 0.021(3) 0.026(3) 0.026(3) 0.001(2) -0.003(2) -0.005(2)
 N008 0.025(3) 0.032(3) 0.025(3) 0.001(2) -0.001(2) -0.001(2)
 N009 0.026(3) 0.043(3) 0.023(3) 0.004(2) -0.003(2) 0.004(2)
 N00A 0.020(3) 0.031(3) 0.028(3) 0.007(2) -0.001(2) 0.002(2)
 N00B 0.024(3) 0.034(3) 0.024(3) 0.006(2) 0.000(2) -0.002(2)
 N00C 0.022(3) 0.034(3) 0.023(2) 0.005(2) 0.000(2) -0.001(2)
 C00D 0.027(3) 0.036(4) 0.019(3) 0.010(2) -0.005(2) 0.005(3)
 C00E 0.024(3) 0.044(4) 0.024(3) 0.003(3) 0.005(3) 0.001(3)
 C00F 0.033(4) 0.028(3) 0.018(3) 0.006(2) -0.002(2) 0.006(3)
 C00G 0.027(3) 0.032(4) 0.027(3) 0.007(3) 0.003(3) 0.002(3)
 C00H 0.023(3) 0.026(3) 0.035(3) 0.004(3) 0.000(3) -0.002(3)
 C00I 0.030(4) 0.028(3) 0.023(3) 0.003(2) -0.005(3) 0.005(3)
 C00J 0.029(4) 0.036(4) 0.033(3) 0.007(3) 0.005(3) -0.003(3)
 C00K 0.031(4) 0.028(4) 0.020(3) 0.006(2) 0.002(3) -0.005(3)
 C00L 0.027(4) 0.037(4) 0.029(3) -0.004(3) 0.002(3) -0.002(3)
 C00M 0.027(3) 0.031(4) 0.029(3) 0.008(3) 0.001(3) 0.005(3)
 C00N 0.033(4) 0.029(4) 0.027(3) 0.010(3) 0.006(3) 0.006(3)
 C00O 0.029(4) 0.029(4) 0.024(3) 0.005(2) -0.002(3) -0.002(3)
 C00P 0.028(4) 0.037(4) 0.021(3) 0.007(3) 0.004(2) -0.002(3)
 C00Q 0.021(3) 0.039(4) 0.030(3) 0.008(3) 0.003(3) 0.007(3)
 C00R 0.026(3) 0.032(4) 0.019(3) 0.005(2) 0.002(2) -0.004(3)
 C00S 0.034(4) 0.032(4) 0.027(3) 0.007(3) 0.007(3) 0.003(3)
 C00T 0.025(3) 0.035(4) 0.024(3) 0.007(3) -0.003(3) -0.003(3)
 C00U 0.028(4) 0.030(4) 0.035(3) 0.005(3) 0.000(3) 0.000(3)
 C00V 0.033(4) 0.028(4) 0.021(3) 0.004(2) 0.008(3) 0.000(3)
 C00W 0.033(4) 0.034(4) 0.033(3) 0.011(3) -0.003(3) 0.009(3)
 C00X 0.024(3) 0.039(4) 0.027(3) 0.013(3) -0.003(3) 0.002(3)
 C00Y 0.020(3) 0.034(4) 0.032(3) 0.011(3) 0.004(3) -0.001(3)
 C00Z 0.030(4) 0.033(4) 0.029(3) 0.006(3) 0.002(3) 0.001(3)
 C010 0.027(3) 0.031(4) 0.028(3) 0.006(3) 0.002(3) 0.000(3)
 C011 0.026(3) 0.035(4) 0.026(3) 0.009(3) 0.003(3) -0.002(3)
 C012 0.034(4) 0.037(4) 0.028(3) 0.000(3) 0.002(3) -0.002(3)
 C013 0.024(3) 0.039(4) 0.026(3) 0.008(3) 0.006(3) 0.006(3)
 C014 0.024(3) 0.048(4) 0.021(3) 0.009(3) -0.004(2) 0.001(3)
 C015 0.024(3) 0.033(4) 0.035(3) 0.006(3) 0.006(3) 0.000(3)
 C016 0.041(4) 0.037(4) 0.027(3) 0.003(3) 0.002(3) -0.007(3)
 C017 0.043(4) 0.039(4) 0.027(3) 0.005(3) 0.006(3) 0.011(3)
 C018 0.024(3) 0.039(4) 0.027(3) 0.002(3) -0.004(3) -0.004(3)
 C019 0.042(4) 0.029(4) 0.030(3) 0.002(3) 0.000(3) -0.004(3)
 C01A 0.037(4) 0.038(4) 0.036(4) 0.008(3) -0.002(3) -0.010(3)
 C01B 0.041(4) 0.039(4) 0.033(4) 0.015(3) 0.006(3) 0.004(3)
 C01C 0.028(4) 0.044(4) 0.021(3) 0.008(3) -0.001(3) 0.003(3)
 C01D 0.026(3) 0.034(4) 0.027(3) 0.008(3) -0.005(3) 0.006(3)
 C01E 0.024(3) 0.034(4) 0.025(3) 0.001(3) 0.001(2) 0.001(3)
 C01F 0.023(3) 0.044(4) 0.028(3) 0.003(3) -0.003(3) -0.006(3)
 C01G 0.031(4) 0.054(5) 0.028(3) 0.009(3) 0.003(3) 0.006(3)
 C01H 0.023(4) 0.050(5) 0.037(4) 0.022(3) -0.002(3) -0.002(3)
 C01I 0.031(4) 0.045(4) 0.031(3) 0.014(3) 0.004(3) 0.009(3)
 C01J 0.045(4) 0.035(4) 0.042(4) 0.003(3) 0.011(3) -0.001(3)
 C01K 0.026(3) 0.033(4) 0.035(3) 0.011(3) -0.002(3) 0.006(3)
 C01L 0.035(4) 0.043(4) 0.025(3) 0.009(3) -0.002(3) 0.001(3)
 C01M 0.034(4) 0.034(4) 0.034(4) -0.001(3) 0.002(3) -0.005(3)
 C01N 0.033(4) 0.047(4) 0.028(3) 0.012(3) 0.003(3) 0.015(3)
 C01O 0.026(4) 0.048(4) 0.025(3) 0.007(3) -0.005(3) 0.001(3)
 C01P 0.027(4) 0.048(4) 0.032(3) 0.013(3) 0.004(3) 0.001(3)
 C01Q 0.024(3) 0.039(4) 0.032(3) 0.013(3) -0.004(3) -0.002(3)
 C01R 0.039(4) 0.043(4) 0.032(3) 0.006(3) 0.005(3) 0.016(3)
 C01S 0.035(4) 0.047(4) 0.032(4) 0.004(3) 0.006(3) 0.000(3)
 C01T 0.046(5) 0.038(4) 0.049(4) -0.012(3) 0.010(4) -0.008(4)
 C01U 0.044(4) 0.041(4) 0.040(4) 0.016(3) 0.004(3) -0.002(3)
 C01V 0.034(4) 0.038(4) 0.035(4) 0.001(3) 0.003(3) -0.012(3)
 C01W 0.029(4) 0.051(5) 0.044(4) 0.010(3) -0.006(3) -0.013(3)
 C01X 0.037(4) 0.043(4) 0.037(4) -0.001(3) 0.005(3) 0.003(3)
 C01Y 0.041(4) 0.046(5) 0.031(4) -0.005(3) 0.006(3) 0.003(3)
 C01Z 0.037(4) 0.063(5) 0.037(4) 0.019(4) 0.005(3) -0.006(4)
 C020 0.037(4) 0.045(5) 0.042(4) -0.018(3) 0.003(3) -0.007(3)
 C021 0.030(4) 0.055(5) 0.043(4) -0.004(3) 0.013(3) -0.001(3)
 C022 0.041(4) 0.053(5) 0.033(4) 0.013(3) 0.003(3) 0.011(4)

_geom_special_details
;
 All esds (except the esd in the dihedral angle between two l.s. planes)
 are estimated using the full covariance matrix.  The cell esds are taken
 into account individually in the estimation of esds in distances, angles
 and torsion angles; correlations between esds in cell parameters are only
 used when they are defined by crystal symmetry.  An approximate (isotropic)
 treatment of cell esds is used for estimating esds involving l.s. planes.
;
loop_
  _geom_bond_atom_site_label_1
  _geom_bond_atom_site_label_2
  _geom_bond_distance
  _geom_bond_site_symmetry_2
  _geom_bond_publ_flag
 Br01 Ni03 2.3617(11) . ?
 Br02 Ni04 2.3583(12) . ?
 Ni03 C00D 1.922(7) . ?
 Ni03 C00E 1.932(6) . ?
 Ni04 C00P 1.930(7) . ?
 Ni04 C00Q 1.913(7) . ?
 N005 C00E 1.355(8) . ?
 N005 C00I 1.455(8) . ?
 N005 C00V 1.397(8) . ?
 N006 C00D 1.377(8) . ?
 N006 C00K 1.399(8) . ?
 N006 C010 1.445(8) . ?
 N007 C00E 1.365(8) . ?
 N007 C00G 1.394(8) . ?
 N007 C01E 1.466(7) . ?
 N008 C00L 1.392(8) . ?
 N008 C00Q 1.368(8) . ?
 N008 C01K 1.456(8) . ?
 N009 C00Q 1.370(8) . ?
 N009 C012 1.396(9) . ?
 N009 C01C 1.457(8) . ?
 N00A C00F 1.395(8) . ?
 N00A C00P 1.373(8) . ?
 N00A C00Y 1.452(8) . ?
 N00B C00N 1.391(8) . ?
 N00B C00P 1.371(8) . ?
 N00B C00T 1.463(8) . ?
 N00C C00D 1.365(8) . ?
 N00C C00R 1.392(8) . ?
 N00C C01D 1.471(8) . ?
 C00F C00N 1.387(9) . ?
 C00F C014 1.382(9) . ?
 C00G C00J 1.393(9) . ?
 C00G C00V 1.395(9) . ?
 C00H H00A 0.9900 . ?
 C00H H00B 0.9900 . ?
 C00H C00I 1.537(9) . ?
 C00H C010 1.530(8) . ?
 C00I H00C 0.9900 . ?
 C00I H00D 0.9900 . ?
 C00J H00J 0.9500 . ?
 C00J C01B 1.375(9) . ?
 C00K C00R 1.393(9) . ?
 C00K C011 1.383(9) . ?
 C00L C012 1.393(10) . ?
 C00L C01J 1.385(10) . ?
 C00M H00E 0.9900 . ?
 C00M H00F 0.9900 . ?
 C00M C00Y 1.514(9) . ?
 C00M C01C 1.525(9) . ?
 C00N C00S 1.384(9) . ?
 C00O H00O 1.0000 . ?
 C00O C00T 1.528(8) . ?
 C00O C01A 1.527(9) . ?
 C00O C01F 1.531(9) . ?
 C00R C00Z 1.385(9) . ?
 C00S H00S 0.9500 . ?
 C00S C017 1.385(10) . ?
 C00T H00G 0.9900 . ?
 C00T H00H 0.9900 . ?
 C00U H00U 1.0000 . ?
 C00U C00W 1.534(9) . ?
 C00U C01K 1.520(9) . ?
 C00U C01R 1.529(9) . ?
 C00V C013 1.372(9) . ?
 C00W H00I 0.9900 . ?
 C00W H00K 0.9900 . ?
 C00W C01U 1.516(9) . ?
 C00X H00X 1.0000 . ?
 C00X C018 1.534(9) . ?
 C00X C01D 1.512(9) . ?
 C00X C01Q 1.540(9) . ?
 C00Y H00L 0.9900 . ?
 C00Y H00M 0.9900 . ?
 C00Z H00Z 0.9500 . ?
 C00Z C019 1.379(9) . ?
 C010 H01A 0.9900 . ?
 C010 H01B 0.9900 . ?
 C011 H011 0.9500 . ?
 C011 C016 1.390(9) . ?
 C012 C01Y 1.372(9) . ?
 C013 H013 0.9500 . ?
 C013 C01I 1.403(9) . ?
 C014 H014 0.9500 . ?
 C014 C01N 1.383(10) . ?
 C015 H015 1.0000 . ?
 C015 C01E 1.528(9) . ?
 C015 C01M 1.541(9) . ?
 C015 C01V 1.528(9) . ?
 C016 H016 0.9500 . ?
 C016 C019 1.394(10) . ?
 C017 H017 0.9500 . ?
 C017 C01N 1.406(10) . ?
 C018 H01C 0.9900 . ?
 C018 H01D 0.9900 . ?
 C018 C01O 1.531(9) . ?
 C019 H019 0.9500 . ?
 C01A H01Z 0.9900 . ?
 C01A H 0.9900 . ?
 C01A C01W 1.525(9) . ?
 C01B H01E 0.9500 . ?
 C01B C01I 1.398(10) . ?
 C01C H01 0.9900 . ?
 C01C HA 0.9900 . ?
 C01D H01F 0.9900 . ?
 C01D H01G 0.9900 . ?
 C01E H01H 0.9900 . ?
 C01E H01I 0.9900 . ?
 C01F H1 0.9900 . ?
 C01F HB 0.9900 . ?
 C01F C01L 1.520(9) . ?
 C01G H01J 0.9900 . ?
 C01G H01K 0.9900 . ?
 C01G C01H 1.518(10) . ?
 C01G C01O 1.536(9) . ?
 C01H H01L 0.9900 . ?
 C01H H01M 0.9900 . ?
 C01H C01Q 1.528(9) . ?
 C01I H01N 0.9500 . ?
 C01J H2 0.9500 . ?
 C01J C01T 1.381(10) . ?
 C01K H3 0.9900 . ?
 C01K HC 0.9900 . ?
 C01L H4 0.9900 . ?
 C01L HD 0.9900 . ?
 C01L C01Z 1.513(10) . ?
 C01M H01O 0.9900 . ?
 C01M H01P 0.9900 . ?
 C01M C01X 1.506(9) . ?
 C01N H5 0.9500 . ?
 C01O H01Q 0.9900 . ?
 C01O H01R 0.9900 . ?
 C01P H6 0.9900 . ?
 C01P HE 0.9900 . ?
 C01P C01U 1.514(10) . ?
 C01P C022 1.520(9) . ?
 C01Q H01S 0.9900 . ?
 C01Q H01T 0.9900 . ?
 C01R H7 0.9900 . ?
 C01R HF 0.9900 . ?
 C01R C022 1.531(9) . ?
 C01S H01U 0.9900 . ?
 C01S H01V 0.9900 . ?
 C01S C01X 1.554(9) . ?
 C01S C021 1.501(10) . ?
 C01T H8 0.9500 . ?
 C01T C020 1.399(11) . ?
 C01U H9 0.9900 . ?
 C01U HG 0.9900 . ?
 C01V H01W 0.9900 . ?
 C01V H01X 0.9900 . ?
 C01V C021 1.532(10) . ?
 C01W H10 0.9900 . ?
 C01W HH 0.9900 . ?
 C01W C01Z 1.517(10) . ?
 C01X H01Y 0.9900 . ?
 C01X HI 0.9900 . ?
 C01Y H11 0.9500 . ?
 C01Y C020 1.377(10) . ?
 C01Z H12 0.9900 . ?
 C01Z HJ 0.9900 . ?
 C020 H020 0.9500 . ?
 C021 H02A 0.9900 . ?
 C021 H02B 0.9900 . ?
 C022 H02C 0.9900 . ?
 C022 H02D 0.9900 . ?

loop_
  _geom_angle_atom_site_label_1
  _geom_angle_atom_site_label_2
  _geom_angle_atom_site_label_3
  _geom_angle
  _geom_angle_site_symmetry_1
  _geom_angle_site_symmetry_3
  _geom_angle_publ_flag
 C00D Ni03 Br01 112.48(16) . . ?
 C00D Ni03 C00E 109.9(3) . . ?
 C00E Ni03 Br01 136.6(2) . . ?
 C00P Ni04 Br02 133.9(2) . . ?
 C00Q Ni04 Br02 115.7(2) . . ?
 C00Q Ni04 C00P 109.6(3) . . ?
 C00E N005 C00I 125.4(5) . . ?
 C00E N005 C00V 111.8(5) . . ?
 C00V N005 C00I 122.8(5) . . ?
 C00D N006 C00K 111.4(5) . . ?
 C00D N006 C010 122.2(5) . . ?
 C00K N006 C010 126.0(5) . . ?
 C00E N007 C00G 110.8(5) . . ?
 C00E N007 C01E 125.1(5) . . ?
 C00G N007 C01E 124.0(5) . . ?
 C00L N008 C01K 124.0(5) . . ?
 C00Q N008 C00L 111.6(5) . . ?
 C00Q N008 C01K 124.5(5) . . ?
 C00Q N009 C012 112.0(5) . . ?
 C00Q N009 C01C 123.7(6) . . ?
 C012 N009 C01C 123.3(5) . . ?
 C00F N00A C00Y 123.3(5) . . ?
 C00P N00A C00F 112.1(5) . . ?
 C00P N00A C00Y 124.6(5) . . ?
 C00N N00B C00T 124.1(5) . . ?
 C00P N00B C00N 111.8(5) . . ?
 C00P N00B C00T 124.1(6) . . ?
 C00D N00C C00R 111.9(5) . . ?
 C00D N00C C01D 122.1(5) . . ?
 C00R N00C C01D 125.9(5) . . ?
 N006 C00D Ni03 127.8(5) . . ?
 N00C C00D Ni03 126.7(4) . . ?
 N00C C00D N006 104.4(5) . . ?
 N005 C00E Ni03 129.5(5) . . ?
 N005 C00E N007 105.4(5) . . ?
 N007 C00E Ni03 125.0(4) . . ?
 C00N C00F N00A 105.6(5) . . ?
 C014 C00F N00A 132.8(6) . . ?
 C014 C00F C00N 121.6(6) . . ?
 N007 C00G C00V 106.6(5) . . ?
 C00J C00G N007 132.0(6) . . ?
 C00J C00G C00V 121.4(6) . . ?
 H00A C00H H00B 107.7 . . ?
 C00I C00H H00A 108.9 . . ?
 C00I C00H H00B 108.9 . . ?
 C010 C00H H00A 108.9 . . ?
 C010 C00H H00B 108.9 . . ?
 C010 C00H C00I 113.3(5) . . ?
 N005 C00I C00H 112.9(5) . . ?
 N005 C00I H00C 109.0 . . ?
 N005 C00I H00D 109.0 . . ?
 C00H C00I H00C 109.0 . . ?
 C00H C00I H00D 109.0 . . ?
 H00C C00I H00D 107.8 . . ?
 C00G C00J H00J 121.4 . . ?
 C01B C00J C00G 117.2(6) . . ?
 C01B C00J H00J 121.4 . . ?
 C00R C00K N006 105.9(5) . . ?
 C011 C00K N006 132.1(6) . . ?
 C011 C00K C00R 121.9(6) . . ?
 N008 C00L C012 106.6(6) . . ?
 C01J C00L N008 132.3(6) . . ?
 C01J C00L C012 121.1(6) . . ?
 H00E C00M H00F 107.7 . . ?
 C00Y C00M H00E 108.8 . . ?
 C00Y C00M H00F 108.8 . . ?
 C00Y C00M C01C 113.7(5) . . ?
 C01C C00M H00E 108.8 . . ?
 C01C C00M H00F 108.8 . . ?
 C00F C00N N00B 106.6(5) . . ?
 C00S C00N N00B 131.4(6) . . ?
 C00S C00N C00F 122.0(6) . . ?
 C00T C00O H00O 108.4 . . ?
 C00T C00O C01F 112.5(5) . . ?
 C01A C00O H00O 108.4 . . ?
 C01A C00O C00T 109.4(5) . . ?
 C01A C00O C01F 109.6(5) . . ?
 C01F C00O H00O 108.4 . . ?
 N00A C00P Ni04 131.8(5) . . ?
 N00B C00P Ni04 124.1(5) . . ?
 N00B C00P N00A 103.9(5) . . ?
 N008 C00Q Ni04 129.7(4) . . ?
 N008 C00Q N009 104.3(5) . . ?
 N009 C00Q Ni04 125.8(5) . . ?
 N00C C00R C00K 106.3(5) . . ?
 C00Z C00R N00C 132.1(6) . . ?
 C00Z C00R C00K 121.6(6) . . ?
 C00N C00S H00S 121.9 . . ?
 C00N C00S C017 116.2(6) . . ?
 C017 C00S H00S 121.9 . . ?
 N00B C00T C00O 112.8(5) . . ?
 N00B C00T H00G 109.0 . . ?
 N00B C00T H00H 109.0 . . ?
 C00O C00T H00G 109.0 . . ?
 C00O C00T H00H 109.0 . . ?
 H00G C00T H00H 107.8 . . ?
 C00W C00U H00U 108.1 . . ?
 C01K C00U H00U 108.1 . . ?
 C01K C00U C00W 110.7(5) . . ?
 C01K C00U C01R 112.2(5) . . ?
 C01R C00U H00U 108.1 . . ?
 C01R C00U C00W 109.4(5) . . ?
 C00G C00V N005 105.4(5) . . ?
 C013 C00V N005 133.1(6) . . ?
 C013 C00V C00G 121.6(6) . . ?
 C00U C00W H00I 109.3 . . ?
 C00U C00W H00K 109.3 . . ?
 H00I C00W H00K 107.9 . . ?
 C01U C00W C00U 111.7(6) . . ?
 C01U C00W H00I 109.3 . . ?
 C01U C00W H00K 109.3 . . ?
 C018 C00X H00X 108.0 . . ?
 C018 C00X C01Q 110.3(6) . . ?
 C01D C00X H00X 108.0 . . ?
 C01D C00X C018 112.3(5) . . ?
 C01D C00X C01Q 110.1(5) . . ?
 C01Q C00X H00X 108.0 . . ?
 N00A C00Y C00M 114.4(5) . . ?
 N00A C00Y H00L 108.7 . . ?
 N00A C00Y H00M 108.7 . . ?
 C00M C00Y H00L 108.7 . . ?
 C00M C00Y H00M 108.7 . . ?
 H00L C00Y H00M 107.6 . . ?
 C00R C00Z H00Z 121.7 . . ?
 C019 C00Z C00R 116.5(6) . . ?
 C019 C00Z H00Z 121.7 . . ?
 N006 C010 C00H 112.7(5) . . ?
 N006 C010 H01A 109.1 . . ?
 N006 C010 H01B 109.1 . . ?
 C00H C010 H01A 109.1 . . ?
 C00H C010 H01B 109.1 . . ?
 H01A C010 H01B 107.8 . . ?
 C00K C011 H011 121.7 . . ?
 C00K C011 C016 116.6(6) . . ?
 C016 C011 H011 121.7 . . ?
 C00L C012 N009 105.4(5) . . ?
 C01Y C012 N009 132.8(6) . . ?
 C01Y C012 C00L 121.8(7) . . ?
 C00V C013 H013 121.4 . . ?
 C00V C013 C01I 117.2(6) . . ?
 C01I C013 H013 121.4 . . ?
 C00F C014 H014 121.2 . . ?
 C00F C014 C01N 117.6(6) . . ?
 C01N C014 H014 121.2 . . ?
 C01E C015 H015 108.6 . . ?
 C01E C015 C01M 108.3(5) . . ?
 C01M C015 H015 108.6 . . ?
 C01V C015 H015 108.6 . . ?
 C01V C015 C01E 112.7(6) . . ?
 C01V C015 C01M 109.9(5) . . ?
 C011 C016 H016 119.4 . . ?
 C011 C016 C019 121.1(6) . . ?
 C019 C016 H016 119.4 . . ?
 C00S C017 H017 118.8 . . ?
 C00S C017 C01N 122.4(7) . . ?
 C01N C017 H017 118.8 . . ?
 C00X C018 H01C 109.3 . . ?
 C00X C018 H01D 109.3 . . ?
 H01C C018 H01D 108.0 . . ?
 C01O C018 C00X 111.5(5) . . ?
 C01O C018 H01C 109.3 . . ?
 C01O C018 H01D 109.3 . . ?
 C00Z C019 C016 122.3(6) . . ?
 C00Z C019 H019 118.9 . . ?
 C016 C019 H019 118.9 . . ?
 C00O C01A H01Z 109.3 . . ?
 C00O C01A H 109.3 . . ?
 H01Z C01A H 107.9 . . ?
 C01W C01A C00O 111.7(5) . . ?
 C01W C01A H01Z 109.3 . . ?
 C01W C01A H 109.3 . . ?
 C00J C01B H01E 119.2 . . ?
 C00J C01B C01I 121.6(6) . . ?
 C01I C01B H01E 119.2 . . ?
 N009 C01C C00M 111.5(5) . . ?
 N009 C01C H01 109.3 . . ?
 N009 C01C HA 109.3 . . ?
 C00M C01C H01 109.3 . . ?
 C00M C01C HA 109.3 . . ?
 H01 C01C HA 108.0 . . ?
 N00C C01D C00X 112.4(5) . . ?
 N00C C01D H01F 109.1 . . ?
 N00C C01D H01G 109.1 . . ?
 C00X C01D H01F 109.1 . . ?
 C00X C01D H01G 109.1 . . ?
 H01F C01D H01G 107.9 . . ?
 N007 C01E C015 114.6(5) . . ?
 N007 C01E H01H 108.6 . . ?
 N007 C01E H01I 108.6 . . ?
 C015 C01E H01H 108.6 . . ?
 C015 C01E H01I 108.6 . . ?
 H01H C01E H01I 107.6 . . ?
 C00O C01F H1 109.4 . . ?
 C00O C01F HB 109.4 . . ?
 H1 C01F HB 108.0 . . ?
 C01L C01F C00O 111.3(5) . . ?
 C01L C01F H1 109.4 . . ?
 C01L C01F HB 109.4 . . ?
 H01J C01G H01K 108.0 . . ?
 C01H C01G H01J 109.3 . . ?
 C01H C01G H01K 109.3 . . ?
 C01H C01G C01O 111.6(6) . . ?
 C01O C01G H01J 109.3 . . ?
 C01O C01G H01K 109.3 . . ?
 C01G C01H H01L 109.3 . . ?
 C01G C01H H01M 109.3 . . ?
 C01G C01H C01Q 111.6(5) . . ?
 H01L C01H H01M 108.0 . . ?
 C01Q C01H H01L 109.3 . . ?
 C01Q C01H H01M 109.3 . . ?
 C013 C01I H01N 119.5 . . ?
 C01B C01I C013 120.9(6) . . ?
 C01B C01I H01N 119.5 . . ?
 C00L C01J H2 121.4 . . ?
 C01T C01J C00L 117.1(7) . . ?
 C01T C01J H2 121.4 . . ?
 N008 C01K C00U 113.3(5) . . ?
 N008 C01K H3 108.9 . . ?
 N008 C01K HC 108.9 . . ?
 C00U C01K H3 108.9 . . ?
 C00U C01K HC 108.9 . . ?
 H3 C01K HC 107.7 . . ?
 C01F C01L H4 109.3 . . ?
 C01F C01L HD 109.3 . . ?
 H4 C01L HD 107.9 . . ?
 C01Z C01L C01F 111.8(5) . . ?
 C01Z C01L H4 109.3 . . ?
 C01Z C01L HD 109.3 . . ?
 C015 C01M H01O 109.1 . . ?
 C015 C01M H01P 109.1 . . ?
 H01O C01M H01P 107.8 . . ?
 C01X C01M C015 112.7(6) . . ?
 C01X C01M H01O 109.1 . . ?
 C01X C01M H01P 109.1 . . ?
 C014 C01N C017 120.3(6) . . ?
 C014 C01N H5 119.9 . . ?
 C017 C01N H5 119.9 . . ?
 C018 C01O C01G 109.7(5) . . ?
 C018 C01O H01Q 109.7 . . ?
 C018 C01O H01R 109.7 . . ?
 C01G C01O H01Q 109.7 . . ?
 C01G C01O H01R 109.7 . . ?
 H01Q C01O H01R 108.2 . . ?
 H6 C01P HE 108.0 . . ?
 C01U C01P H6 109.4 . . ?
 C01U C01P HE 109.4 . . ?
 C01U C01P C022 111.2(6) . . ?
 C022 C01P H6 109.4 . . ?
 C022 C01P HE 109.4 . . ?
 C00X C01Q H01S 109.3 . . ?
 C00X C01Q H01T 109.3 . . ?
 C01H C01Q C00X 111.6(5) . . ?
 C01H C01Q H01S 109.3 . . ?
 C01H C01Q H01T 109.3 . . ?
 H01S C01Q H01T 108.0 . . ?
 C00U C01R H7 109.3 . . ?
 C00U C01R HF 109.3 . . ?
 C00U C01R C022 111.8(6) . . ?
 H7 C01R HF 107.9 . . ?
 C022 C01R H7 109.3 . . ?
 C022 C01R HF 109.3 . . ?
 H01U C01S H01V 108.2 . . ?
 C01X C01S H01U 109.7 . . ?
 C01X C01S H01V 109.7 . . ?
 C021 C01S H01U 109.7 . . ?
 C021 C01S H01V 109.7 . . ?
 C021 C01S C01X 110.0(5) . . ?
 C01J C01T H8 119.4 . . ?
 C01J C01T C020 121.3(7) . . ?
 C020 C01T H8 119.4 . . ?
 C00W C01U H9 109.3 . . ?
 C00W C01U HG 109.3 . . ?
 C01P C01U C00W 111.7(6) . . ?
 C01P C01U H9 109.3 . . ?
 C01P C01U HG 109.3 . . ?
 H9 C01U HG 107.9 . . ?
 C015 C01V H01W 109.5 . . ?
 C015 C01V H01X 109.5 . . ?
 C015 C01V C021 110.6(6) . . ?
 H01W C01V H01X 108.1 . . ?
 C021 C01V H01W 109.5 . . ?
 C021 C01V H01X 109.5 . . ?
 C01A C01W H10 109.3 . . ?
 C01A C01W HH 109.3 . . ?
 H10 C01W HH 107.9 . . ?
 C01Z C01W C01A 111.8(6) . . ?
 C01Z C01W H10 109.3 . . ?
 C01Z C01W HH 109.3 . . ?
 C01M C01X C01S 110.9(6) . . ?
 C01M C01X H01Y 109.5 . . ?
 C01M C01X HI 109.5 . . ?
 C01S C01X H01Y 109.5 . . ?
 C01S C01X HI 109.5 . . ?
 H01Y C01X HI 108.0 . . ?
 C012 C01Y H11 121.3 . . ?
 C012 C01Y C020 117.4(7) . . ?
 C020 C01Y H11 121.3 . . ?
 C01L C01Z C01W 111.4(6) . . ?
 C01L C01Z H12 109.3 . . ?
 C01L C01Z HJ 109.3 . . ?
 C01W C01Z H12 109.3 . . ?
 C01W C01Z HJ 109.3 . . ?
 H12 C01Z HJ 108.0 . . ?
 C01T C020 H020 119.4 . . ?
 C01Y C020 C01T 121.3(7) . . ?
 C01Y C020 H020 119.4 . . ?
 C01S C021 C01V 112.2(6) . . ?
 C01S C021 H02A 109.2 . . ?
 C01S C021 H02B 109.2 . . ?
 C01V C021 H02A 109.2 . . ?
 C01V C021 H02B 109.2 . . ?
 H02A C021 H02B 107.9 . . ?
 C01P C022 C01R 111.6(6) . . ?
 C01P C022 H02C 109.3 . . ?
 C01P C022 H02D 109.3 . . ?
 C01R C022 H02C 109.3 . . ?
 C01R C022 H02D 109.3 . . ?
 H02C C022 H02D 108.0 . . ?

loop_
  _geom_torsion_atom_site_label_1
  _geom_torsion_atom_site_label_2
  _geom_torsion_atom_site_label_3
  _geom_torsion_atom_site_label_4
  _geom_torsion
  _geom_torsion_site_symmetry_1
  _geom_torsion_site_symmetry_2
  _geom_torsion_site_symmetry_3
  _geom_torsion_site_symmetry_4
  _geom_torsion_publ_flag
 N005 C00V C013 C01I -178.4(6) . . . . ?
 N006 C00K C00R N00C -0.4(6) . . . . ?
 N006 C00K C00R C00Z -179.7(5) . . . . ?
 N006 C00K C011 C016 179.4(6) . . . . ?
 N007 C00G C00J C01B 178.7(7) . . . . ?
 N007 C00G C00V N005 0.5(6) . . . . ?
 N007 C00G C00V C013 -179.8(6) . . . . ?
 N008 C00L C012 N009 -0.1(7) . . . . ?
 N008 C00L C012 C01Y 177.5(6) . . . . ?
 N008 C00L C01J C01T -178.4(7) . . . . ?
 N009 C012 C01Y C020 178.5(7) . . . . ?
 N00A C00F C00N N00B 0.1(6) . . . . ?
 N00A C00F C00N C00S -179.5(5) . . . . ?
 N00A C00F C014 C01N 179.1(6) . . . . ?
 N00B C00N C00S C017 -179.4(6) . . . . ?
 N00C C00R C00Z C019 -178.8(6) . . . . ?
 C00D N006 C00K C00R 1.2(6) . . . . ?
 C00D N006 C00K C011 -178.0(6) . . . . ?
 C00D N006 C010 C00H -83.2(7) . . . . ?
 C00D N00C C00R C00K -0.5(6) . . . . ?
 C00D N00C C00R C00Z 178.7(6) . . . . ?
 C00D N00C C01D C00X 71.1(7) . . . . ?
 C00E N005 C00I C00H -90.2(7) . . . . ?
 C00E N005 C00V C00G -0.7(7) . . . . ?
 C00E N005 C00V C013 179.6(7) . . . . ?
 C00E N007 C00G C00J 179.1(7) . . . . ?
 C00E N007 C00G C00V -0.2(7) . . . . ?
 C00E N007 C01E C015 105.2(7) . . . . ?
 C00F N00A C00P Ni04 -174.9(4) . . . . ?
 C00F N00A C00P N00B -0.1(6) . . . . ?
 C00F N00A C00Y C00M 93.5(7) . . . . ?
 C00F C00N C00S C017 0.1(8) . . . . ?
 C00F C014 C01N C017 -0.5(8) . . . . ?
 C00G N007 C00E Ni03 175.5(4) . . . . ?
 C00G N007 C00E N005 -0.2(7) . . . . ?
 C00G N007 C01E C015 -71.4(7) . . . . ?
 C00G C00J C01B C01I 0.6(10) . . . . ?
 C00G C00V C013 C01I 1.9(9) . . . . ?
 C00I N005 C00E Ni03 4.5(9) . . . . ?
 C00I N005 C00E N007 180.0(5) . . . . ?
 C00I N005 C00V C00G 179.9(5) . . . . ?
 C00I N005 C00V C013 0.2(10) . . . . ?
 C00I C00H C010 N006 62.1(7) . . . . ?
 C00J C00G C00V N005 -178.8(6) . . . . ?
 C00J C00G C00V C013 0.9(10) . . . . ?
 C00J C01B C01I C013 2.2(10) . . . . ?
 C00K N006 C00D Ni03 167.6(4) . . . . ?
 C00K N006 C00D N00C -1.4(6) . . . . ?
 C00K N006 C010 C00H 89.3(7) . . . . ?
 C00K C00R C00Z C019 0.2(9) . . . . ?
 C00K C011 C016 C019 -0.2(9) . . . . ?
 C00L N008 C00Q Ni04 -177.4(5) . . . . ?
 C00L N008 C00Q N009 -0.7(7) . . . . ?
 C00L N008 C01K C00U -77.3(8) . . . . ?
 C00L C012 C01Y C020 1.6(10) . . . . ?
 C00L C01J C01T C020 1.0(11) . . . . ?
 C00N N00B C00P Ni04 175.5(4) . . . . ?
 C00N N00B C00P N00A 0.2(6) . . . . ?
 C00N N00B C00T C00O -69.7(7) . . . . ?
 C00N C00F C014 C01N 1.4(8) . . . . ?
 C00N C00S C017 C01N 0.7(9) . . . . ?
 C00O C01A C01W C01Z -55.1(9) . . . . ?
 C00O C01F C01L C01Z 56.4(8) . . . . ?
 C00P N00A C00F C00N 0.0(6) . . . . ?
 C00P N00A C00F C014 -178.0(6) . . . . ?
 C00P N00A C00Y C00M -87.6(7) . . . . ?
 C00P N00B C00N C00F -0.2(6) . . . . ?
 C00P N00B C00N C00S 179.3(6) . . . . ?
 C00P N00B C00T C00O 107.1(6) . . . . ?
 C00Q N008 C00L C012 0.5(7) . . . . ?
 C00Q N008 C00L C01J 178.5(7) . . . . ?
 C00Q N008 C01K C00U 103.4(7) . . . . ?
 C00Q N009 C012 C00L -0.4(7) . . . . ?
 C00Q N009 C012 C01Y -177.6(7) . . . . ?
 C00Q N009 C01C C00M -88.1(7) . . . . ?
 C00R N00C C00D Ni03 -168.0(4) . . . . ?
 C00R N00C C00D N006 1.2(6) . . . . ?
 C00R N00C C01D C00X -103.9(6) . . . . ?
 C00R C00K C011 C016 0.3(8) . . . . ?
 C00R C00Z C019 C016 -0.1(9) . . . . ?
 C00S C017 C01N C014 -0.5(9) . . . . ?
 C00T N00B C00N C00F 176.9(5) . . . . ?
 C00T N00B C00N C00S -3.5(9) . . . . ?
 C00T N00B C00P Ni04 -1.6(7) . . . . ?
 C00T N00B C00P N00A -176.9(5) . . . . ?
 C00T C00O C01A C01W 179.7(6) . . . . ?
 C00T C00O C01F C01L -178.5(5) . . . . ?
 C00U C00W C01U C01P -56.5(8) . . . . ?
 C00U C01R C022 C01P 55.3(8) . . . . ?
 C00V N005 C00E Ni03 -174.9(5) . . . . ?
 C00V N005 C00E N007 0.6(7) . . . . ?
 C00V N005 C00I C00H 89.2(6) . . . . ?
 C00V C00G C00J C01B -2.2(9) . . . . ?
 C00V C013 C01I C01B -3.4(9) . . . . ?
 C00W C00U C01K N008 171.8(5) . . . . ?
 C00W C00U C01R C022 -55.5(8) . . . . ?
 C00X C018 C01O C01G -57.6(8) . . . . ?
 C00Y N00A C00F C00N 179.0(5) . . . . ?
 C00Y N00A C00F C014 1.1(9) . . . . ?
 C00Y N00A C00P Ni04 6.1(8) . . . . ?
 C00Y N00A C00P N00B -179.1(5) . . . . ?
 C00Y C00M C01C N009 60.6(7) . . . . ?
 C010 N006 C00D Ni03 -18.9(8) . . . . ?
 C010 N006 C00D N00C 172.0(5) . . . . ?
 C010 N006 C00K C00R -172.0(5) . . . . ?
 C010 N006 C00K C011 8.8(10) . . . . ?
 C010 C00H C00I N005 63.4(7) . . . . ?
 C011 C00K C00R N00C 178.9(5) . . . . ?
 C011 C00K C00R C00Z -0.4(9) . . . . ?
 C011 C016 C019 C00Z 0.1(10) . . . . ?
 C012 N009 C00Q Ni04 177.5(5) . . . . ?
 C012 N009 C00Q N008 0.6(7) . . . . ?
 C012 N009 C01C C00M 79.2(7) . . . . ?
 C012 C00L C01J C01T -0.6(10) . . . . ?
 C012 C01Y C020 C01T -1.2(11) . . . . ?
 C014 C00F C00N N00B 178.4(5) . . . . ?
 C014 C00F C00N C00S -1.2(9) . . . . ?
 C015 C01M C01X C01S -55.1(8) . . . . ?
 C015 C01V C021 C01S 58.0(8) . . . . ?
 C018 C00X C01D N00C 66.6(7) . . . . ?
 C018 C00X C01Q C01H -54.5(7) . . . . ?
 C01A C00O C00T N00B -177.9(6) . . . . ?
 C01A C00O C01F C01L -56.6(7) . . . . ?
 C01A C01W C01Z C01L 53.5(9) . . . . ?
 C01C N009 C00Q Ni04 -13.9(9) . . . . ?
 C01C N009 C00Q N008 169.2(5) . . . . ?
 C01C N009 C012 C00L -169.0(5) . . . . ?
 C01C N009 C012 C01Y 13.8(11) . . . . ?
 C01C C00M C00Y N00A 63.8(7) . . . . ?
 C01D N00C C00D Ni03 16.3(8) . . . . ?
 C01D N00C C00D N006 -174.5(5) . . . . ?
 C01D N00C C00R C00K 175.0(5) . . . . ?
 C01D N00C C00R C00Z -5.9(10) . . . . ?
 C01D C00X C018 C01O 179.9(5) . . . . ?
 C01D C00X C01Q C01H -179.0(6) . . . . ?
 C01E N007 C00E Ni03 -1.5(9) . . . . ?
 C01E N007 C00E N005 -177.2(5) . . . . ?
 C01E N007 C00G C00J -3.9(10) . . . . ?
 C01E N007 C00G C00V 176.9(5) . . . . ?
 C01E C015 C01M C01X 178.7(5) . . . . ?
 C01E C015 C01V C021 -175.9(6) . . . . ?
 C01F C00O C00T N00B -55.9(8) . . . . ?
 C01F C00O C01A C01W 56.0(8) . . . . ?
 C01F C01L C01Z C01W -54.3(9) . . . . ?
 C01G C01H C01Q C00X 54.3(8) . . . . ?
 C01H C01G C01O C018 56.8(7) . . . . ?
 C01J C00L C012 N009 -178.3(6) . . . . ?
 C01J C00L C012 C01Y -0.7(10) . . . . ?
 C01J C01T C020 C01Y -0.1(11) . . . . ?
 C01K N008 C00L C012 -178.9(6) . . . . ?
 C01K N008 C00L C01J -0.9(11) . . . . ?
 C01K N008 C00Q Ni04 2.0(9) . . . . ?
 C01K N008 C00Q N009 178.7(5) . . . . ?
 C01K C00U C00W C01U -179.6(6) . . . . ?
 C01K C00U C01R C022 -178.8(6) . . . . ?
 C01M C015 C01E N007 176.6(5) . . . . ?
 C01M C015 C01V C021 -55.0(8) . . . . ?
 C01O C01G C01H C01Q -55.6(7) . . . . ?
 C01Q C00X C018 C01O 56.6(7) . . . . ?
 C01Q C00X C01D N00C -170.1(5) . . . . ?
 C01R C00U C00W C01U 56.2(8) . . . . ?
 C01R C00U C01K N008 -65.6(7) . . . . ?
 C01U C01P C022 C01R -54.0(8) . . . . ?
 C01V C015 C01E N007 -61.7(7) . . . . ?
 C01V C015 C01M C01X 55.3(8) . . . . ?
 C01X C01S C021 C01V -56.9(8) . . . . ?
 C021 C01S C01X C01M 55.2(8) . . . . ?
 C022 C01P C01U C00W 54.8(8) . . . . ?

_shelx_res_file
;
TITL 20250218kagni-ithfethcu4facessmart_a.res in P-1
    20250218kagni-ithfethcu4facessmart.res
    created by SHELXL-2018/3 at 09:21:54 on 30-Jul-2025
REM Old TITL 20250218 KAG Ni-I THF eth Cu4 faces smart in P-1
REM SHELXT solution in P-1: R1 0.176, Rweak 0.014, Alpha 0.060
REM <I/s> 0.000 for 0 systematic absences, Orientation as input
REM Formula found by SHELXT: C62 N8 Ni2 Br2
CELL 1.54184 10.8347 13.208 20.0101 94.703 93.7 96.485
ZERR 4 0.0006 0.0008 0.0008 0.004 0.004 0.005
LATT 1
SFAC C H Br N Ni
UNIT 124 160 4 16 4

L.S. 20 0 0
PLAN  11
SIZE 0.02 0.023 0.053
TEMP -163.15
CONF
BOND
LIST 4
MORE -1
BOND $H
fmap 2 53
acta
REM <olex2.extras>
REM <HklSrc "%.\\20250218%20KAG%20Ni-I%20THF%20eth%20Cu4%20faces%20smart.hkl">
REM </olex2.extras>

WGHT    0.058300    2.295700
FVAR       0.35077
BR01  3    0.571678    0.248971    0.450738    11.00000    0.03709    0.03934 =
         0.02966    0.00869   -0.00837   -0.00497
BR02  3    1.038261    0.289214    0.898169    11.00000    0.02715    0.04008 =
         0.04141   -0.00332   -0.00578    0.00463
NI03  5    0.700835    0.260315    0.551403    11.00000    0.02847    0.03143 =
         0.02664    0.00591   -0.00567   -0.00140
NI04  5    0.819646    0.284765    0.893461    11.00000    0.02310    0.03283 =
         0.02733    0.00486   -0.00151    0.00173
N005  4    0.836592    0.185147    0.668412    11.00000    0.02383    0.02809 =
         0.02339    0.00037    0.00000    0.00053
N006  4    0.921822    0.416344    0.581570    11.00000    0.02554    0.03411 =
         0.02083    0.00742    0.00251    0.00159
N007  4    0.736341    0.061994    0.601384    11.00000    0.02148    0.02641 =
         0.02602    0.00149   -0.00251   -0.00466
N008  4    0.733451    0.061900    0.867327    11.00000    0.02512    0.03190 =
         0.02518    0.00117   -0.00136   -0.00116
N009  4    0.642166    0.152371    0.798252    11.00000    0.02644    0.04291 =
         0.02292    0.00430   -0.00279    0.00420
N00A  4    0.580786    0.382012    0.901072    11.00000    0.02043    0.03062 =
         0.02772    0.00673   -0.00070    0.00184
N00B  4    0.746596    0.488162    0.928091    11.00000    0.02432    0.03398 =
         0.02446    0.00633    0.00014   -0.00155
N00C  4    0.751186    0.485483    0.566485    11.00000    0.02228    0.03426 =
         0.02269    0.00486   -0.00018   -0.00128
C00D  1    0.794491    0.393053    0.571504    11.00000    0.02733    0.03611 =
         0.01928    0.00970   -0.00489    0.00475
C00E  1    0.759419    0.166025    0.611650    11.00000    0.02417    0.04420 =
         0.02351    0.00310    0.00471    0.00085
C00F  1    0.539730    0.477571    0.913942    11.00000    0.03343    0.02834 =
         0.01825    0.00647   -0.00205    0.00607
C00G  1    0.799264    0.015916    0.651426    11.00000    0.02718    0.03182 =
         0.02741    0.00686    0.00294    0.00181
C00H  1    1.012027    0.325670    0.673038    11.00000    0.02322    0.02591 =
         0.03477    0.00409   -0.00005   -0.00203
AFIX  23
H00A  2    1.044567    0.391696    0.698573    11.00000   -1.20000
H00B  2    1.072429    0.276428    0.681532    11.00000   -1.20000
AFIX   0
C00I  1    0.886822    0.286237    0.699237    11.00000    0.03049    0.02840 =
         0.02346    0.00329   -0.00499    0.00488
AFIX  23
H00C  2    0.898143    0.283760    0.748543    11.00000   -1.20000
H00D  2    0.825997    0.334957    0.690265    11.00000   -1.20000
AFIX   0
C00J  1    0.803573   -0.086285    0.662889    11.00000    0.02868    0.03565 =
         0.03316    0.00739    0.00529   -0.00282
AFIX  43
H00J  2    0.756771   -0.140026    0.634321    11.00000   -1.20000
AFIX   0
C00K  1    0.957610    0.521387    0.581198    11.00000    0.03084    0.02850 =
         0.02021    0.00589    0.00188   -0.00497
C00L  1    0.653423   -0.006962    0.823630    11.00000    0.02687    0.03664 =
         0.02933   -0.00435    0.00175   -0.00220
C00M  1    0.473586    0.262256    0.806906    11.00000    0.02663    0.03146 =
         0.02895    0.00794    0.00055    0.00514
AFIX  23
H00E  2    0.439323    0.320015    0.786607    11.00000   -1.20000
H00F  2    0.409946    0.201786    0.798564    11.00000   -1.20000
AFIX   0
C00N  1    0.646535    0.545350    0.931356    11.00000    0.03327    0.02878 =
         0.02655    0.01044    0.00643    0.00565
C00O  1    0.921076    0.596051    0.883747    11.00000    0.02932    0.02863 =
         0.02419    0.00532   -0.00183   -0.00153
AFIX  13
H00O  2    0.872989    0.656342    0.883268    11.00000   -1.20000
AFIX   0
C00P  1    0.708137    0.386727    0.909565    11.00000    0.02759    0.03706 =
         0.02087    0.00747    0.00407   -0.00181
C00Q  1    0.727150    0.160664    0.852771    11.00000    0.02074    0.03885 =
         0.03004    0.00763    0.00322    0.00745
C00R  1    0.847654    0.565455    0.571797    11.00000    0.02571    0.03177 =
         0.01909    0.00518    0.00206   -0.00442
C00S  1    0.641893    0.648544    0.948225    11.00000    0.03419    0.03186 =
         0.02713    0.00695    0.00685    0.00293
AFIX  43
H00S  2    0.715138    0.694875    0.960038    11.00000   -1.20000
AFIX   0
C00T  1    0.877268    0.531759    0.939717    11.00000    0.02463    0.03541 =
         0.02419    0.00681   -0.00251   -0.00285
AFIX  23
H00G  2    0.929796    0.475529    0.943440    11.00000   -1.20000
H00H  2    0.888617    0.575038    0.982966    11.00000   -1.20000
AFIX   0
C00U  1    0.746131    0.003873    0.982411    11.00000    0.02812    0.03040 =
         0.03522    0.00534   -0.00023    0.00044
AFIX  13
H00U  2    0.674653   -0.049359    0.966976    11.00000   -1.20000
AFIX   0
C00V  1    0.864654    0.094967    0.694640    11.00000    0.03271    0.02840 =
         0.02124    0.00449    0.00802    0.00000
C00W  1    0.832020   -0.041603    1.032965    11.00000    0.03266    0.03407 =
         0.03319    0.01053   -0.00273    0.00857
AFIX  23
H00I  2    0.862262   -0.102957    1.010829    11.00000   -1.20000
H00K  2    0.905293    0.009066    1.047377    11.00000   -1.20000
AFIX   0
C00X  1    0.557846    0.480041    0.626604    11.00000    0.02405    0.03935 =
         0.02712    0.01274   -0.00284    0.00157
AFIX  13
H00X  2    0.579142    0.413429    0.641770    11.00000   -1.20000
AFIX   0
C00Y  1    0.497068    0.288867    0.882049    11.00000    0.02010    0.03441 =
         0.03189    0.01150    0.00429   -0.00130
AFIX  23
H00L  2    0.416336    0.296108    0.901363    11.00000   -1.20000
H00M  2    0.532315    0.231363    0.902140    11.00000   -1.20000
AFIX   0
C00Z  1    0.848428    0.669829    0.568502    11.00000    0.02954    0.03341 =
         0.02921    0.00602    0.00213    0.00138
AFIX  43
H00Z  2    0.773542    0.700124    0.562255    11.00000   -1.20000
AFIX   0
C010  1    1.002785    0.340743    0.597968    11.00000    0.02692    0.03143 =
         0.02843    0.00575    0.00244   -0.00026
AFIX  23
H01A  2    1.087064    0.362179    0.583966    11.00000   -1.20000
H01B  2    0.971077    0.274648    0.572287    11.00000   -1.20000
AFIX   0
C011  1    1.073139    0.579180    0.587359    11.00000    0.02598    0.03477 =
         0.02593    0.00937    0.00251   -0.00170
AFIX  43
H011  2    1.147991    0.548820    0.593545    11.00000   -1.20000
AFIX   0
C012  1    0.594318    0.050802    0.778905    11.00000    0.03406    0.03673 =
         0.02840   -0.00027    0.00167   -0.00211
C013  1    0.937422    0.075614    0.749771    11.00000    0.02411    0.03899 =
         0.02599    0.00819    0.00566    0.00590
AFIX  43
H013  2    0.979877    0.129602    0.779868    11.00000   -1.20000
AFIX   0
C014  1    0.422521    0.509415    0.913769    11.00000    0.02422    0.04766 =
         0.02106    0.00948   -0.00449    0.00124
AFIX  43
H014  2    0.349614    0.462393    0.902766    11.00000   -1.20000
AFIX   0
C015  1    0.736282   -0.045678    0.491404    11.00000    0.02370    0.03315 =
         0.03493    0.00577    0.00562   -0.00003
AFIX  13
H015  2    0.786620   -0.094112    0.513703    11.00000   -1.20000
AFIX   0
C016  1    1.074060    0.683952    0.584032    11.00000    0.04109    0.03733 =
         0.02656    0.00339    0.00222   -0.00692
AFIX  43
H016  2    1.151338    0.726634    0.588147    11.00000   -1.20000
AFIX   0
C017  1    0.524302    0.680362    0.946888    11.00000    0.04336    0.03911 =
         0.02746    0.00514    0.00567    0.01103
AFIX  43
H017  2    0.517096    0.750752    0.957635    11.00000   -1.20000
AFIX   0
C018  1    0.606066    0.564541    0.682386    11.00000    0.02432    0.03913 =
         0.02741    0.00218   -0.00356   -0.00357
AFIX  23
H01C  2    0.697418    0.566217    0.690467    11.00000   -1.20000
H01D  2    0.588780    0.631621    0.667658    11.00000   -1.20000
AFIX   0
C019  1    0.963519    0.727497    0.574759    11.00000    0.04201    0.02904 =
         0.03004    0.00208    0.00007   -0.00360
AFIX  43
H019  2    0.967657    0.799390    0.572681    11.00000   -1.20000
AFIX   0
C01A  1    1.059032    0.635092    0.898414    11.00000    0.03725    0.03780 =
         0.03562    0.00769   -0.00158   -0.00990
AFIX  23
H01Z  2    1.071116    0.676795    0.942265    11.00000   -1.20000
H     2    1.107256    0.576102    0.901644    11.00000   -1.20000
AFIX   0
C01B  1    0.878372   -0.106158    0.717265    11.00000    0.04071    0.03855 =
         0.03266    0.01465    0.00587    0.00367
AFIX  43
H01E  2    0.883909   -0.175132    0.726133    11.00000   -1.20000
AFIX   0
C01C  1    0.589778    0.239334    0.772150    11.00000    0.02810    0.04360 =
         0.02110    0.00838   -0.00060    0.00260
AFIX  23
H01   2    0.568245    0.224552    0.723219    11.00000   -1.20000
HA    2    0.652902    0.300286    0.778996    11.00000   -1.20000
AFIX   0
C01D  1    0.617214    0.495976    0.561373    11.00000    0.02649    0.03407 =
         0.02730    0.00846   -0.00470    0.00583
AFIX  23
H01F  2    0.574837    0.445373    0.525586    11.00000   -1.20000
H01G  2    0.605334    0.565102    0.548289    11.00000   -1.20000
AFIX   0
C01E  1    0.661149    0.005218    0.543898    11.00000    0.02406    0.03372 =
         0.02463    0.00068    0.00095    0.00110
AFIX  23
H01H  2    0.610861    0.052775    0.521724    11.00000   -1.20000
H01I  2    0.602645   -0.048223    0.560797    11.00000   -1.20000
AFIX   0
C01F  1    0.900684    0.536204    0.814325    11.00000    0.02271    0.04424 =
         0.02751    0.00307   -0.00271   -0.00564
AFIX  23
H1    2    0.944648    0.474465    0.814653    11.00000   -1.20000
HB    2    0.810689    0.513592    0.804134    11.00000   -1.20000
AFIX   0
C01G  1    0.402425    0.541626    0.735443    11.00000    0.03102    0.05408 =
         0.02832    0.00885    0.00272    0.00609
AFIX  23
H01J  2    0.363026    0.527609    0.777536    11.00000   -1.20000
H01K  2    0.380660    0.608538    0.722529    11.00000   -1.20000
AFIX   0
C01H  1    0.351682    0.458740    0.680373    11.00000    0.02343    0.05006 =
         0.03734    0.02235   -0.00193   -0.00250
AFIX  23
H01L  2    0.260913    0.460272    0.671851    11.00000   -1.20000
H01M  2    0.364872    0.391007    0.695499    11.00000   -1.20000
AFIX   0
C01I  1    0.946478   -0.027269    0.759815    11.00000    0.03072    0.04468 =
         0.03057    0.01351    0.00393    0.00928
AFIX  43
H01N  2    0.999619   -0.043548    0.796028    11.00000   -1.20000
AFIX   0
C01J  1    0.630109   -0.112736    0.817975    11.00000    0.04467    0.03473 =
         0.04173    0.00330    0.01147   -0.00069
AFIX  43
H2    2    0.670780   -0.152517    0.848056    11.00000   -1.20000
AFIX   0
C01K  1    0.814546    0.031907    0.921288    11.00000    0.02613    0.03342 =
         0.03476    0.01137   -0.00214    0.00624
AFIX  23
H3    2    0.880877    0.088997    0.935226    11.00000   -1.20000
HC    2    0.855050   -0.027472    0.904008    11.00000   -1.20000
AFIX   0
C01L  1    0.948274    0.601096    0.759942    11.00000    0.03505    0.04347 =
         0.02496    0.00917   -0.00200    0.00103
AFIX  23
H4    2    0.937249    0.559305    0.716119    11.00000   -1.20000
HD    2    0.898445    0.659100    0.756584    11.00000   -1.20000
AFIX   0
C01M  1    0.644337   -0.107205    0.436889    11.00000    0.03408    0.03412 =
         0.03448   -0.00060    0.00159   -0.00529
AFIX  23
H01O  2    0.591243   -0.159736    0.458003    11.00000   -1.20000
H01P  2    0.589423   -0.060592    0.417226    11.00000   -1.20000
AFIX   0
C01N  1    0.415225    0.612261    0.930203    11.00000    0.03286    0.04669 =
         0.02806    0.01194    0.00324    0.01494
AFIX  43
H5    2    0.336210    0.636966    0.930214    11.00000   -1.20000
AFIX   0
C01O  1    0.544522    0.547073    0.747907    11.00000    0.02599    0.04803 =
         0.02509    0.00676   -0.00539    0.00087
AFIX  23
H01Q  2    0.575296    0.603780    0.782500    11.00000   -1.20000
H01R  2    0.566485    0.482437    0.764644    11.00000   -1.20000
AFIX   0
C01P  1    0.712288    0.019106    1.128568    11.00000    0.02675    0.04811 =
         0.03194    0.01253    0.00429    0.00147
AFIX  23
H6    2    0.781240    0.071160    1.147595    11.00000   -1.20000
HE    2    0.664295   -0.004066    1.166096    11.00000   -1.20000
AFIX   0
C01Q  1    0.415062    0.472956    0.615161    11.00000    0.02364    0.03873 =
         0.03164    0.01288   -0.00384   -0.00198
AFIX  23
H01S  2    0.392279    0.536190    0.596714    11.00000   -1.20000
H01T  2    0.384758    0.414594    0.581702    11.00000   -1.20000
AFIX   0
C01R  1    0.694204    0.095515    1.017365    11.00000    0.03901    0.04280 =
         0.03179    0.00647    0.00500    0.01632
AFIX  23
H7    2    0.634869    0.122123    0.985426    11.00000   -1.20000
HF    2    0.763246    0.150584    1.030819    11.00000   -1.20000
AFIX   0
C01S  1    0.800031   -0.080100    0.349851    11.00000    0.03542    0.04664 =
         0.03243    0.00439    0.00650    0.00024
AFIX  23
H01U  2    0.846076   -0.116155    0.315955    11.00000   -1.20000
H01V  2    0.752337   -0.031611    0.326919    11.00000   -1.20000
AFIX   0
C01T  1    0.545175   -0.157883    0.766713    11.00000    0.04566    0.03841 =
         0.04903   -0.01247    0.01039   -0.00772
AFIX  43
H8    2    0.525934   -0.230203    0.761829    11.00000   -1.20000
AFIX   0
C01U  1    0.765575   -0.070919    1.094204    11.00000    0.04384    0.04099 =
         0.03956    0.01574    0.00434   -0.00167
AFIX  23
H9    2    0.697354   -0.126525    1.080357    11.00000   -1.20000
HG    2    0.824841   -0.097066    1.126411    11.00000   -1.20000
AFIX   0
C01V  1    0.824440    0.031467    0.459172    11.00000    0.03441    0.03787 =
         0.03478    0.00051    0.00287   -0.01212
AFIX  23
H01W  2    0.887177    0.067198    0.493886    11.00000   -1.20000
H01X  2    0.776647    0.083256    0.440033    11.00000   -1.20000
AFIX   0
C01W  1    1.108149    0.699520    0.843820    11.00000    0.02922    0.05126 =
         0.04420    0.01025   -0.00571   -0.01302
AFIX  23
H10   2    1.067279    0.762916    0.844445    11.00000   -1.20000
HH    2    1.198823    0.719364    0.853446    11.00000   -1.20000
AFIX   0
C01X  1    0.709017   -0.158873    0.381530    11.00000    0.03694    0.04342 =
         0.03724   -0.00120    0.00543    0.00272
AFIX  23
H01Y  2    0.646143   -0.193113    0.346363    11.00000   -1.20000
HI    2    0.755858   -0.211820    0.399908    11.00000   -1.20000
AFIX   0
C01Y  1    0.511957    0.005848    0.727163    11.00000    0.04130    0.04636 =
         0.03137   -0.00467    0.00557    0.00281
AFIX  43
H11   2    0.473636    0.045636    0.696177    11.00000   -1.20000
AFIX   0
C01Z  1    1.084277    0.642057    0.774549    11.00000    0.03692    0.06326 =
         0.03740    0.01861    0.00461   -0.00607
AFIX  23
H12   2    1.109839    0.688478    0.740209    11.00000   -1.20000
HJ    2    1.135363    0.584476    0.771682    11.00000   -1.20000
AFIX   0
C020  1    0.486958   -0.099146    0.721856    11.00000    0.03705    0.04513 =
         0.04211   -0.01811    0.00338   -0.00669
AFIX  43
H020  2    0.429042   -0.132362    0.687055    11.00000   -1.20000
AFIX   0
C021  1    0.890424   -0.022416    0.403504    11.00000    0.03008    0.05523 =
         0.04336   -0.00403    0.01318   -0.00071
AFIX  23
H02A  2    0.945905    0.029123    0.382910    11.00000   -1.20000
H02B  2    0.942811   -0.070566    0.423465    11.00000   -1.20000
AFIX   0
C022  1    0.627889    0.066850    1.079626    11.00000    0.04102    0.05322 =
         0.03335    0.01274    0.00329    0.01085
AFIX  23
H02C  2    0.600523    0.128941    1.102453    11.00000   -1.20000
H02D  2    0.552840    0.017908    1.065567    11.00000   -1.20000
AFIX   0
HKLF 4


REM  20250218kagni-ithfethcu4facessmart_a.res in P-1
REM wR2 = 0.1716, GooF = S = 1.018, Restrained GooF = 1.018 for all data
REM R1 = 0.0611 for 5942 Fo > 4sig(Fo) and 0.1247 for all 10155 data
REM 667 parameters refined using 0 restraints

END

WGHT      0.0583      2.3119

REM Highest difference peak  2.002,  deepest hole -1.127,  1-sigma level  0.116
Q1    1   0.5406 -0.2416  0.3911  11.00000  0.05    2.00
Q2    1   0.8390  0.2990  0.9423  11.00000  0.05    0.63
Q3    1   0.8296  0.6965  1.0042  11.00000  0.05    0.58
Q4    1   0.9008 -0.2048  1.0005  11.00000  0.05    0.58
Q5    1   0.9046  0.2794  0.8032  11.00000  0.05    0.56
Q6    1   1.0210  0.2937  0.8399  11.00000  0.05    0.55
Q7    1   0.9377  0.2887  0.9404  11.00000  0.05    0.55
Q8    1   1.1229  0.2181  0.8566  11.00000  0.05    0.53
Q9    1   0.9397  0.3439  0.9363  11.00000  0.05    0.53
Q10   1   0.8567  0.2889  0.9595  11.00000  0.05    0.52
Q11   1   1.0562  0.2870  0.9632  11.00000  0.05    0.51
;
_shelx_res_checksum                75202
_shelx_hkl_file
;
   0   0  -2 2002.22   44.93
   0   0  -2 2120.89   47.25
   0   0  -3  698.78   32.95
   0   0  -3  767.98   35.47
   0   0  -4 2272.91   67.16
   0   0  -4 2352.37   73.32
   0   0   4 2133.60   62.53
   0   0   5  745.91   41.90
   0   0  -5  780.82   44.72
   0   0  -5  801.72   48.41
   0   0   6 8472.16  153.07
   0   0  -6 8456.59  160.39
   0   0  -7  259.01   34.59
   0   0   7  251.73   29.96
   0   0  -7  275.75   33.04
   0   0  -8 1283.30   73.92
   0   0   8 1233.41   69.16
   0   0  -8 1352.54   83.76
   0   0   9 3749.05  130.31
   0   0  -9 3909.68  149.83
   0   0  -9 3707.96  133.29
   0   0 -10   30.00   17.24
   0   0 -10   16.78   21.12
   0   0  10   24.62   17.72
   0   0 -11  719.28   66.06
   0   0 -11  772.70   77.91
   0   0  11  735.50   67.39
   0   0 -12   -7.16   18.80
   0   0 -12  -11.90   20.48
   0   0  12   -7.35   17.96
   0   0 -12  -14.41   24.35
   0   0 -12    9.15   18.84
   0   0 -13   13.53   15.80
   0   0 -13   46.08   26.82
   0   0 -13   -7.24   29.44
   0   0 -13  -38.54   27.24
   0   0 -13    1.12   13.90
   0   0 -13   -6.60   19.48
   0   0 -13   -0.65   19.96
   0   0 -13    5.87   19.99
   0   0  13   10.14   15.31
   0   0 -13   11.44   16.04
   0   0 -14  278.74   54.35
   0   0 -14  280.15   48.08
   0   0 -14  387.81   65.86
   0   0 -14  329.93   54.60
   0   0 -14  391.35   67.48
   0   0 -14  250.91   52.03
   0   0 -14  285.76   55.22
   0   0 -14  333.15   60.78
   0   0 -14  294.30   55.56
   0   0 -14  366.85   63.21
   0   0  14  365.91   54.32
   0   0 -15  227.81   55.94
   0   0 -15  221.68   49.63
   0   0 -15  223.75   53.54
   0   0 -15  235.15   52.14
   0   0 -15  224.71   54.64
   0   0 -15  218.89   48.09
   0   0 -15  224.09   52.10
   0   0 -15  213.68   53.10
   0   0 -15  249.58   52.45
   0   0 -16   13.87   19.50
   0   0 -16  -20.97   35.69
   0   0 -16   13.17   18.65
   0   0 -16    4.13   17.85
   0   0 -16   36.81   19.98
   0   0 -16  -17.85   24.23
   0   0 -16  -39.26   31.42
   0   0 -16   29.96   47.59
   0   0 -16   15.74   20.62
   0   0 -17  120.92   37.03
   0   0 -17  129.13   71.89
   0   0 -17   95.48   47.70
   0   0 -17  119.76   50.49
   0   0 -17  102.66   33.32
   0   0 -17  111.85   40.17
   0   0 -17   76.55   36.13
   0   0 -17   82.42   31.68
   0   0 -18  279.15   61.91
   0   0 -18  287.36   67.32
   0   0 -18  361.38   72.49
   0   0 -18  216.34  100.78
   0   0 -18  306.23   64.18
   0   0 -18  326.47   68.14
   0   0 -18  281.92   62.58
   0   0 -19   12.10   22.53
   0   0 -19   80.05  138.20
   0   0 -19   28.50   28.49
   0   0 -19   29.72   70.85
   0   0 -19   12.01   24.07
   0   0 -19   52.65   42.12
   0   0 -19   55.31   32.76
   0   0 -20  241.79   56.53
   0   0 -20  321.76  102.11
   0   0 -20  251.31   57.71
   0   0 -20  298.98   64.92
   0   0 -20  254.39   62.52
   0   0 -20   31.02  162.94
   0   0 -20  179.48   47.94
   0   0 -21  -39.60   25.30
   0   0 -21  -82.29  138.52
   0   0 -21    4.18   21.14
   0   0 -21   16.21   27.56
   0   0 -21  -25.26   16.58
   0   0 -21   -3.29   16.15
   0   0 -22   24.66   22.85
   0   0 -22   20.26   21.13
   0   0 -22   80.21  110.21
   0   0 -22   40.91   24.57
   0   0 -22   -4.13   21.80
   0   0 -23   47.94   25.15
   0   0 -23  155.00   34.77
   0   1 -23   15.32   19.75
   0   1 -23  -25.63   24.08
   0   1 -22   -0.10   16.20
   0   1 -22   14.33   18.48
   0   1 -21  200.73   49.59
   0   1 -21  229.46   49.53
   0   1 -21  246.88   52.60
   0   1 -21  192.81   51.68
   0   1 -21  330.89  139.96
   0   1 -20   18.57  119.80
   0   1 -20   21.95   20.65
   0   1 -20   -0.60   19.99
   0   1 -20  -28.93   35.84
   0   1 -20    8.17   15.91
   0   1 -20  -14.13   15.00
   0   1 -20   66.85   79.19
   0   1 -19  189.82   59.71
   0   1 -19  190.10   49.56
   0   1 -19  126.83   44.28
   0   1 -19  152.55   46.23
   0   1 -19  336.14  104.78
   0   1 -19  172.69   59.38
   0   1 -19  180.25   50.86
   0   1 -18  217.35   63.74
   0   1 -18  201.59   56.47
   0   1 -18  200.10   55.19
   0   1 -18  218.12   52.74
   0   1 -18  249.07   51.00
   0   1 -18  191.93   53.21
   0   1 -18  226.58   54.69
   0   1 -18  191.66   51.33
   0   1 -17  121.77   50.59
   0   1 -17   99.89   36.64
   0   1 -17   33.57   17.88
   0   1 -17   80.22   24.08
   0   1 -17   95.17   33.70
   0   1 -17  109.68   43.63
   0   1 -17   68.19   26.65
   0   1 -17  110.58   45.39
   0   1 -17  115.99   39.34
   0   1 -16    5.42   18.18
   0   1 -16   32.43   27.74
   0   1 -16  -23.47   22.63
   0   1 -16  -40.73   19.16
   0   1 -16   17.19   16.88
   0   1 -16  -23.59   31.41
   0   1 -16   10.40   29.78
   0   1 -16   -5.30   28.74
   0   1 -16   -2.82   18.81
   0   1 -15  143.70   42.05
   0   1 -15  128.68   38.67
   0   1 -15  234.04   56.53
   0   1 -15  159.74   45.27
   0   1 -15  154.97   47.15
   0   1 -15  233.44   56.98
   0   1 -15  110.57   31.81
   0   1 -15  123.61   35.08
   0   1 -15  187.13   49.04
   0   1 -15  154.64   40.66
   0   1 -15  180.78   47.84
   0   1 -14   26.12   24.21
   0   1 -14    2.23   15.80
   0   1 -14   19.32   16.17
   0   1 -14    3.38   20.96
   0   1 -14   -4.46   22.28
   0   1 -14    3.66   16.97
   0   1 -14   39.07   22.32
   0   1 -14   -7.09   18.41
   0   1 -14   24.66   18.54
   0   1 -14   37.50   21.23
   0   1 -14   38.67   29.99
   0   1 -13  288.41   51.70
   0   1 -13  279.35   50.61
   0  -1  13  278.53   42.31
   0   1 -13  280.00   54.52
   0   1 -13  283.92   50.97
   0   1 -13  269.66   55.19
   0   1 -13  243.71   43.70
   0   1 -13  198.21   45.30
   0   1 -13  216.68   39.71
   0   1 -13  302.23   54.25
   0   1 -13  252.15   45.43
   0   1 -12  740.61   65.77
   0   1 -12  832.39   82.99
   0   1 -12  945.16   88.21
   0   1 -12  836.25   82.38
   0  -1  11  925.62   70.52
   0   1 -11  978.46   72.01
   0   1 -11  972.09   84.38
   0   1 -10  356.11   40.76
   0  -1  10  333.36   41.23
   0   1 -10  362.83   50.76
   0   1  -9  189.25   27.64
   0  -1   9  179.20   29.78
   0   1  -9  173.99   32.92
   0   1  -8 3112.97  104.60
   0   1  -8 3150.08  123.05
   0  -1   8 3030.72  104.35
   0   1  -7 1647.25   70.95
   0  -1   7 1627.49   69.74
   0   1  -7 1634.72   81.70
   0   1  -6 4485.80  121.30
   0   1  -6 4336.18  104.78
   0   1  -6 4789.92   72.82
   0   1  -5 2147.53   66.42
   0   1  -5 2289.98   49.32
   0   1  -5 2198.93   78.41
   0   1  -4   21.85   12.70
   0   1  -4   37.73    8.08
   0   1  -4   29.25    9.44
   0   1  -3 1038.53   31.76
   0   1  -3 1003.62   33.43
   0   1  -3  950.89   39.41
   0   1  -2 1708.22   38.85
   0   1  -2 1680.21   33.97
   0   1  -2 1718.65   42.91
   0   1  -1 1657.59   37.82
   0   1  -1 1749.53   35.09
   0   1   1  846.56   28.09
   0   1   1  780.90   25.11
   0  -1  -1  817.68   30.36
   0   1   2   20.65    9.60
   0  -1  -2   17.83    9.94
   0   1   2    9.36    4.95
   0  -1  -3 1048.01   45.83
   0   1   3 1009.94   42.81
   0  -1  -3  977.49   45.86
   0   1   4 2480.80   74.80
   0  -1  -4 2620.61   82.36
   0  -1  -4 2490.95   80.76
   0  -1  -5  622.59   46.03
   0   1   5  570.44   41.27
   0  -1  -5  636.91   46.70
   0   1   6 1062.62   59.08
   0  -1  -6 1181.30   67.59
   0  -1  -6 1090.15   64.79
   0  -1  -7 1273.85   75.87
   0   1   7 1161.85   67.41
   0  -1  -7 1179.55   70.49
   0  -1  -8   75.35   27.00
   0   1   8   55.49   21.41
   0  -1  -8   69.76   26.76
   0  -1  -9  846.67   72.36
   0  -1  -9  855.00   70.64
   0   1   9  807.65   64.85
   0  -1 -10   -7.73   17.36
   0  -1 -10    1.41   13.96
   0   1  10    0.45   13.69
   0   1  11  988.96   79.93
   0  -1 -11 1038.44   90.37
   0  -1 -11  938.05   81.87
   0  -1 -12   -9.64   13.89
   0  -1 -12   12.11   19.33
   0  -1 -12   11.76   14.25
   0   1  12   13.55   16.89
   0  -1 -13  694.64   79.43
   0  -1 -13  634.59   80.27
   0  -1 -13  544.33   73.22
   0   1  13  564.81   67.19
   0  -1 -13  694.34   83.32
   0  -1 -13  555.64   71.92
   0  -1 -13  617.36   78.17
   0  -1 -13  563.11   68.32
   0  -1 -13  665.12   80.18
   0  -1 -13  571.20   73.33
   0  -1 -14   48.28   35.25
   0  -1 -14   15.07   17.56
   0   1  14   17.06   15.89
   0  -1 -14   31.98   27.85
   0  -1 -14   13.08   23.05
   0  -1 -14   15.41   16.93
   0  -1 -14   13.84   28.79
   0  -1 -14   32.05   30.29
   0  -1 -14    1.39   20.94
   0  -1 -14   32.32   34.97
   0  -1 -15   26.41   81.98
   0  -1 -15   53.35   34.24
   0  -1 -15   19.98   25.39
   0  -1 -15   29.18   22.23
   0  -1 -15   53.30   28.30
   0  -1 -15   21.80   19.84
   0  -1 -15   31.63   15.71
   0  -1 -15   20.39   27.49
   0   1  15   46.63   24.25
   0  -1 -16  253.74   60.04
   0  -1 -16  222.04  108.42
   0  -1 -16  268.91   59.89
   0  -1 -16  299.96   54.64
   0  -1 -16  237.54   58.03
   0  -1 -16  256.14   59.34
   0  -1 -16  296.44   58.21
   0  -1 -16  313.81   66.95
   0  -1 -17  116.14   39.41
   0  -1 -17   81.01   38.28
   0  -1 -17   92.39   39.54
   0  -1 -17   65.25   47.64
   0  -1 -17  110.15   39.60
   0  -1 -17   87.92   29.39
   0  -1 -17   72.13   33.21
   0  -1 -17   30.36  126.58
   0  -1 -18  212.89   53.08
   0  -1 -18  194.92   54.35
   0  -1 -18    4.99  162.29
   0  -1 -18  225.64   60.83
   0  -1 -18  207.56   53.44
   0  -1 -18  140.20   44.78
   0  -1 -19  324.63   67.40
   0  -1 -19  343.07   66.40
   0  -1 -19  286.00   64.13
   0  -1 -19  357.69   69.41
   0  -1 -19  337.29   72.53
   0  -1 -20   49.88  167.24
   0  -1 -20    1.40   24.03
   0  -1 -20    1.31   20.95
   0  -1 -20    6.68   18.22
   0  -1 -20   -5.59   23.03
   0  -1 -20    9.00   18.49
   0  -1 -21   27.64   24.20
   0  -1 -21   57.20  129.93
   0  -1 -21   25.99   18.91
   0  -1 -21    5.06   22.11
   0  -1 -21   11.76   19.37
   0  -1 -21   -2.42   23.96
   0  -1 -22   76.06   28.63
   0  -1 -22   73.81   35.03
   0  -1 -22  110.55   98.87
   0  -1 -22   58.37   33.29
   0  -1 -22   10.66   17.58
   0  -1 -23   39.74   22.96
   0  -1 -23   -4.56   15.91
   0  -1 -23   34.45   20.41
   0  -1 -23   50.13   23.84
   0   2 -23  192.23   42.92
   0   2 -23  191.09   46.97
   0   2 -22  -67.08  105.63
   0   2 -22    1.46   22.29
   0   2 -22   10.61   21.70
   0   2 -21    7.68   23.19
   0   2 -21  -13.74   89.51
   0   2 -21  -25.60   27.17
   0   2 -21  -53.89  114.14
   0   2 -21  -28.39   30.81
   0   2 -20  640.15   92.53
   0   2 -20  658.16   85.47
   0   2 -20  677.69   91.18
   0   2 -20  549.15   85.19
   0   2 -20  616.91  115.96
   0   2 -20  577.32   87.42
   0   2 -20  603.50  101.05
   0   2 -19    3.25   23.35
   0   2 -19   50.56   45.28
   0   2 -19   10.23   25.48
   0   2 -19  -13.52   27.83
   0   2 -19   13.76   25.34
   0   2 -19   49.47   37.70
   0   2 -19  -16.32   25.23
   0   2 -18  642.85   86.37
   0   2 -18  538.85   83.94
   0   2 -18  646.68   89.92
   0   2 -18  662.73   95.34
   0   2 -18  612.04   83.88
   0   2 -18  651.41   92.60
   0   2 -18  687.57   99.75
   0   2 -18  683.76   94.95
   0   2 -18  642.55   93.77
   0   2 -17   11.18   21.10
   0   2 -17    4.97   18.51
   0   2 -17   27.77   35.71
   0   2 -17   33.35   30.26
   0   2 -17  -23.78   39.12
   0   2 -17  -26.48   25.26
   0   2 -17    0.38   13.04
   0   2 -17   14.82   17.00
   0   2 -16   12.42   15.53
   0   2 -16  -25.24   28.24
   0   2 -16   14.49   28.07
   0   2 -16  -47.60   40.40
   0   2 -16   20.30   24.10
   0   2 -16    8.28   25.88
   0   2 -16   16.55   19.55
   0   2 -16  -20.96   25.61
   0   2 -16   -4.92   23.64
   0   2 -16    7.15   28.26
   0   2 -16   29.76   27.30
   0   2 -15  243.84   58.56
   0   2 -15  241.75   58.67
   0   2 -15  256.82   49.50
   0   2 -15  279.61   56.48
   0   2 -15  241.57   54.27
   0   2 -15  214.97   50.14
   0   2 -15  215.46   47.33
   0   2 -15  228.97   51.80
   0   2 -15  208.79   50.27
   0   2 -15  258.51   48.16
   0   2 -15  261.02   52.48
   0   2 -15  305.35   55.53
   0   2 -15  276.64   50.26
   0   2 -15  231.92   47.71
   0   2 -15  258.49   54.49
   0   2 -14  936.11   92.38
   0   2 -14  950.37  102.03
   0   2 -14  890.39   98.96
   0   2 -14 1050.34  104.55
   0   2 -14  994.26  100.38
   0   2 -14  900.76   96.13
   0   2 -14 1015.74   97.55
   0   2 -14  858.13  100.36
   0   2 -14  877.19   98.99
   0   2 -14  903.77   99.15
   0   2 -14  987.15   95.76
   0   2 -14  996.90  103.86
   0   2 -14  909.66   88.51
   0   2 -14 1005.39   96.01
   0   2 -14  922.51   97.33
   0   2 -14  923.22   99.56
   0   2 -14  952.54   88.90
   0   2 -14 1033.50   97.70
   0   2 -13  143.61   39.50
   0   2 -13  110.32   38.82
   0   2 -13  103.10   30.20
   0   2 -13  113.02   37.15
   0   2 -13  142.54   39.35
   0   2 -13  117.61   34.40
   0   2 -13  118.44   36.76
   0   2 -13  100.70   30.22
   0   2 -13  125.85   33.64
   0   2 -13  119.21   36.47
   0   2 -13  122.64   37.23
   0   2 -13  125.53   37.12
   0   2 -13   96.37   30.34
   0   2 -13  134.56   37.46
   0   2 -13  103.23   34.14
   0   2 -13   89.32   28.55
   0   2 -12 2558.45  144.97
   0  -2  12 2588.59  121.80
   0   2 -12 2634.97  149.83
   0   2 -12 2463.33  141.21
   0   2 -11   68.63   26.24
   0  -2  11   66.86   19.28
   0   2 -10   13.84   11.99
   0  -2  10   -2.36   13.15
   0   2 -10    0.07   17.71
   0   2  -9 3258.37  106.30
   0   2  -9 3262.67  133.20
   0  -2   9 3169.47  111.63
   0   2  -8   53.72   23.52
   0   2  -8   24.70   10.93
   0   2  -8   42.85   14.58
   0   2  -7  617.76   40.32
   0   2  -7  586.07   49.10
   0   2  -7  629.35   37.88
   0   2  -6  306.18   28.06
   0   2  -6  367.84   27.78
   0   2  -6  366.81   37.11
   0   2  -5   55.67   13.58
   0   2  -5   33.63   13.90
   0   2  -5   49.12   10.94
   0   2  -4  739.19   38.26
   0   2  -4  683.84   31.15
   0   2  -4  669.97   39.09
   0   2  -3 1803.10   56.93
   0   2  -3 1688.30   56.66
   0   2  -2   57.72    9.63
   0   2  -2   48.83   11.35
   0   2  -2   53.50   11.81
   0   2  -1  108.44   13.85
   0   2  -1  106.64   13.33
   0   2  -1  108.92   17.26
   0   2   0  356.77   22.40
   0   2   0  333.91   24.16
   0   2   1  565.67   30.92
   0  -2  -1  533.49   32.31
   0   2   1  558.56   30.36
   0  -2  -2  589.40   38.83
   0   2   2  615.83   31.87
   0   2   2  600.75   36.28
   0   2   3 1154.71   45.45
   0   2   3 1408.34   58.52
   0  -2  -3 1366.42   63.43
   0   2   4   15.90   13.69
   0  -2  -4    9.27   17.56
   0   2   5  897.41   54.87
   0  -2  -5  926.45   61.88
   0  -2  -6  935.35   66.93
   0   2   6  943.72   60.38
   0  -2  -7  102.63   28.23
   0   2   7   86.10   23.27
   0   2   8  334.65   42.52
   0  -2  -8  337.57   45.78
   0  -2  -9 1427.89   95.46
   0   2   9 1412.88   89.34
   0  -2 -10    4.76   17.90
   0   2  10    3.17   14.29
   0  -2 -11 1135.32   95.32
   0   2  11 1053.74   86.14
   0  -2 -11 1196.39   99.08
   0  -2 -12    2.14   16.22
   0  -2 -12   66.45   32.80
   0  -2 -12   11.53   21.19
   0   2  12   45.30   26.21
   0  -2 -12   28.55   15.75
   0  -2 -12   22.32   17.53
   0  -2 -13  156.50   45.32
   0  -2 -13   74.54   27.44
   0  -2 -13  148.08   39.61
   0  -2 -13  161.44   40.95
   0  -2 -13  113.84   31.09
   0   2  13  112.12   31.66
   0  -2 -13  116.00   34.55
   0  -2 -13  173.07   44.66
   0  -2 -13   95.58   60.64
   0  -2 -14  223.75   99.56
   0  -2 -14  226.50   47.95
   0  -2 -14  209.18   48.88
   0  -2 -14  196.80   49.31
   0  -2 -14  187.45   50.47
   0  -2 -14  238.42   52.16
   0   2  14  173.91   42.51
   0  -2 -14  211.67   46.97
   0  -2 -14  212.23   53.41
   0  -2 -15  173.18   49.36
   0  -2 -15  166.21  120.82
   0   2  15  183.05   39.23
   0  -2 -15  218.12   52.73
   0  -2 -15  191.95   49.15
   0  -2 -15  214.10   51.75
   0  -2 -15  174.64   40.44
   0  -2 -15  174.60   43.41
   0  -2 -15  242.41   56.27
   0  -2 -16  106.28   38.40
   0  -2 -16   65.58   28.87
   0  -2 -16   45.78   27.41
   0  -2 -16   82.17   35.81
   0  -2 -16   85.54   35.37
   0  -2 -16  105.34   33.88
   0  -2 -17  233.18   58.47
   0  -2 -17  190.18   55.40
   0  -2 -17  121.76  165.76
   0  -2 -17  181.71   48.84
   0  -2 -17  163.99   51.40
   0  -2 -17  152.01   47.47
   0  -2 -17  203.40   41.37
   0  -2 -18  460.07   80.05
   0  -2 -18  448.93   75.74
   0  -2 -18  436.40   74.60
   0  -2 -18  501.12   87.05
   0  -2 -18  390.31   73.49
   0  -2 -18  418.98  186.26
   0  -2 -19   15.32   22.26
   0  -2 -19    6.83   21.92
   0  -2 -19  -20.88   25.72
   0  -2 -19   -8.55   15.48
   0  -2 -19   23.98   29.64
   0  -2 -20  490.84   77.83
   0  -2 -20  517.15  156.41
   0  -2 -20  467.87   75.46
   0  -2 -20  539.69   80.88
   0  -2 -20  539.42   81.92
   0  -2 -20  597.63   90.30
   0  -2 -21   50.43   29.13
   0  -2 -21    7.53   19.89
   0  -2 -21  -49.21   27.06
   0  -2 -21   21.39   24.58
   0  -2 -21  -96.24  114.78
   0  -2 -21   36.14   20.05
   0  -2 -22   57.34   84.79
   0  -2 -22   23.75   22.37
   0  -2 -22   71.22   25.35
   0  -2 -22   50.17   26.78
   0  -2 -22   63.76   22.20
   0  -2 -23   93.13   31.21
   0  -2 -23   68.97   29.14
   0   3 -23  -29.91   25.72
   0   3 -22  160.97   40.26
   0   3 -22  233.37   49.97
   0   3 -21  -21.88   23.96
   0   3 -21   13.21   32.18
   0   3 -21  123.41   87.38
   0   3 -21  -43.37   73.80
   0   3 -20  230.08   53.36
   0   3 -20  106.15   38.15
   0   3 -20   85.53   37.67
   0   3 -20  176.54   46.90
   0   3 -19  177.93   49.85
   0   3 -19  261.34   59.21
   0   3 -19  173.74   50.79
   0   3 -19   99.99   37.13
   0   3 -19  181.44   48.47
   0   3 -19  171.88   50.53
   0   3 -19  162.34   45.28
   0   3 -18   14.78   19.10
   0   3 -18   47.72   24.86
   0   3 -18   28.33   29.56
   0   3 -18   23.11   30.92
   0   3 -18   39.71   28.63
   0   3 -18   -2.80   20.52
   0   3 -18   37.52   23.41
   0   3 -18   24.35   19.67
   0   3 -18   64.15   36.88
   0   3 -17   11.45   21.63
   0   3 -17  -12.80   31.03
   0   3 -17  -45.26   41.38
   0   3 -17   -3.27   29.90
   0   3 -17   55.51   33.31
   0   3 -17   46.66   29.90
   0   3 -17   16.42   16.44
   0   3 -17  -16.70   35.22
   0   3 -17  -18.48   27.74
   0   3 -17   18.90   28.00
   0   3 -17   -7.45   19.20
   0   3 -16  590.73   86.59
   0   3 -16  587.06   82.04
   0   3 -16  607.72   90.02
   0   3 -16  554.26   87.77
   0   3 -16  512.45   83.88
   0   3 -16  649.42   82.86
   0   3 -16  610.89   78.89
   0   3 -16  545.47   77.80
   0   3 -16  593.28   83.32
   0   3 -16  603.03   89.34
   0   3 -16  649.27   80.90
   0   3 -16  567.09   76.43
   0   3 -16  616.57   86.89
   0   3 -16  596.90   80.00
   0   3 -16  566.60   83.84
   0   3 -16  502.30   81.59
   0   3 -16  459.83   69.63
   0   3 -15  288.52   60.68
   0   3 -15  260.83   57.68
   0   3 -15  352.84   59.36
   0   3 -15  340.97   63.85
   0   3 -15  351.70   64.75
   0   3 -15  275.99   56.49
   0   3 -15  278.51   58.93
   0   3 -15  321.31   58.40
   0   3 -15  327.08   60.25
   0   3 -15  292.54   57.81
   0   3 -15  411.69   65.35
   0   3 -15  247.17   58.19
   0   3 -15  329.02   61.64
   0   3 -15  377.98   66.58
   0   3 -15  292.92   58.89
   0   3 -15  289.69   55.27
   0   3 -15  352.69   67.85
   0   3 -15  294.64   58.17
   0   3 -15  338.81   60.74
   0   3 -14  362.96   55.62
   0   3 -14  391.45   61.62
   0   3 -14  378.67   68.46
   0   3 -14  298.24   54.26
   0   3 -14  351.93   59.40
   0   3 -14  408.28   68.97
   0   3 -14  439.22   66.84
   0   3 -14  391.62   63.13
   0   3 -14  411.14   62.59
   0   3 -14  416.09   68.60
   0   3 -14  418.36   70.71
   0   3 -14  334.77   55.86
   0   3 -14  392.72   64.73
   0   3 -14  400.97   64.19
   0   3 -14  368.07   62.70
   0   3 -14  383.68   62.26
   0   3 -14  370.12   65.13
   0   3 -14  281.47   57.89
   0   3 -14  384.37   62.46
   0   3 -14  348.27   60.47
   0   3 -13   -7.97   26.27
   0   3 -13   60.33   31.52
   0   3 -13    0.88   22.42
   0   3 -13    8.95   19.14
   0   3 -13  -29.91   22.00
   0   3 -13   -7.01   14.73
   0   3 -13   -8.87   15.74
   0   3 -13   21.10   17.78
   0   3 -13  -20.75   20.08
   0   3 -13  -14.61   16.77
   0   3 -13    8.21   17.79
   0   3 -13  -22.53   27.41
   0   3 -13   22.27   22.53
   0   3 -13  -19.56   22.64
   0   3 -13   -2.46   18.68
   0   3 -13   16.74   16.56
   0   3 -13    3.33   23.29
   0   3 -13   25.25   25.80
   0   3 -13   -9.11   19.55
   0   3 -13  -25.38   24.09
   0   3 -12  157.99   38.42
   0   3 -12  160.70   46.75
   0   3 -12  210.69   45.62
   0   3 -11  210.17   43.13
   0   3 -11  223.20   43.86
   0   3 -11  210.79   41.71
   0  -3  10  160.43   27.44
   0   3 -10  165.68   33.61
   0   3  -9  178.56   32.60
   0   3  -8   17.16   14.78
   0   3  -8   15.67   11.30
   0   3  -7  203.79   31.28
   0   3  -7  203.24   28.56
   0   3  -6  541.25   43.42
   0   3  -6  571.28   46.27
   0   3  -5  817.37   51.13
   0   3  -5  825.39   49.77
   0   3  -4  206.78   26.41
   0   3  -4  218.15   26.01
   0   3  -3  713.72   41.29
   0   3  -3  666.82   34.20
   0   3  -3  710.68   44.41
   0   3  -2 4288.67   84.05
   0   3  -2 4229.82   93.27
   0   3  -2 4286.64  105.02
   0   3  -1 3271.89   77.31
   0   3  -1 3133.87   90.98
   0   3  -1 3107.13   77.31
   0   3   0 1655.73   65.23
   0   3   0 1606.56   57.69
   0   3   1   -1.50   13.55
   0   3   1   11.75   13.72
   0  -3  -1    6.44   15.22
   0   3   2  456.10   36.28
   0   3   2  496.76   37.09
   0  -3  -2  412.41   38.03
   0  -3  -3   43.62   21.50
   0   3   3   74.76   18.79
   0   3   3   49.33   14.77
   0  -3  -4 1543.49   81.15
   0   3   4 1533.89   74.14
   0  -3  -5  722.05   60.47
   0   3   5  741.83   55.68
   0   3   6   11.43   20.61
   0  -3  -6   26.15   21.92
   0  -3  -7  688.57   68.01
   0   3   7  659.34   58.29
   0   3   8  814.63   68.95
   0  -3  -8  786.55   76.80
   0  -3  -9  847.02   83.27
   0   3   9  863.96   75.01
   0  -3 -10  141.63   37.54
   0   3  10  103.07   31.81
   0  -3 -11  141.94   37.56
   0   3  11  139.17   37.54
   0  -3 -11  117.63   28.99
   0  -3 -12  321.38   92.73
   0   3  12  207.69   44.10
   0  -3 -12  248.44   51.71
   0  -3 -12  270.28   51.33
   0  -3 -12  260.58   55.47
   0  -3 -12  276.09   55.66
   0  -3 -12  222.50   45.99
   0  -3 -12  290.30   52.76
   0  -3 -12  293.02   54.57
   0  -3 -13  622.50   84.36
   0   3  13  522.70   72.79
   0  -3 -13  648.36   80.87
   0  -3 -13  589.44  123.39
   0  -3 -13  562.65   78.46
   0  -3 -13  652.77   87.02
   0  -3 -13  600.74   82.12
   0  -3 -13  610.64   84.54
   0  -3 -13  625.51   80.75
   0  -3 -14   85.06   36.36
   0  -3 -14   87.91   30.91
   0  -3 -14  103.17   35.23
   0  -3 -14  125.69   40.86
   0  -3 -14   76.27   34.13
   0   3  14  107.80   37.41
   0  -3 -14  108.66   38.08
   0  -3 -14   -0.12  127.19
   0  -3 -14  123.81   41.78
   0  -3 -15   32.27   27.79
   0   3  15   13.93   22.53
   0  -3 -15   31.06   26.06
   0  -3 -15   47.66   35.80
   0  -3 -15   -5.71   24.87
   0  -3 -15   -7.84   16.26
   0  -3 -15   24.31   19.46
   0  -3 -15    6.50   13.76
   0  -3 -16   36.31   29.41
   0  -3 -16  -50.26   30.05
   0  -3 -16   46.93   25.46
   0  -3 -16   -4.70   24.43
   0  -3 -16  -10.99   22.39
   0  -3 -16   64.42   35.84
   0  -3 -17  279.40   61.39
   0  -3 -17  230.08   47.09
   0  -3 -17  303.55   65.17
   0  -3 -17  271.68   61.21
   0  -3 -17  281.91   58.92
   0  -3 -17  252.72   63.41
   0  -3 -17  258.72  188.34
   0  -3 -18  150.58  161.51
   0  -3 -18   43.46   29.44
   0  -3 -18   41.63   29.52
   0  -3 -18   48.21   27.48
   0  -3 -18   49.20   30.89
   0  -3 -18   83.08   33.66
   0  -3 -19    3.58   22.51
   0  -3 -19   10.70   20.09
   0  -3 -19   -3.21   24.87
   0  -3 -19  -38.12   35.29
   0  -3 -19   86.75  142.82
   0  -3 -19   -7.63   21.73
   0  -3 -20  -15.02  136.41
   0  -3 -20   36.52   25.74
   0  -3 -20  -17.17   24.84
   0  -3 -20   13.35   17.00
   0  -3 -20    5.97   17.62
   0  -3 -20   35.04   28.54
   0  -3 -21   18.10   21.22
   0  -3 -21   78.06   33.81
   0  -3 -21   35.87   19.34
   0  -3 -21   40.13   23.08
   0  -3 -21  103.38   98.34
   0  -3 -21   55.37   26.63
   0  -3 -22   25.07   19.94
   0  -3 -22   36.75   16.64
   0  -3 -22   44.17   29.26
   0  -3 -22   23.76   19.00
   0   4 -22  101.39   32.31
   0   4 -22  167.71   98.76
   0   4 -21  423.11   76.95
   0   4 -21  386.61   67.15
   0   4 -21  375.75   80.08
   0   4 -20   -7.73   39.14
   0   4 -20   10.94   20.30
   0   4 -20   16.60   26.60
   0   4 -19   37.38   31.35
   0   4 -19   55.67   32.11
   0   4 -19   74.30   36.42
   0   4 -19   27.30   33.68
   0   4 -18  170.39   48.81
   0   4 -18  129.60   37.39
   0   4 -18  156.23   63.75
   0   4 -18  135.91   42.75
   0   4 -18  138.61   34.30
   0   4 -18   76.08   35.35
   0   4 -17   21.85   31.05
   0   4 -17    7.13   16.57
   0   4 -17  -33.14   28.82
   0   4 -17   42.29   27.93
   0   4 -17   32.06   22.12
   0   4 -17   55.88   31.17
   0   4 -17    9.26   15.85
   0   4 -17  -10.94   37.18
   0   4 -17    2.37   16.78
   0   4 -17   87.37   38.28
   0   4 -17   -1.90   25.32
   0   4 -17   23.74   21.32
   0   4 -16  213.04   56.67
   0   4 -16  254.15   57.42
   0   4 -16  303.90   61.74
   0   4 -16  231.16   51.11
   0   4 -16  189.48   54.43
   0   4 -16  175.89   46.78
   0   4 -16  243.43   55.18
   0   4 -16  244.96   54.17
   0   4 -16  226.58   54.13
   0   4 -16  202.07   48.67
   0   4 -16  281.74   63.88
   0   4 -16  246.90   53.96
   0   4 -16  284.43   66.04
   0   4 -16  211.65   50.68
   0   4 -16  221.89   48.69
   0   4 -16  209.90   46.70
   0   4 -16  240.69   50.62
   0   4 -16  231.22   52.35
   0   4 -15   55.05   33.07
   0   4 -15  -11.09   27.81
   0   4 -15   29.42   22.29
   0   4 -15   45.39   28.33
   0   4 -15   20.82   24.99
   0   4 -15  -26.92   30.13
   0   4 -15    5.74   26.87
   0   4 -15  -18.54   20.28
   0   4 -15   27.47   30.83
   0   4 -15   25.06   17.48
   0   4 -15   16.79   23.62
   0   4 -15  -13.24   22.08
   0   4 -15   14.25   21.61
   0   4 -15    6.26   22.07
   0   4 -15   16.37   23.71
   0   4 -15   31.23   24.69
   0   4 -15   48.69   22.87
   0   4 -15   22.32   19.39
   0   4 -15   21.13   18.24
   0   4 -15   -0.24   15.44
   0   4 -14  216.62   53.09
   0   4 -14  208.25   42.87
   0   4 -14  262.64   55.88
   0   4 -14  262.05   53.45
   0   4 -14  193.63   48.59
   0   4 -14  153.63   44.43
   0   4 -14  165.88   44.22
   0   4 -14  119.09   31.97
   0   4 -14  175.19   42.25
   0   4 -14  249.52   55.68
   0   4 -14  196.00   43.85
   0   4 -14  234.85   54.00
   0   4 -14  244.91   55.68
   0   4 -14  233.12   52.60
   0   4 -14  184.41   43.15
   0   4 -14  207.42   45.02
   0   4 -14  205.53   49.81
   0   4 -14  251.97   50.09
   0   4 -14  181.60   54.28
   0   4 -13   28.94   17.70
   0   4 -13    8.30   16.21
   0   4 -13   23.96   18.68
   0   4 -13   72.35   31.25
   0   4 -13    0.47   32.58
   0   4 -13  -22.23   21.51
   0   4 -13   26.49   14.79
   0   4 -13   92.92   32.36
   0   4 -13   49.22   25.23
   0   4 -13   39.29   25.82
   0   4 -13   36.38   27.92
   0   4 -13   29.68   19.81
   0   4 -13   42.58   24.69
   0   4 -13   54.33   20.40
   0   4 -13   59.97   31.36
   0   4 -13   29.09   18.04
   0   4 -13   26.07   14.60
   0   4 -13   40.92   29.08
   0   4 -13   56.72   27.73
   0   4 -12  809.11   90.78
   0   4 -12  789.44   85.58
   0   4 -12  899.62   92.66
   0   4 -12  811.68   81.57
   0   4 -12  758.83   83.65
   0   4 -12  786.98   81.64
   0   4 -12  815.85   88.75
   0   4 -12  842.68   87.61
   0   4 -12  868.74   94.41
   0   4 -12  813.91   83.74
   0   4 -12  798.49   83.06
   0   4 -12  876.03   91.02
   0   4 -12  804.49   83.52
   0   4 -12  853.22   89.60
   0   4 -12  902.90   86.25
   0   4 -12  902.37   88.87
   0   4 -12  866.05   89.18
   0   4 -12  890.99   90.47
   0   4 -11  293.54   49.86
   0   4 -11  276.57   50.05
   0   4 -11  286.61   49.62
   0   4 -10  814.73   79.46
   0   4 -10  698.07   69.80
   0   4  -9 1358.51   89.11
   0   4  -9  611.51   75.21
   0   4  -8   -0.54   10.00
   0   4  -8    0.65   12.45
   0   4  -7 1602.44   85.36
   0   4  -7 1455.38   82.76
   0   4  -6    4.60   14.77
   0   4  -6   13.92   16.53
   0   4  -5  254.68   35.59
   0   4  -5  280.40   35.27
   0   4  -4  407.06   37.10
   0   4  -4  415.25   42.12
   0   4  -3 2171.80   89.74
   0   4  -3 2019.67   77.16
   0   4  -3 2034.79   67.83
   0   4  -2  177.67   30.41
   0   4  -2  191.25   22.94
   0   4  -2  185.77   24.90
   0   4  -1 2262.98   90.60
   0   4  -1 2328.79   76.73
   0   4  -1 2352.23   77.19
   0   4   0 3909.38  103.83
   0   4   0 3830.84  117.68
   0  -4   0 3838.61  110.89
   0   4   1   58.36   18.05
   0  -4  -1   43.17   15.96
   0   4   1   48.20   16.62
   0   4   2 4142.92  119.58
   0   4   2 4027.15  120.68
   0  -4  -2 3960.96  127.90
   0   4   3  210.24   30.01
   0   4   3  252.39   31.72
   0  -4  -3  239.81   36.44
   0  -4  -4   92.56   21.96
   0   4   4  107.43   25.38
   0  -4  -5    1.15   20.30
   0   4   5   -1.10   19.44
   0   4   6 1834.55   98.07
   0  -4  -6 1951.83  114.87
   0   4   7  279.97   44.58
   0  -4  -7  225.38   44.80
   0  -4  -8 1264.47  102.31
   0   4   8 1353.42   93.82
   0   4   9  428.24   58.13
   0  -4  -9  400.09   62.75
   0  -4 -10   16.47   20.11
   0   4  10   56.15   27.25
   0  -4 -10   22.57   22.29
   0  -4 -11 2085.51  137.74
   0   4  11 1957.17  130.09
   0  -4 -11 2091.21  146.84
   0  -4 -11 2185.34  144.81
   0  -4 -11 2062.30  162.65
   0  -4 -11 2125.36  144.24
   0  -4 -11 1930.22  139.47
   0  -4 -11 2027.99  134.50
   0  -4 -12   22.49   18.85
   0  -4 -12   12.97  101.25
   0  -4 -12    5.16   13.63
   0  -4 -12    7.17   18.08
   0  -4 -12  -16.60   30.46
   0  -4 -12   13.32   15.60
   0  -4 -12   -8.64   20.61
   0   4  12   25.09   15.21
   0  -4 -12  -11.87   20.06
   0  -4 -13  416.94   67.49
   0  -4 -13  325.25   57.76
   0   4  13  396.68   64.98
   0  -4 -13  375.88  136.23
   0  -4 -13  387.28   70.17
   0  -4 -13  361.67   69.28
   0  -4 -13  346.40   63.44
   0  -4 -13  353.22   64.87
   0  -4 -13  377.73   69.90
   0   4  14   70.33   24.67
   0  -4 -14   88.63   33.23
   0  -4 -14   80.31   34.58
   0  -4 -14   27.11  125.02
   0   4  14  106.32   37.63
   0  -4 -14   37.18   18.88
   0  -4 -14  101.34   25.90
   0  -4 -14   91.25   41.62
   0  -4 -14  120.48   40.23
   0  -4 -14  105.91   41.10
   0  -4 -15  197.61   51.76
   0  -4 -15  153.21   48.30
   0  -4 -15  231.31  153.77
   0  -4 -15  161.28   48.51
   0   4  15  149.46   45.58
   0  -4 -15  168.56   44.06
   0  -4 -15  203.89   51.79
   0  -4 -15  151.81   46.95
   0   4  16   32.51   29.54
   0  -4 -16   17.88   17.66
   0  -4 -16   52.36   29.35
   0  -4 -16   83.04   40.08
   0  -4 -16   56.68   30.81
   0  -4 -16   24.38   20.16
   0  -4 -16   64.30   40.54
   0  -4 -16   34.51  146.04
   0  -4 -17  261.84   62.22
   0  -4 -17  200.03   48.52
   0  -4 -17  191.33   53.07
   0  -4 -17  220.24  159.50
   0  -4 -17  166.69   46.28
   0  -4 -17  200.17   53.03
   0  -4 -17  251.25   57.65
   0  -4 -18  125.31   40.92
   0  -4 -18  114.38   42.22
   0  -4 -18  137.08   43.65
   0  -4 -18   86.96   36.81
   0  -4 -18  104.09   41.88
   0  -4 -19  204.90   49.71
   0  -4 -19  134.68   42.65
   0  -4 -19  136.91   45.85
   0  -4 -19  169.45  116.26
   0  -4 -19  250.06   53.80
   0  -4 -19  166.31   42.63
   0  -4 -20  161.04  101.82
   0  -4 -20  230.55   52.67
   0  -4 -20  239.20   51.50
   0  -4 -20  240.65   57.27
   0  -4 -20  317.07   57.00
   0  -4 -20  242.19   57.20
   0  -4 -21   25.76   20.43
   0  -4 -21   40.60   17.14
   0  -4 -21   18.06   16.14
   0  -4 -21  -17.82   25.06
   0  -4 -21  -19.70   50.85
   0  -4 -22    0.28   16.33
   0  -4 -22   29.65   18.33
   0  -4 -22    5.59   14.68
   0   5 -22  -41.68   73.97
   0   5 -22    4.81   16.47
   0   5 -21    1.86   32.17
   0   5 -21    8.87   24.26
   0   5 -21   33.51   44.60
   0   5 -20   22.37   27.53
   0   5 -20  -24.11   40.04
   0   5 -20   12.92   22.23
   0   5 -20   20.09   17.74
   0   5 -19   78.52   34.60
   0   5 -19  113.85   35.00
   0   5 -19  161.04   48.15
   0   5 -19   63.54   35.34
   0   5 -19  173.81   60.61
   0   5 -18   15.39   25.65
   0   5 -18   12.70   17.49
   0   5 -18  -21.30   30.65
   0   5 -18  -27.99   33.28
   0   5 -18   13.69   25.25
   0   5 -18   20.71   35.18
   0   5 -17   47.15   22.84
   0   5 -17   21.29   18.27
   0   5 -17   35.08   29.00
   0   5 -17   35.50   25.34
   0   5 -17    2.16   27.12
   0   5 -17   86.62   51.31
   0   5 -17   75.86   26.83
   0   5 -17  -14.01   26.97
   0   5 -17   16.43   26.46
   0   5 -17   50.75   33.71
   0   5 -17    2.87   33.61
   0   5 -16  227.26   47.76
   0   5 -16  228.56   56.42
   0   5 -16  146.40   47.92
   0   5 -16  188.28   58.22
   0   5 -16  191.39   48.39
   0   5 -16  204.22   55.53
   0   5 -16  194.00   53.17
   0   5 -16  206.11   52.27
   0   5 -16  237.36   54.00
   0   5 -16  143.84   36.50
   0   5 -16  225.43   59.42
   0   5 -16  195.69   51.98
   0   5 -15   36.85   29.12
   0   5 -15   77.35   32.40
   0   5 -15   30.46   16.87
   0   5 -15  110.09   39.05
   0   5 -15   99.80   40.26
   0   5 -15   79.97   35.81
   0   5 -15   76.01   38.32
   0   5 -15   85.01   44.17
   0   5 -15   87.57   40.19
   0   5 -15   80.32   35.53
   0   5 -15   77.55   32.97
   0   5 -15   55.30   21.83
   0   5 -15  131.59   42.35
   0   5 -15  125.72   41.51
   0   5 -14   -4.39   15.65
   0   5 -14   43.41   27.50
   0   5 -14   -0.59   22.07
   0   5 -14   58.50   25.63
   0   5 -14    6.66   19.43
   0   5 -14   27.69   20.29
   0   5 -14   35.41   16.60
   0   5 -14   29.13   27.38
   0   5 -14   13.77   17.59
   0   5 -14   16.15   32.95
   0   5 -14   36.38   28.80
   0   5 -14   40.80   29.53
   0   5 -14    5.35   29.99
   0   5 -14  -13.04   30.29
   0   5 -14   37.57   30.05
   0   5 -13   39.32   33.41
   0   5 -13   13.07   28.10
   0   5 -13    6.99   21.30
   0   5 -13    7.77   22.69
   0   5 -13   63.79   35.31
   0   5 -13   11.78   19.73
   0   5 -13   53.18   27.78
   0   5 -13   27.99   21.90
   0   5 -13   66.89   41.35
   0   5 -13   12.03   15.33
   0   5 -13  -18.14   27.13
   0   5 -13  -26.39   24.09
   0   5 -13  -11.47   20.53
   0   5 -13   33.04   18.67
   0   5 -13   25.62   28.30
   0   5 -13   14.74   20.97
   0   5 -12   11.10   22.29
   0   5 -12  -27.97   35.10
   0   5 -12  -24.88   20.89
   0   5 -12  -12.83   18.06
   0   5 -12  -11.02   18.46
   0   5 -12   16.21   24.90
   0   5 -12   -9.82   21.90
   0   5 -12  -13.32   31.22
   0   5 -12  -19.04   23.34
   0   5 -12  -13.05   17.24
   0   5 -12   20.20   25.42
   0   5 -12   -2.73   21.14
   0   5 -12   -7.64   22.72
   0   5 -12  -32.25   16.74
   0   5 -12  -10.41   20.06
   0   5 -12  -19.58   15.50
   0   5 -11  764.49   85.77
   0   5 -11  792.90   81.86
   0   5 -11  684.12   77.98
   0   5 -11  814.52   88.94
   0   5 -11  698.54   83.26
   0   5 -11  715.16   81.70
   0   5 -11  767.85   79.75
   0   5 -11  780.31   86.14
   0   5 -11  704.43   78.01
   0   5 -11  722.70   80.15
   0   5 -11  686.30   73.07
   0   5 -11  774.91   85.96
   0   5 -11  657.20   80.18
   0   5 -11  692.26   77.15
   0   5 -11  671.47   79.37
   0   5 -10  467.49   58.64
   0   5 -10  574.22   67.47
   0   5 -10  520.45   63.10
   0   5  -9  107.82   29.06
   0   5  -9   21.63   23.81
   0   5  -8  189.42   33.56
   0   5  -8  189.68   35.10
   0   5  -7  167.55   33.33
   0   5  -7  185.06   32.22
   0   5  -6  174.41   30.17
   0   5  -6  175.75   32.54
   0   5  -5  784.00   58.29
   0   5  -5  713.36   63.32
   0   5  -4   41.97   21.48
   0   5  -4   48.59   17.30
   0   5  -3    0.80   10.84
   0   5  -3   -2.05   12.83
   0   5  -3   -9.82   18.04
   0   5  -2  822.55   50.89
   0   5  -2  777.02   62.92
   0   5  -2  874.54   54.62
   0   5  -1  724.22   60.94
   0   5  -1  735.65   50.35
   0   5  -1  743.47   49.87
   0  -5   1  701.81   53.43
   0  -5   0 2070.80   95.21
   0   5   0 1807.77   93.22
   0   5   0 2156.63   88.13
   0   5   1   58.84   19.25
   0   5   1   45.96   19.18
   0  -5  -1   44.42   18.17
   0  -5  -2   75.52   26.88
   0   5   2   66.11   21.40
   0   5   2   67.67   20.78
   0   5   3  144.23   28.12
   0  -5  -3  140.10   31.34
   0   5   3  131.41   31.99
   0  -5  -4 1344.42   91.67
   0   5   4 1439.17   85.90
   0  -5  -5  589.64   64.86
   0   5   5  559.06   59.00
   0  -5  -6  503.80   64.98
   0   5   6  477.54   56.29
   0  -5  -7  395.63   57.77
   0   5   7  349.78   52.54
   0  -5  -8   23.08   19.26
   0   5   8   13.89   18.11
   0  -5  -9  186.34   38.96
   0   5   9  231.60   44.89
   0  -5  -9  210.47   47.47
   0  -5 -10   79.07   34.96
   0  -5 -10   93.17   33.20
   0  -5 -10   94.84   33.32
   0  -5 -10  118.79   35.99
   0  -5 -10   59.73   18.90
   0  -5 -10   89.05   50.19
   0  -5 -10   81.18   32.73
   0   5  10   85.72   31.15
   0  -5 -11   59.43   29.83
   0  -5 -11    0.40   20.21
   0  -5 -11   51.73   28.55
   0  -5 -11    8.43   22.97
   0  -5 -11   -6.75   20.86
   0  -5 -11    6.74   21.91
   0   5  11   40.48   29.01
   0  -5 -11   -9.93   53.77
   0  -5 -11   12.77   17.86
   0  -5 -12   -5.69   26.77
   0  -5 -12   22.68   23.36
   0   5  12  -10.46   23.06
   0  -5 -12   33.72   23.99
   0  -5 -12  -11.54   21.12
   0  -5 -12   39.48   32.13
   0  -5 -12  -24.22   26.57
   0  -5 -12  -37.78   73.35
   0  -5 -12   43.45   24.95
   0  -5 -12   50.52   28.54
   0  -5 -13  111.38   40.86
   0  -5 -13  146.99   36.75
   0  -5 -13  131.60   83.55
   0  -5 -13  185.05   51.85
   0  -5 -13  150.02   50.20
   0   5  13  131.57   39.69
   0  -5 -13  171.62   47.97
   0   5  13  142.75   45.19
   0  -5 -13  183.67   45.07
   0  -5 -13  164.23   45.58
   0  -5 -14   53.41   25.80
   0  -5 -14   40.19   16.41
   0  -5 -14   94.15   85.18
   0  -5 -14   78.40   34.35
   0   5  14   91.04   36.61
   0  -5 -14  133.90   46.45
   0  -5 -14   25.29   22.89
   0  -5 -14   60.26   27.76
   0  -5 -15  286.24   61.43
   0  -5 -15  283.36   63.26
   0  -5 -15  349.09   66.87
   0  -5 -15  316.25   59.22
   0  -5 -15  255.59   57.32
   0  -5 -15  267.30   56.10
   0   5  15  266.85   53.99
   0  -5 -15  149.76   92.99
   0  -5 -16  230.76   51.89
   0  -5 -16  130.88   39.60
   0  -5 -16  186.83   52.96
   0  -5 -16  216.61  106.58
   0   5  16  168.03   45.77
   0  -5 -16  206.54   56.54
   0  -5 -16  228.68   54.34
   0  -5 -16  222.73   61.68
   0  -5 -17  -48.42   33.42
   0  -5 -17   33.68   25.02
   0  -5 -17   47.19   35.15
   0  -5 -17  -16.07  107.37
   0   5  17    7.17   13.46
   0  -5 -17   14.25   25.21
   0  -5 -17  -23.40   27.71
   0  -5 -17   12.45   17.07
   0  -5 -18   78.73   32.60
   0  -5 -18   82.68  100.08
   0  -5 -18   79.04   31.25
   0  -5 -18   81.02   32.82
   0  -5 -18  109.92   39.37
   0  -5 -18   90.64   34.15
   0  -5 -19    3.45   13.41
   0  -5 -19   26.10   22.87
   0  -5 -19   45.53   70.93
   0  -5 -19    3.38   25.71
   0  -5 -19   38.31   25.75
   0  -5 -19   -3.39   21.38
   0  -5 -20   82.71   34.60
   0  -5 -20  102.74   39.20
   0  -5 -20   62.79   30.20
   0  -5 -20   89.70   27.14
   0  -5 -21  -15.81   16.12
   0  -5 -21   -0.28   12.59
   0  -5 -21   34.82   26.34
   0   6 -22  157.87   84.45
   0   6 -21  298.58   51.90
   0   6 -21  288.25   63.17
   0   6 -21  324.65   50.21
   0   6 -20   34.52   27.53
   0   6 -20   65.76   30.07
   0   6 -20   71.37   26.01
   0   6 -20  143.56   37.66
   0   6 -20   92.70   31.51
   0   6 -19   27.70   20.98
   0   6 -19   83.77   31.11
   0   6 -19   92.22   37.92
   0   6 -19   74.91   39.78
   0   6 -19   46.29   32.75
   0   6 -18   92.77   39.17
   0   6 -18   64.18   23.37
   0   6 -18   66.44   23.13
   0   6 -18   95.59   36.74
   0   6 -18   78.98   29.22
   0   6 -18  142.31   46.01
   0   6 -18  103.49   36.57
   0   6 -18  132.44   43.53
   0   6 -18  102.89   38.20
   0   6 -17   55.65   30.32
   0   6 -17   43.90   31.83
   0   6 -17   92.09   39.45
   0   6 -17   81.00   46.58
   0   6 -17    2.67   20.15
   0   6 -17   64.65   26.99
   0   6 -17   51.17   21.67
   0   6 -17   33.40   28.91
   0   6 -17   62.49   27.90
   0   6 -17   76.29   56.45
   0   6 -17   85.91   36.21
   0   6 -16   42.88   22.05
   0   6 -16  109.95   39.60
   0   6 -16  102.65   50.27
   0   6 -16   63.54   25.47
   0   6 -16  122.94   49.17
   0   6 -16   91.72   29.75
   0   6 -16   93.05   35.67
   0   6 -16   81.70   36.22
   0   6 -16   89.92   36.78
   0   6 -16   40.04   37.20
   0   6 -16   33.93   27.24
   0   6 -15   84.69   36.15
   0   6 -15  114.84   42.17
   0   6 -15   90.25   33.12
   0   6 -15  120.72   40.13
   0   6 -15   65.56   35.22
   0   6 -15  106.83   38.30
   0   6 -15   92.84   37.38
   0   6 -15  119.48   46.02
   0   6 -15  127.50   39.77
   0   6 -15   70.48   38.04
   0   6 -15   62.20   31.37
   0   6 -15  126.25   36.92
   0   6 -15   84.80   50.43
   0   6 -14  418.17   71.91
   0   6 -14  399.08   67.30
   0   6 -14  305.73   64.94
   0   6 -14  423.97   69.53
   0   6 -14  384.42   72.58
   0   6 -14  342.85   68.36
   0   6 -14  409.53   71.95
   0   6 -14  406.88   69.59
   0   6 -14  197.52   52.86
   0   6 -14  426.51   74.54
   0   6 -14  387.82   67.56
   0   6 -14  428.76   74.18
   0   6 -14  373.50   77.09
   0   6 -14  390.81   71.59
   0   6 -13  -10.68   22.16
   0   6 -13  -10.06   22.16
   0   6 -13   19.44   24.74
   0   6 -13  -33.98   33.47
   0   6 -13   -8.66   18.05
   0   6 -13    1.73   17.58
   0   6 -13   71.37   40.41
   0   6 -13  -19.63   25.41
   0   6 -13  -12.70   25.73
   0   6 -13  -13.29   29.80
   0   6 -13   34.10   25.60
   0   6 -13   26.94   23.59
   0   6 -13   32.46   28.40
   0   6 -13  -53.76   39.24
   0   6 -12  532.15   68.60
   0   6 -12  617.73   82.81
   0   6 -12  655.41   87.67
   0   6 -12  613.72   79.66
   0   6 -12  570.27   73.99
   0   6 -12  571.90   81.83
   0   6 -12  612.41   83.35
   0   6 -12  576.22   76.33
   0   6 -12  618.02   82.65
   0   6 -12  574.89   78.95
   0   6 -12  601.99   78.92
   0   6 -12  585.65   79.14
   0   6 -12  581.90   81.33
   0   6 -12  592.95   83.94
   0   6 -11    5.43   18.77
   0   6 -11   13.42   17.26
   0   6 -11   23.90   24.76
   0   6 -11   19.23   17.69
   0   6 -11    4.24   15.72
   0   6 -11  -22.50   31.83
   0   6 -11    4.22   15.81
   0   6 -11   -5.50   16.97
   0   6 -11   -9.87   11.89
   0   6 -11   13.70   24.63
   0   6 -11    2.13   19.16
   0   6 -11   -5.33   26.14
   0   6 -11    9.02   24.15
   0   6 -11   -1.54   17.70
   0   6 -10  224.43   46.13
   0   6 -10  171.26   43.47
   0   6 -10  157.38   36.01
   0   6 -10  220.91   41.62
   0   6 -10  215.40   45.83
   0   6 -10  210.94   46.75
   0   6 -10  181.97   45.95
   0   6 -10  263.15   57.38
   0   6 -10  190.31   36.30
   0   6 -10  233.49   48.89
   0   6 -10  244.54   49.00
   0   6 -10  194.26   45.62
   0   6 -10  188.00   42.62
   0   6 -10  223.87   49.44
   0   6  -9 1001.08   83.37
   0   6  -9 1112.98   93.87
   0   6  -8  431.01   54.44
   0   6  -8  199.40   49.99
   0   6  -7 1468.82   92.02
   0   6  -7 1311.93   94.43
   0   6  -6  142.57   27.27
   0   6  -6   80.13   28.99
   0   6  -5   66.11   25.58
   0   6  -5   65.33   20.76
   0   6  -4   -5.60   10.51
   0   6  -4   10.55   19.85
   0   6  -4   -3.31   12.73
   0   6  -3 1344.96   94.67
   0   6  -3 1381.26   71.80
   0  -6   3 1371.96   76.79
   0   6  -3 1385.17   77.34
   0   6  -2  118.56   31.30
   0   6  -2  128.85   24.47
   0  -6   2  146.99   26.13
   0   6  -2  137.68   24.03
   0   6  -1  866.02   61.14
   0   6  -1  859.03   59.67
   0  -6   1  884.48   66.92
   0   6  -1  910.42   75.41
   0   6   0  458.16   46.60
   0   6   0  410.57   41.62
   0  -6   0  391.92   46.44
   0   6   0  395.78   54.59
   0   6   1  191.96   31.58
   0   6   1  202.60   38.66
   0  -6  -1  155.98   34.79
   0   6   2 1473.78   87.74
   0  -6  -2 1473.65   96.18
   0   6   2 1352.07   90.41
   0  -6  -3   24.20   20.63
   0   6   3   17.60   17.38
   0  -6  -4  354.91   56.63
   0   6   4  332.48   46.28
   0  -6  -5  267.86   51.80
   0   6   5  284.15   47.04
   0   6   6  933.67   80.90
   0  -6  -6  978.69   94.95
   0  -6  -7   23.68   27.99
   0   6   7    4.72   19.43
   0   6   8 1533.19  118.46
   0   6   8 1543.98  112.95
   0  -6  -8 1550.13  126.67
   0  -6  -8 1419.19  121.24
   0  -6  -8 1632.30  126.98
   0  -6  -9  356.70   56.84
   0  -6  -9  496.85   69.70
   0   6   9  524.41   71.06
   0   6   9  489.01   69.71
   0  -6  -9  347.31   69.14
   0  -6  -9  496.76   73.35
   0  -6  -9  416.59   63.37
   0  -6  -9  426.25   71.24
   0  -6  -9  414.21   64.05
   0  -6 -10   35.13   24.50
   0   6  10  -19.83   24.83
   0  -6 -10  -13.09   26.57
   0  -6 -10   -4.55   22.22
   0   6  10  -13.35   27.43
   0  -6 -10  -48.20   31.68
   0  -6 -10   21.51   26.61
   0  -6 -10   -7.80   29.34
   0  -6 -10   -3.14   16.16
   0  -6 -10  -34.51   31.21
   0  -6 -10  -63.63   33.31
   0  -6 -11  947.22  105.67
   0  -6 -11  992.04  102.57
   0  -6 -11 1068.95  119.07
   0  -6 -11  789.31   96.95
   0  -6 -11  880.74  100.99
   0   6  11  928.21  101.49
   0  -6 -11  504.54   93.43
   0   6  11 1009.69  104.88
   0  -6 -11  971.52  100.10
   0  -6 -11  975.86  116.56
   0  -6 -11  977.83  110.70
   0  -6 -11  884.65  100.11
   0  -6 -12   17.06   14.22
   0   6  12   44.23   22.25
   0  -6 -12   15.14   18.59
   0  -6 -12   47.30   27.45
   0  -6 -12   31.28   22.50
   0  -6 -12   29.33   47.17
   0  -6 -12   12.18   15.65
   0  -6 -12   49.07   19.36
   0   6  12   28.94   19.24
   0  -6 -12   67.06   33.18
   0  -6 -13   14.94   18.18
   0  -6 -13   24.56   21.09
   0  -6 -13   21.81   14.50
   0  -6 -13   -9.32   46.27
   0   6  13   38.48   24.00
   0  -6 -13   13.65   21.40
   0  -6 -13   -2.34   21.63
   0  -6 -14   59.17   27.12
   0  -6 -14   57.55   45.51
   0  -6 -14   44.73   26.81
   0  -6 -14   83.62   39.78
   0  -6 -14   46.81   23.77
   0  -6 -14   70.57   38.66
   0   6  14   97.98   39.50
   0  -6 -15  381.46   73.06
   0   6  15  407.33   71.68
   0  -6 -15  385.07   69.06
   0  -6 -15  311.48   87.22
   0  -6 -15  381.61   69.47
   0  -6 -15  398.86   74.69
   0  -6 -15  361.96   71.06
   0  -6 -16    4.67   18.39
   0  -6 -16   11.16   19.16
   0  -6 -16   45.70   30.86
   0  -6 -16  -19.21   25.93
   0   6  16   58.17   28.87
   0  -6 -16  -37.24   62.78
   0  -6 -16   17.21   19.33
   0  -6 -17  138.93   42.62
   0  -6 -17  139.68   63.42
   0  -6 -17  162.98   41.76
   0  -6 -17   83.47   41.31
   0   6  17  160.73   43.31
   0  -6 -17  166.01   47.02
   0  -6 -18  -14.51   23.11
   0  -6 -18   -7.87   14.82
   0   6  18   41.07   30.38
   0  -6 -18  -30.11   16.65
   0  -6 -18  -10.24   15.82
   0  -6 -19   58.81   26.64
   0  -6 -19   65.31   31.51
   0  -6 -19   24.47   19.62
   0  -6 -20  108.76   34.72
   0  -6 -20   93.06   28.11
   0  -6 -21   22.07   20.18
   0  -6 -21  -16.40   20.92
   0   7 -21  -85.96   27.31
   0   7 -21  -25.61   12.39
   0   7 -21  -53.44   47.76
   0   7 -20   38.96   20.83
   0   7 -20   71.87   25.89
   0   7 -20   67.97   30.38
   0   7 -20   22.54   32.44
   0   7 -19   32.03   19.39
   0   7 -19   58.64   27.14
   0   7 -19   41.78   23.38
   0   7 -19   37.57   33.35
   0   7 -19   51.60   29.79
   0   7 -19    6.22   23.90
   0   7 -18   -1.83   21.32
   0   7 -18  -10.22   31.69
   0   7 -18   38.60   23.95
   0   7 -18  -30.23   30.12
   0   7 -18   25.06   39.97
   0   7 -18   -9.62   15.35
   0   7 -18  -58.83   37.10
   0   7 -18  -14.46   31.22
   0   7 -18   36.33   30.09
   0   7 -17  219.01   68.69
   0   7 -17  136.74   53.84
   0   7 -17  166.58   42.84
   0   7 -17  239.25   58.20
   0   7 -17  147.37   45.90
   0   7 -17  199.54   51.61
   0   7 -17  160.84   44.65
   0   7 -17  153.46   45.62
   0   7 -17  228.84   51.78
   0   7 -17  144.53   44.95
   0   7 -17  154.33   44.95
   0   7 -16  174.04   49.35
   0   7 -16  182.10   49.94
   0   7 -16  185.06   55.96
   0   7 -16  197.42   52.16
   0   7 -16  198.84   53.38
   0   7 -16  237.32   56.62
   0   7 -16  144.74   39.75
   0   7 -16  175.30   47.12
   0   7 -16  135.49   41.65
   0   7 -16  209.35   62.20
   0   7 -16  242.23   57.62
   0   7 -15   67.35   35.89
   0   7 -15   57.16   34.32
   0   7 -15   51.96   35.71
   0   7 -15   27.55   24.76
   0   7 -15   29.55   21.67
   0   7 -15  115.22   45.17
   0   7 -15    5.05   17.76
   0   7 -15   75.43   34.24
   0   7 -15   69.72   33.77
   0   7 -15   36.88   25.68
   0   7 -15   -6.91   28.17
   0   7 -15   44.38   28.59
   0   7 -14  398.43   77.16
   0   7 -14  377.20   71.03
   0   7 -14  331.88   71.54
   0   7 -14  372.69   63.91
   0   7 -14  336.25   65.60
   0   7 -14  372.98   70.06
   0   7 -14  386.05   70.18
   0   7 -14  433.04   70.78
   0   7 -14  330.22   63.78
   0   7 -14  322.52   60.35
   0   7 -14  429.13   78.98
   0   7 -14  365.28   72.51
   0   7 -13  173.69   46.44
   0   7 -13  144.91   46.42
   0   7 -13  150.69   45.61
   0   7 -13  178.22   54.18
   0   7 -13  180.11   53.85
   0   7 -13  141.86   42.38
   0   7 -13  150.29   45.06
   0   7 -13  169.19   45.72
   0   7 -13  178.66   44.72
   0   7 -13  134.61   44.11
   0   7 -13   94.32   31.72
   0   7 -13  161.84   44.14
   0   7 -13  147.51   46.83
   0   7 -12   -4.79   34.80
   0   7 -12   26.58   20.20
   0   7 -12  -12.57   24.04
   0   7 -12   -1.09   19.42
   0   7 -12   66.33   44.91
   0   7 -12   10.68   19.35
   0   7 -12   32.56   30.73
   0   7 -12   -7.88   24.18
   0   7 -12   38.41   34.16
   0   7 -12  -27.87   22.79
   0   7 -12    0.70   17.59
   0   7 -12   34.73   30.59
   0   7 -12   13.21   26.74
   0   7 -11   13.61   16.76
   0   7 -11   13.64   18.62
   0   7 -11   10.85   34.78
   0   7 -11  -11.00   24.25
   0   7 -11  -55.78   36.96
   0   7 -11   33.18   19.98
   0   7 -11   -4.78   19.32
   0   7 -11    1.05   20.55
   0   7 -11  -28.71   28.91
   0   7 -11    4.02   20.28
   0   7 -11   34.11   23.36
   0   7 -11   -9.97   17.69
   0   7 -11   -1.32   19.67
   0   7 -11   28.13   25.42
   0   7 -10  290.08   57.39
   0   7 -10  221.69   51.79
   0   7 -10  190.90   47.89
   0   7 -10  259.59   50.90
   0   7 -10  264.84   55.37
   0   7 -10  223.43   51.03
   0   7 -10  219.24   44.12
   0   7 -10  257.48   55.17
   0   7 -10  185.95   43.71
   0   7 -10  261.33   52.93
   0   7 -10  227.68   57.22
   0   7 -10  204.62   49.27
   0   7 -10  210.71   44.96
   0   7  -9   65.42   21.29
   0   7  -9  160.23   41.71
   0   7  -9  103.32   35.82
   0   7  -9  137.23   39.25
   0   7  -9   84.91   35.42
   0   7  -9  102.32   24.32
   0   7  -9  126.74   35.27
   0   7  -9   82.66   29.19
   0   7  -9  130.79   31.81
   0   7  -9  110.06   28.27
   0   7  -9  110.13   36.58
   0   7  -9  169.04   45.03
   0   7  -9  136.52   35.73
   0   7  -8  128.57   39.16
   0   7  -8  118.41   40.71
   0   7  -8  147.05   39.62
   0   7  -8  170.62   36.96
   0   7  -8  156.88   40.00
   0   7  -8  128.43   30.27
   0   7  -8  125.44   34.19
   0   7  -8  111.82   20.29
   0   7  -8  124.48   28.91
   0   7  -8  171.53   42.95
   0   7  -7   51.14   14.44
   0   7  -7   35.91   25.07
   0   7  -6   10.82   15.02
   0   7  -6   16.94   13.13
   0   7  -5   17.54   17.79
   0   7  -5    7.51   14.08
   0   7  -4  283.11   53.99
   0   7  -4  411.48   43.97
   0   7  -4  397.37   48.66
   0   7  -3  452.44   49.55
   0  -7   3  486.14   50.33
   0   7  -3  353.80   58.12
   0   7  -3  452.45   46.62
   0  -7   2  116.60   31.75
   0   7  -2  100.59   22.73
   0   7  -2   84.40   31.97
   0   7  -2   89.69   23.10
   0   7  -1   11.18   12.34
   0   7  -1   13.44   21.89
   0  -7   1    0.20   16.00
   0   7  -1    1.90   14.10
   0   7   0  744.56   60.32
   0   7   0  615.92   70.10
   0  -7   0  764.01   71.12
   0   7   0  710.00   62.85
   0   7   1  260.46   38.58
   0  -7  -1  267.45   45.05
   0   7   1  174.52   37.61
   0   7   2   39.11   19.44
   0  -7  -2   51.97   22.76
   0  -7  -3   78.14   28.32
   0   7   3   89.61   25.62
   0  -7  -4   63.33   25.15
   0   7   4   87.04   29.06
   0  -7  -5  450.07   67.81
   0   7   5  462.92   62.50
   0  -7  -6   94.57   23.93
   0   7   6   89.98   28.86
   0  -7  -6   69.08   25.99
   0   7   6   58.46   27.99
   0  -7  -6   22.30   16.78
   0  -7  -6   63.06   25.41
   0  -7  -7   99.53   42.03
   0   7   7  172.36   41.89
   0  -7  -7  136.61   31.84
   0   7   7  186.09   44.51
   0  -7  -7  142.10   39.86
   0   7   8   -8.77   20.38
   0  -7  -8   28.57   23.62
   0  -7  -8  -10.74   22.47
   0   7   8  -12.67   22.71
   0  -7  -8   10.24   18.71
   0  -7  -8  -29.22   33.73
   0  -7  -9  463.80   70.68
   0   7   9  427.00   68.08
   0  -7  -9  486.27   73.79
   0  -7  -9  386.69   81.92
   0  -7  -9  457.52   77.13
   0  -7  -9  569.72   84.76
   0   7   9  562.12   77.84
   0   7  10  188.17   47.89
   0  -7 -10  153.18   49.81
   0  -7 -10  121.30   49.19
   0  -7 -10  152.75   47.08
   0   7  10  140.04   41.98
   0  -7 -10  103.44   39.03
   0  -7 -10   64.55   29.60
   0  -7 -10  132.91   41.55
   0  -7 -11  373.38   74.47
   0  -7 -11  394.01   76.74
   0  -7 -11  207.91   52.59
   0  -7 -11  310.89   59.44
   0  -7 -11  340.84   61.25
   0  -7 -11  338.29   63.41
   0   7  11  371.53   66.83
   0  -7 -11  471.29   85.09
   0   7  11  375.01   65.91
   0  -7 -12   24.26   21.53
   0  -7 -12  -27.28   28.16
   0  -7 -12   49.33   40.65
   0  -7 -12   36.72   21.34
   0  -7 -12   15.42   23.47
   0  -7 -12   47.16   29.27
   0   7  12  -12.27   20.75
   0  -7 -13   94.04   41.11
   0  -7 -13   43.51   32.67
   0   7  13   24.92   24.36
   0  -7 -13   51.65   29.88
   0  -7 -13    3.23   17.44
   0  -7 -14  130.40   42.01
   0   7  14  104.52   34.70
   0  -7 -14   79.01   29.85
   0  -7 -14  162.74   46.78
   0  -7 -14  106.37   38.64
   0  -7 -15   88.46   37.22
   0   7  15  109.51   39.14
   0  -7 -15  119.73   47.10
   0  -7 -15  143.06   44.90
   0  -7 -15  114.91   39.99
   0  -7 -16   81.74   31.22
   0  -7 -16   81.80   33.01
   0  -7 -16   39.91   29.41
   0  -7 -16   28.68   20.03
   0   7  16   17.76   24.83
   0  -7 -17   26.61   25.93
   0   7  17   12.19   15.41
   0  -7 -17  -30.51   27.47
   0  -7 -17  -15.72   18.33
   0   7  18   32.45   24.45
   0  -7 -18   65.30   34.45
   0  -7 -18   38.82   21.22
   0  -7 -18   67.77   23.70
   0  -7 -19  148.57   33.11
   0  -7 -19  116.24   32.43
   0  -7 -19  159.77   40.65
   0  -7 -20   12.80   11.43
   0  -7 -20    6.82   15.07
   0   8 -21  136.10   32.05
   0   8 -21  231.08   41.07
   0   8 -20   -0.19   20.97
   0   8 -20   -3.86   14.73
   0   8 -20   20.37   28.02
   0   8 -19  159.65   41.67
   0   8 -19  189.27   48.53
   0   8 -19  182.58   46.23
   0   8 -19  176.25   40.55
   0   8 -19  176.72   47.99
   0   8 -18  151.21   39.05
   0   8 -18  228.47   56.06
   0   8 -18  144.93   50.44
   0   8 -18  155.12   41.78
   0   8 -18  160.29   37.27
   0   8 -18  177.92   50.12
   0   8 -18  179.39   47.60
   0   8 -18  186.07   47.11
   0   8 -17   38.11   30.01
   0   8 -17    3.93   20.86
   0   8 -17   62.78   34.13
   0   8 -17   35.52   19.48
   0   8 -17   -9.04   17.64
   0   8 -17   22.70   28.96
   0   8 -17    3.79   15.47
   0   8 -17   15.70   27.44
   0   8 -17   16.77   38.79
   0   8 -16  125.57   39.56
   0   8 -16  110.52   41.47
   0   8 -16   75.37   39.81
   0   8 -16  132.99   48.28
   0   8 -16   68.53   36.27
   0   8 -16   79.37   40.44
   0   8 -16  101.95   38.26
   0   8 -16   52.81   29.70
   0   8 -16  108.97   45.25
   0   8 -16   85.89   35.83
   0   8 -15   -0.70   27.80
   0   8 -15   -9.36   20.93
   0   8 -15   57.44   32.79
   0   8 -15  -74.06   47.22
   0   8 -15   31.80   22.70
   0   8 -15  -20.57   19.74
   0   8 -15   10.53   30.34
   0   8 -15   38.14   43.44
   0   8 -15   28.44   21.79
   0   8 -15  -14.79   22.76
   0   8 -15  -11.61   25.88
   0   8 -14   19.86   17.86
   0   8 -14    7.47   24.23
   0   8 -14   28.19   26.22
   0   8 -14   -2.87   26.45
   0   8 -14    7.86   35.32
   0   8 -14    9.88   18.67
   0   8 -14   29.97   25.18
   0   8 -14  -10.27   37.20
   0   8 -14   11.74   17.29
   0   8 -14   42.55   24.28
   0   8 -14    5.52   31.19
   0   8 -13    9.16   19.30
   0   8 -13   23.05   18.70
   0   8 -13   46.55   29.03
   0   8 -13   55.36   39.55
   0   8 -13   53.31   29.80
   0   8 -13   48.96   32.34
   0   8 -13   39.63   26.78
   0   8 -13  148.62   56.78
   0   8 -13   68.37   33.89
   0   8 -13   61.74   33.47
   0   8 -13   30.70   24.60
   0   8 -12 1397.11  133.07
   0   8 -12 1387.76  126.92
   0   8 -12 1446.26  137.27
   0   8 -12 1673.42  147.64
   0   8 -12 1549.28  142.19
   0   8 -12 1524.66  135.40
   0   8 -12 1371.11  132.26
   0   8 -12 1584.33  134.18
   0   8 -12 1483.64  132.06
   0   8 -12 1450.23  130.21
   0   8 -12 1505.28  137.96
   0   8 -11  220.60   52.14
   0   8 -11  194.93   47.36
   0   8 -11  246.61   53.57
   0   8 -11  212.58   53.07
   0   8 -11  181.18   48.80
   0   8 -11  125.78   29.46
   0   8 -11  221.33   54.50
   0   8 -11  184.51   43.26
   0   8 -11  242.99   56.36
   0   8 -11  163.64   53.03
   0   8 -11  250.94   56.79
   0   8 -10  345.22   67.87
   0   8 -10  310.58   51.62
   0   8 -10  309.56   61.15
   0   8 -10  357.76   68.24
   0   8 -10  341.05   64.34
   0   8 -10  331.42   61.74
   0   8 -10  391.48   69.46
   0   8 -10  375.21   67.01
   0   8 -10  313.66   59.00
   0   8 -10  378.45   70.63
   0   8 -10  331.23   59.46
   0   8  -9  542.91   80.40
   0   8  -9  531.81   76.48
   0   8  -9  537.23   78.81
   0   8  -9  550.90   76.17
   0   8  -9  563.77   79.72
   0   8  -9  516.10   72.01
   0   8  -9  658.38   73.08
   0   8  -9  552.80   77.86
   0   8  -9  541.21   79.05
   0   8  -9  519.62   72.61
   0   8  -9  634.48   85.33
   0   8  -8   48.02   24.73
   0   8  -8   23.70   18.40
   0   8  -8   65.43   28.13
   0   8  -8   99.54   39.07
   0   8  -8   86.20   30.84
   0   8  -8   68.34   33.76
   0   8  -8   70.67   32.27
   0   8  -8   53.08   28.82
   0   8  -8   76.13   21.57
   0   8  -8  120.02   40.85
   0   8  -7  317.42   53.30
   0   8  -7  296.72   55.38
   0   8  -7  271.80   56.24
   0   8  -7  317.58   60.54
   0   8  -7  370.84   61.46
   0   8  -7  297.00   59.91
   0   8  -7  331.68   58.51
   0   8  -7  263.48   54.96
   0   8  -7  328.53   54.57
   0   8  -6   23.68   11.83
   0   8  -6   13.59   13.34
   0   8  -6   40.23   23.58
   0   8  -6   -2.80   16.84
   0   8  -6   22.80   15.98
   0   8  -6   45.12   29.24
   0   8  -6    3.82   23.77
   0   8  -6  -20.47   27.59
   0   8  -6   24.73   19.63
   0   8  -5    0.84   20.15
   0   8  -5   13.61   15.54
   0   8  -5  -31.43   20.02
   0   8  -5   22.16   27.47
   0   8  -5    8.93   16.66
   0   8  -4   72.40   26.68
   0   8  -4   21.53   24.40
   0   8  -4  -10.32   23.64
   0   8  -3 1738.18  102.42
   0   8  -3 1253.49  112.06
   0  -8   2    6.62   19.67
   0   8  -2   32.13   22.98
   0   8  -2    7.22   10.78
   0   8  -2   19.30   16.46
   0   8  -1 1336.23   90.09
   0  -8   1 1330.79   98.07
   0   8  -1 1337.70   89.26
   0   8   0  180.70   36.72
   0  -8   0  196.08   39.85
   0   8   0  202.43   35.22
   0   8   1   15.34   11.27
   0   8   1   10.37   12.00
   0  -8  -1   13.46   15.46
   0  -8  -2 1346.54  110.52
   0  -8  -2 1427.67  116.67
   0   8   2 1308.61   97.53
   0   8   2 1325.38   96.21
   0  -8  -2 1119.55  125.19
   0   8   3   41.32   19.07
   0  -8  -3   78.02   37.33
   0  -8  -3   73.89   35.40
   0   8   3   86.23   27.89
   0  -8  -3   60.31   30.10
   0   8   4  525.56   71.38
   0  -8  -4  550.45   74.85
   0  -8  -4  449.25   71.40
   0  -8  -4  394.93   79.70
   0   8   4  509.25   66.25
   0  -8  -5  167.41   42.98
   0   8   5  180.83   42.88
   0   8   5  154.10   40.85
   0  -8  -5  169.74   42.78
   0  -8  -5  123.98   45.72
   0  -8  -6  230.21   67.11
   0  -8  -6  314.39   63.27
   0   8   6  277.53   52.82
   0  -8  -6  294.52   61.40
   0   8   6  287.40   55.94
   0   8   7   -2.86   19.25
   0  -8  -7   16.42   24.21
   0  -8  -7   48.20   26.19
   0  -8  -7   22.71   27.10
   0   8   7  -28.26   30.49
   0  -8  -8  781.61   94.89
   0   8   8  721.73   89.27
   0  -8  -8  763.46   95.50
   0   8   8  807.64   95.21
   0  -8  -8  537.48   93.24
   0  -8  -8  854.83  105.52
   0   8   9   16.83   22.32
   0  -8  -9    2.49   28.09
   0   8   9    2.84   21.51
   0  -8  -9   56.46   38.93
   0  -8  -9    2.01   20.08
   0  -8  -9   22.41   35.01
   0  -8 -10  278.81   58.36
   0  -8 -10  277.63   69.94
   0  -8 -10  250.10   56.02
   0  -8 -10  257.80   72.30
   0   8  10  243.11   56.77
   0  -8 -11 1167.78  120.28
   0   8  11 1368.98  130.86
   0  -8 -11 1260.77  133.21
   0  -8 -11 1024.47  114.70
   0  -8 -12   22.01   32.70
   0  -8 -12   60.07   34.16
   0  -8 -12   43.34   36.51
   0   8  12   27.90   23.23
   0  -8 -12   45.07   17.10
   0  -8 -12  -16.96   27.08
   0  -8 -13  185.72   54.02
   0   8  13  277.02   61.00
   0  -8 -13  203.70   53.79
   0  -8 -13  213.97   53.84
   0  -8 -14  -19.69   35.59
   0   8  14   36.25   30.47
   0  -8 -14   17.73   18.43
   0  -8 -14   42.66   27.15
   0  -8 -15   32.37   29.89
   0  -8 -15  -24.10   26.50
   0   8  15  -12.38   28.58
   0  -8 -15    5.06   20.77
   0  -8 -16  -12.85   18.19
   0  -8 -16  -17.65   22.00
   0  -8 -16  -32.73   29.72
   0   8  16  -37.15   28.55
   0   8  17  233.98   46.13
   0  -8 -17  154.90   42.80
   0  -8 -17  246.50   56.17
   0   8  18  -24.28   25.10
   0  -8 -18    9.35   19.29
   0  -8 -18   -9.83   16.52
   0  -8 -19  106.50   32.24
   0  -8 -19  153.09   38.74
   0   9 -20    4.02   15.09
   0   9 -20   -1.80   13.65
   0   9 -19   33.10   24.97
   0   9 -19   39.54   19.42
   0   9 -19   47.55   25.55
   0   9 -18  -16.10   16.28
   0   9 -18  -57.02   31.70
   0   9 -18   -0.11   34.02
   0   9 -18   11.61   25.80
   0   9 -18   -6.70   20.54
   0   9 -18   26.24   19.68
   0   9 -18  -27.91   18.83
   0   9 -18   -6.83   22.73
   0   9 -17   34.61   25.94
   0   9 -17   -6.17   36.02
   0   9 -17  -12.79   16.12
   0   9 -17  -11.59   19.51
   0   9 -17   30.60   28.10
   0   9 -17   42.48   31.29
   0   9 -17  -23.06   24.38
   0   9 -17  -27.82   23.26
   0   9 -17   -3.99   27.42
   0   9 -16   19.05   24.68
   0   9 -16   49.21   33.83
   0   9 -16  -12.55   18.75
   0   9 -16  -26.91   31.83
   0   9 -16    1.34   19.59
   0   9 -16    9.96   26.32
   0   9 -16    5.71   22.38
   0   9 -16   -6.90   33.43
   0   9 -16  -40.93   38.71
   0   9 -15   41.49   31.94
   0   9 -15   -9.35   22.79
   0   9 -15    1.70   33.44
   0   9 -15    9.27   16.92
   0   9 -15  -41.98   21.64
   0   9 -15   25.04   28.55
   0   9 -15    8.14   18.82
   0   9 -15   -9.85   20.77
   0   9 -15  -11.05   18.89
   0   9 -15   10.91   22.45
   0   9 -14   30.71   25.78
   0   9 -14   67.91   40.72
   0   9 -14   33.28   18.83
   0   9 -14   -0.93   23.10
   0   9 -14   72.99   30.87
   0   9 -14   25.54   18.13
   0   9 -14   79.45   39.45
   0   9 -14   90.25   37.58
   0   9 -14   42.96   17.89
   0   9 -14   -9.47   38.88
   0   9 -14   58.33   30.18
   0   9 -13   -1.12   21.27
   0   9 -13  -10.88   37.91
   0   9 -13    3.17   18.78
   0   9 -13   -4.96   22.40
   0   9 -13   20.45   27.52
   0   9 -13   96.46   38.92
   0   9 -13   17.62   29.32
   0   9 -13  -15.63   21.72
   0   9 -13   -7.24   32.53
   0   9 -13   30.56   23.02
   0   9 -13    4.85   28.82
   0   9 -12   74.98   35.73
   0   9 -12   76.16   31.48
   0   9 -12   89.67   42.38
   0   9 -12   97.41   39.69
   0   9 -12   21.93   26.74
   0   9 -12   94.04   41.96
   0   9 -12  112.54   49.36
   0   9 -12   83.28   34.69
   0   9 -12   82.50   28.89
   0   9 -12   77.22   32.37
   0   9 -12  129.28   43.07
   0   9 -11   26.70   47.15
   0   9 -11   53.86   16.23
   0   9 -11   86.40   37.86
   0   9 -11   56.18   25.64
   0   9 -11   58.67   33.66
   0   9 -11   66.28   36.13
   0   9 -11   36.66   24.10
   0   9 -11   77.06   37.54
   0   9 -11   73.03   35.99
   0   9 -11    8.52   16.12
   0   9 -11   55.86   39.79
   0   9 -10  134.48   45.26
   0   9 -10  117.32   38.01
   0   9 -10   93.91   37.47
   0   9 -10  122.49   43.14
   0   9 -10  117.51   41.84
   0   9 -10   82.23   31.86
   0   9 -10   72.04   35.25
   0   9 -10   65.20   35.14
   0   9 -10  111.56   42.60
   0   9 -10   70.33   33.83
   0   9 -10  109.63   40.54
   0   9  -9  220.17   47.14
   0   9  -9  285.87   60.00
   0   9  -9  225.96   49.24
   0   9  -9  267.93   52.82
   0   9  -9  194.78   50.10
   0   9  -9  322.03   66.63
   0   9  -9  307.17   62.00
   0   9  -9  245.55   53.70
   0   9  -9  304.35   61.55
   0   9  -9  244.41   57.67
   0   9  -8  454.99   67.79
   0   9  -8  431.94   74.31
   0   9  -8  431.22   72.75
   0   9  -8  417.03   73.32
   0   9  -8  451.56   66.89
   0   9  -8  467.77   76.74
   0   9  -8  469.90   77.32
   0   9  -8  457.49   73.54
   0   9  -8  468.58   72.45
   0   9  -7   16.92   22.00
   0   9  -7  -29.08   30.51
   0   9  -7    4.20   18.09
   0   9  -7   14.18   27.32
   0   9  -7   26.67   32.19
   0   9  -7   -1.10   19.73
   0   9  -7    1.41   16.39
   0   9  -7   26.27   26.28
   0   9  -6   24.42   16.60
   0   9  -6   76.23   31.09
   0   9  -6   52.96   31.49
   0   9  -6   53.17   33.22
   0   9  -6   18.07   16.97
   0   9  -6    7.27   22.59
   0   9  -6   12.71   19.00
   0   9  -6   48.87   30.30
   0   9  -5  488.40   72.88
   0   9  -5  445.84   69.60
   0   9  -5  519.40   71.18
   0   9  -5  520.76   75.59
   0   9  -5  426.97   66.32
   0   9  -5  444.34   70.21
   0   9  -5  493.98   75.62
   0   9  -5  396.26   57.04
   0   9  -4  623.62   80.51
   0   9  -4  651.05   75.51
   0   9  -4  564.20   80.20
   0   9  -4  500.67   71.03
   0   9  -4  583.08   77.85
   0   9  -4  573.75   77.61
   0   9  -3  501.44   68.89
   0   9  -3  580.11   71.73
   0   9  -3  573.28   76.32
   0   9  -3  522.26   73.04
   0   9  -3  451.74   64.73
   0  -9   3  433.59   65.59
   0   9  -2   -2.51   19.40
   0  -9   2  -30.81   18.58
   0   9  -2   -1.29   15.44
   0   9  -2   -5.29   13.49
   0  -9   1   41.63   22.90
   0   9  -1   61.62   28.55
   0   9  -1   49.44   26.55
   0   9   0  659.28   78.32
   0  -9   0  691.92   79.87
   0   9   0  580.75   77.43
   0  -9   0  765.12   89.96
   0   9   0  679.51   76.94
   0   9   0  718.33   74.59
   0  -9  -1  293.99   55.14
   0   9   1  431.09   62.62
   0   9   1  331.70   54.47
   0   9   1  331.02   51.74
   0  -9  -1  375.40   63.38
   0  -9  -2  309.83   74.06
   0  -9  -2  465.10   73.27
   0   9   2  423.02   59.53
   0  -9  -2  435.78   71.26
   0   9   2  474.65   67.63
   0   9   2  435.54   66.78
   0  -9  -3   85.49   36.31
   0   9   3   76.87   31.73
   0  -9  -3   13.20   41.58
   0   9   3   58.95   24.04
   0   9   3   77.84   28.58
   0  -9  -3   69.76   32.80
   0   9   4  377.54   66.04
   0  -9  -4  351.20   61.73
   0  -9  -4  341.31   64.60
   0  -9  -4  325.91   75.34
   0   9   4  378.62   61.42
   0  -9  -5  200.00   55.10
   0  -9  -5  100.02   50.98
   0   9   5  142.35   43.45
   0   9   5  126.09   35.68
   0  -9  -5  118.77   39.20
   0   9   6 1010.84  103.37
   0   9   6 1003.64  107.19
   0  -9  -6 1090.54  117.24
   0  -9  -6  830.08  127.12
   0  -9  -6 1073.61  117.00
   0   9   7  117.16   40.09
   0  -9  -7  107.07   43.18
   0  -9  -7  103.40   40.91
   0   9   7  125.13   42.48
   0  -9  -7  105.17   49.72
   0  -9  -8  -20.74   28.90
   0  -9  -8   10.37   15.26
   0   9   8    4.02   15.66
   0  -9  -8   -0.89   16.36
   0  -9  -9  278.98   66.15
   0  -9  -9  193.98   60.86
   0   9   9  296.06   64.97
   0  -9  -9  241.28   55.96
   0  -9  -9  320.77   61.93
   0  -9 -10  211.52   55.34
   0  -9 -10  124.85   55.84
   0  -9 -10  274.36   58.77
   0   9  10  232.77   54.17
   0  -9 -10  236.29   57.08
   0  -9 -11   64.70   33.82
   0   9  11   59.75   23.49
   0  -9 -11   48.59   33.41
   0  -9 -11   56.09   36.40
   0  -9 -11   10.02   21.22
   0  -9 -12   45.24   23.81
   0  -9 -12   55.25   27.16
   0  -9 -12  -23.53   29.61
   0   9  12   40.72   21.22
   0  -9 -12    6.38   24.12
   0  -9 -13  -20.89   27.18
   0  -9 -13   20.41   25.33
   0   9  13   37.86   23.05
   0  -9 -13  -10.08   23.41
   0  -9 -14   56.85   29.83
   0   9  14   -0.64   18.09
   0  -9 -14   -4.05   22.09
   0  -9 -14   46.59   38.42
   0  -9 -15  350.35   65.86
   0  -9 -15  343.24   59.72
   0   9  15  313.07   58.17
   0  -9 -15  360.43   61.33
   0  -9 -16   69.53   27.90
   0   9  16   41.82   21.35
   0  -9 -16   60.13   28.79
   0   9  17   85.74   29.78
   0  -9 -17   83.20   28.61
   0  -9 -17   67.16   28.50
   0  -9 -18  -12.35   15.74
   0  10 -19   60.14   21.17
   0  10 -19   42.42   23.54
   0  10 -19  112.07   35.97
   0  10 -18   53.05   27.67
   0  10 -18  105.78   36.81
   0  10 -18   62.97   26.71
   0  10 -18   74.68   29.33
   0  10 -18   38.63   20.68
   0  10 -18  132.57   36.02
   0  10 -18  141.61   43.13
   0  10 -18  114.22   36.29
   0  10 -17   -7.30   18.29
   0  10 -17   -9.01   17.12
   0  10 -17   29.08   18.73
   0  10 -17   16.87   16.85
   0  10 -17   -0.11   21.56
   0  10 -17    2.96   13.23
   0  10 -17   37.28   26.36
   0  10 -17   16.71   21.53
   0  10 -17    0.81   16.97
   0  10 -16   94.91   35.51
   0  10 -16   74.29   38.64
   0  10 -16   38.20   22.09
   0  10 -16   81.48   33.49
   0  10 -16   79.05   34.74
   0  10 -16   76.14   31.34
   0  10 -16   48.28   28.04
   0  10 -16   50.82   18.00
   0  10 -16   56.56   32.82
   0  10 -15  480.37   79.12
   0  10 -15  474.08   77.43
   0  10 -15  508.89   77.93
   0  10 -15  458.84   68.20
   0  10 -15  443.47   75.70
   0  10 -15  424.69   73.56
   0  10 -15  421.70   73.83
   0  10 -15  454.92   72.16
   0  10 -15  473.29   76.28
   0  10 -14   83.56   44.69
   0  10 -14   66.00   37.07
   0  10 -14   60.20   34.88
   0  10 -14   59.00   24.06
   0  10 -14   78.23   35.53
   0  10 -14   65.02   38.40
   0  10 -14   52.37   33.26
   0  10 -14  106.97   37.54
   0  10 -14   87.26   40.53
   0  10 -14  127.93   44.21
   0  10 -13  160.04   45.98
   0  10 -13   89.43   32.53
   0  10 -13   99.69   42.76
   0  10 -13  139.21   42.82
   0  10 -13  172.19   48.98
   0  10 -13  160.09   40.88
   0  10 -13  163.95   48.69
   0  10 -13  148.17   46.80
   0  10 -13  199.11   54.52
   0  10 -13  181.85   45.94
   0  10 -12  589.10   84.82
   0  10 -12  606.38   89.56
   0  10 -12  648.89   94.77
   0  10 -12  528.29   82.66
   0  10 -12  378.19   74.60
   0  10 -12  615.96  105.45
   0  10 -12  570.72   88.12
   0  10 -12  579.54   88.79
   0  10 -12  597.89   92.29
   0  10 -12  579.41   83.52
   0  10 -11   86.00   35.98
   0  10 -11   91.53   39.52
   0  10 -11  110.99   40.01
   0  10 -11   55.82   26.07
   0  10 -11   40.74   28.32
   0  10 -11  108.57   41.74
   0  10 -11  100.68   37.93
   0  10 -11   28.82   21.95
   0  10 -11   67.57   26.28
   0  10 -11   15.36   23.49
   0  10 -10  380.96   69.35
   0  10 -10  546.98   85.14
   0  10 -10  550.84   88.25
   0  10 -10  527.64   83.03
   0  10 -10  560.83   80.85
   0  10 -10  563.21   92.96
   0  10 -10  579.14   89.21
   0  10 -10  582.52   83.52
   0  10 -10  406.86   67.33
   0  10 -10  364.50   72.31
   0  10  -9   33.55   33.09
   0  10  -9   25.88   30.35
   0  10  -9   -9.50   18.50
   0  10  -9   26.75   29.99
   0  10  -9   18.54   20.65
   0  10  -9    3.63   37.06
   0  10  -9   -0.39   17.88
   0  10  -9    8.73   20.16
   0  10  -9   23.36   26.91
   0  10  -8   -2.05   22.26
   0  10  -8    5.92   17.26
   0  10  -8   33.86   23.28
   0  10  -8  -28.54   22.87
   0  10  -8    6.30   22.92
   0  10  -8  -25.13   25.35
   0  10  -8    4.01   36.95
   0  10  -8  -20.32   24.68
   0  10  -7  101.41   50.18
   0  10  -7   91.20   38.44
   0  10  -7   76.31   31.16
   0  10  -7  105.35   37.18
   0  10  -7   79.32   30.49
   0  10  -7  127.63   40.96
   0  10  -7   19.90   29.80
   0  10  -7  109.88   39.83
   0  10  -6  289.32   62.08
   0  10  -6  364.26   69.93
   0  10  -6  349.54   62.39
   0  10  -6  346.69   63.43
   0  10  -6  290.03   57.66
   0  10  -6  364.27   66.41
   0  10  -6  286.76   56.76
   0  10  -6  310.42   62.73
   0  10  -5  380.38   71.77
   0  10  -5  268.94   62.04
   0  10  -5  266.83   54.82
   0  10  -5  220.33   53.83
   0  10  -5  251.12   54.49
   0  10  -5  252.94   54.69
   0  10  -5  313.78   64.88
   0  10  -4  255.85   45.93
   0  10  -4  261.63   55.71
   0  10  -4  326.10   59.82
   0  10  -4  268.10   54.91
   0  10  -4  280.62   60.69
   0  10  -4  224.05   50.53
   0  10  -3  704.21   89.74
   0  10  -3  766.06   95.35
   0  10  -3  716.49   86.61
   0 -10   3  767.07   95.38
   0  10  -3  781.77   88.86
   0  10  -3  742.12   97.09
   0  10  -2   -6.84   15.06
   0  10  -2   -1.84   16.40
   0 -10   2   12.88   16.81
   0  10  -2  -28.09   31.33
   0 -10   1 1543.48  136.14
   0  10  -1 1356.50  124.04
   0  10  -1 1642.59  124.61
   0  10  -1 1478.00  130.53
   0  10   0  -12.13   15.65
   0 -10   0   23.17   16.41
   0  10   0  -29.04   20.63
   0 -10  -1   -2.88   22.77
   0  10   1   34.01   27.34
   0  10   1   19.29   13.61
   0  10   2  146.36   36.38
   0 -10  -2  207.82   56.39
   0  10   2  199.40   48.40
   0  10   2  243.00   52.55
   0  10   3  134.42   43.47
   0 -10  -3   55.11   29.53
   0  10   3   82.77   28.46
   0 -10  -3   64.89   26.67
   0  10   4  273.65   57.57
   0  10   4  210.08   47.58
   0  10   4  119.80   34.44
   0 -10  -4  242.71   59.15
   0 -10  -4  194.97   52.58
   0  10   5  261.32   60.59
   0 -10  -5  268.21   62.07
   0  10   5  318.15   57.92
   0  10   6  133.66   41.30
   0  10   6  147.22   46.77
   0 -10  -6  136.94   49.56
   0 -10  -7  104.47   38.82
   0 -10  -7   99.74   44.42
   0  10   7  112.12   42.13
   0 -10  -8  409.48   69.90
   0  10   8  366.71   67.18
   0 -10  -8  323.06   71.26
   0 -10  -9   42.21   20.61
   0 -10  -9   11.60   18.27
   0  10   9   30.82   21.49
   0 -10 -10  198.96   53.87
   0  10  10  217.27   55.57
   0 -10 -10  218.66   53.13
   0 -10 -10  247.13   58.80
   0 -10 -11   48.90   27.94
   0 -10 -11    8.36   19.62
   0 -10 -11  -20.38   24.83
   0 -10 -11   -9.24   20.48
   0  10  11    8.95   17.65
   0 -10 -12   32.65   27.02
   0 -10 -12  -57.96   35.33
   0  10  12   28.22   27.71
   0 -10 -12   -1.56   19.25
   0 -10 -12   10.68   19.52
   0 -10 -13  204.72   46.74
   0 -10 -13  172.04   44.60
   0 -10 -13  178.64   52.08
   0  10  13  197.61   50.13
   0 -10 -13  188.93   46.72
   0 -10 -14   54.29   24.52
   0  10  14   30.59   15.46
   0 -10 -14   44.68   26.78
   0 -10 -14   75.54   29.86
   0  10  15   -4.07   13.64
   0 -10 -15   25.77   12.66
   0 -10 -15  -31.55   26.55
   0  10  16    5.65   16.99
   0 -10 -16    3.46   12.83
   0  11 -18  172.26   36.73
   0  11 -18  131.15   34.23
   0  11 -18   73.11   28.44
   0  11 -17   84.03   31.17
   0  11 -17   39.72   26.21
   0  11 -17   45.06   25.34
   0  11 -17   72.36   25.53
   0  11 -17   14.54   20.68
   0  11 -17   21.59   17.50
   0  11 -17   42.46   23.83
   0  11 -16   27.58   22.80
   0  11 -16   -5.37   17.95
   0  11 -16  -14.70   18.69
   0  11 -16  -15.28   24.13
   0  11 -16   24.95   22.52
   0  11 -16   27.25   18.90
   0  11 -16   35.11   25.06
   0  11 -15   46.03   30.64
   0  11 -15  -11.25   21.03
   0  11 -15   47.79   26.76
   0  11 -15   13.48   22.18
   0  11 -15  -10.93   24.23
   0  11 -15   22.11   17.63
   0  11 -15    4.14   25.41
   0  11 -14  402.17   70.54
   0  11 -14  381.76   66.89
   0  11 -14  422.97   72.19
   0  11 -14  371.83   67.82
   0  11 -14  346.13   65.83
   0  11 -14  314.21   55.88
   0  11 -14  267.29   57.07
   0  11 -14  412.37   68.49
   0  11 -13   17.13   32.67
   0  11 -13   20.58   23.47
   0  11 -13   -2.88   24.80
   0  11 -13    2.18   14.31
   0  11 -13    6.60   25.50
   0  11 -13   47.25   28.89
   0  11 -13   28.98   28.04
   0  11 -13   -3.44   15.60
   0  11 -12  294.05   65.76
   0  11 -12  228.67   57.28
   0  11 -12  333.03   64.89
   0  11 -12  294.02   51.89
   0  11 -12  289.00   63.11
   0  11 -12  288.98   59.22
   0  11 -12  261.19   62.95
   0  11 -12  230.41   56.71
   0  11 -11   41.81   29.76
   0  11 -11   78.53   40.59
   0  11 -11   69.95   30.43
   0  11 -11   45.26   22.06
   0  11 -11   68.06   31.64
   0  11 -11   23.14   19.37
   0  11 -11   74.85   31.22
   0  11 -11   69.98   35.45
   0  11 -10  -30.94   28.99
   0  11 -10 -105.21   35.84
   0  11 -10    4.76   16.31
   0  11 -10  -20.95   29.67
   0  11 -10   22.87   26.39
   0  11 -10   15.73   19.25
   0  11 -10   -8.44   38.79
   0  11 -10    4.22   18.70
   0  11 -10   -8.20   16.95
   0  11  -9  248.54   62.51
   0  11  -9  190.80   47.02
   0  11  -9  198.55   51.53
   0  11  -9  201.89   56.91
   0  11  -9  156.57   44.52
   0  11  -9  218.48   53.21
   0  11  -9  189.40   48.40
   0  11  -9  217.20   45.35
   0  11  -9  193.35   51.26
   0  11  -8  266.63   55.16
   0  11  -8  283.39   71.93
   0  11  -8  292.92   59.63
   0  11  -8  224.45   52.65
   0  11  -8  295.57   64.57
   0  11  -8  275.99   59.61
   0  11  -8  264.68   60.21
   0  11  -8  357.56   69.27
   0  11  -7   39.63   22.59
   0  11  -7   35.09   39.90
   0  11  -7   46.31   33.60
   0  11  -7   69.64   30.22
   0  11  -7   30.62   19.08
   0  11  -7   11.87   17.27
   0  11  -7   78.50   34.24
   0  11  -7   64.74   25.54
   0  11  -6  232.76   55.13
   0  11  -6  144.26   45.38
   0  11  -6  236.31   54.64
   0  11  -6  297.16   63.50
   0  11  -6  206.28   55.18
   0  11  -6  272.15   55.19
   0  11  -6  176.58   47.05
   0  11  -5  326.16   62.42
   0  11  -5  343.55   68.88
   0  11  -5  299.86   68.97
   0  11  -5  301.06   63.04
   0  11  -5  324.95   67.82
   0  11  -5  349.97   64.90
   0  11  -4  128.69   41.05
   0  11  -4  167.89   48.45
   0  11  -4  200.91   58.63
   0  11  -4   99.87   38.01
   0  11  -4  113.80   42.03
   0 -11   3  259.23   58.03
   0  11  -3  405.04   73.58
   0  11  -3  383.63   72.68
   0  11  -3  370.20   71.31
   0 -11   2   63.58   29.74
   0  11  -2   36.43   34.60
   0  11  -2   -6.21   33.52
   0 -11   1  -35.24   23.88
   0  11  -1   -6.25   18.29
   0  11  -1  -38.24   34.21
   0 -11   0  254.11   67.56
   0  11   0  178.10   44.39
   0  11   0  202.27   46.00
   0 -11  -1   68.20   35.32
   0  11   1   86.96   34.50
   0  11   1   96.07   30.64
   0 -11  -2    9.58   19.52
   0  11   2    4.61   19.69
   0  11   3  412.53   72.56
   0 -11  -3  383.53   76.43
   0  11   4   17.88   19.75
   0  11   4   25.81   20.78
   0 -11  -4    1.63   18.61
   0  11   5   49.96   28.68
   0  11   5  -24.87   23.22
   0 -11  -5   -0.33   22.29
   0  11   6  192.68   48.27
   0  11   6  179.41   43.37
   0 -11  -6  199.26   56.60
   0 -11  -7  -18.78   24.72
   0  11   7  -55.85   32.07
   0  11   7   23.61   17.96
   0 -11  -8  223.44   51.82
   0  11   8  258.68   58.83
   0  11   8  243.95   51.36
   0 -11  -8  178.66   53.93
   0 -11  -8  160.27   46.11
   0 -11  -9   12.87   17.20
   0 -11  -9  -11.83   22.93
   0  11   9   -3.47   25.94
   0  11   9    3.72   16.90
   0 -11  -9   -2.10   22.69
   0  11  10   37.36   22.70
   0 -11 -10   20.56   16.69
   0 -11 -10   32.67   25.73
   0 -11 -10   80.52   36.96
   0  11  10   37.93   22.67
   0  11  11  197.87   48.04
   0 -11 -11  167.36   50.16
   0 -11 -11  230.89   45.72
   0 -11 -11  152.04   48.42
   0 -11 -11  126.39   38.91
   0 -11 -12   53.82   25.80
   0  11  12  132.72   39.54
   0 -11 -12  103.23   35.64
   0 -11 -12   76.83   32.97
   0 -11 -13   14.43   22.27
   0  11  13  -19.42   20.05
   0 -11 -13  -31.64   23.09
   0 -11 -14  -11.22   16.40
   0 -11 -14   -2.31   13.60
   0 -11 -15   -8.28   13.85
   0  11  15   -9.42   15.67
   0  12 -17   -7.93   14.00
   0  12 -16  -26.63   20.01
   0  12 -16  -27.71   22.68
   0  12 -16   13.04   22.57
   0  12 -16   12.73   12.59
   0  12 -16   -8.25   12.39
   0  12 -16   20.04   17.88
   0  12 -15   82.35   31.49
   0  12 -15  112.99   33.99
   0  12 -15  104.22   35.65
   0  12 -15  113.23   29.23
   0  12 -15   60.49   25.82
   0  12 -15  113.26   34.52
   0  12 -15  100.69   32.00
   0  12 -14   35.94   20.57
   0  12 -14   25.83   14.74
   0  12 -14   -4.75   15.76
   0  12 -14   34.07   25.84
   0  12 -14   35.75   23.26
   0  12 -14   -8.84   23.98
   0  12 -14   25.67   13.68
   0  12 -13   97.19   35.35
   0  12 -13   -4.31   23.07
   0  12 -13   89.33   35.39
   0  12 -13   54.86   27.81
   0  12 -13   29.75   28.91
   0  12 -13   59.71   30.05
   0  12 -13   73.02   27.80
   0  12 -12   74.96   31.98
   0  12 -12  117.84   39.23
   0  12 -12  117.05   53.83
   0  12 -12  118.31   40.29
   0  12 -12  157.76   45.24
   0  12 -12   68.90   33.62
   0  12 -12  135.35   43.52
   0  12 -11   29.15   28.12
   0  12 -11   20.78   28.31
   0  12 -11   23.77   17.89
   0  12 -11   28.95   21.04
   0  12 -11  -22.38   30.63
   0  12 -11   35.33   20.65
   0  12 -11   29.16   27.18
   0  12 -10  369.11   68.77
   0  12 -10  501.32   77.49
   0  12 -10  430.91   75.44
   0  12 -10  457.27   78.05
   0  12 -10  492.83   75.60
   0  12 -10  195.75   54.45
   0  12 -10  420.80   75.33
   0  12 -10  510.36   75.83
   0  12  -9   -1.76   17.86
   0  12  -9   16.88   17.55
   0  12  -9   19.27   34.69
   0  12  -9   -8.36   29.44
   0  12  -9   30.03   29.15
   0  12  -9  -29.18   23.15
   0  12  -9   30.67   19.26
   0  12  -9   38.10   26.14
   0  12  -8  107.05   36.57
   0  12  -8  125.80   43.22
   0  12  -8  126.75   46.05
   0  12  -8   91.97   38.61
   0  12  -8   34.33   31.22
   0  12  -8  129.82   45.16
   0  12  -7   -9.42   47.85
   0  12  -7   76.62   35.31
   0  12  -7   63.39   36.18
   0  12  -7  104.95   44.46
   0  12  -7   92.85   38.76
   0  12  -7   54.41   32.13
   0  12  -6  108.72   42.83
   0  12  -6   96.89   40.49
   0  12  -6   83.34   33.39
   0  12  -6   62.87   31.61
   0  12  -6   88.05   30.60
   0  12  -6   57.25   33.85
   0  12  -5  265.18   67.65
   0  12  -5  264.28   55.18
   0  12  -5  217.85   54.62
   0  12  -5  285.29   61.26
   0  12  -5  180.40   51.14
   0  12  -4   68.83   40.43
   0  12  -4   95.82   36.46
   0  12  -4  104.22   40.49
   0 -12   3    0.71   19.94
   0  12  -3   38.01   33.16
   0  12  -3  -13.77   36.85
   0  12  -3   42.77   30.14
   0  12  -2   29.09   19.12
   0 -12   2   65.89   31.86
   0  12  -2   -0.15   19.67
   0 -12   1  554.88   92.58
   0  12  -1  538.18   85.32
   0  12  -1  547.86   82.64
   0  12   0   -7.25   18.71
   0 -12   0   -7.48   30.45
   0  12   1  787.34   95.38
   0  12   1  740.75   87.99
   0 -12  -1  694.16  104.93
   0  12   1  732.56   97.29
   0 -12  -2    8.02   19.93
   0  12   2   67.35   27.36
   0  12   3   10.98   19.20
   0 -12  -3   26.89   28.40
   0 -12  -4  137.06   51.23
   0  12   4  135.75   42.50
   0 -12  -5  408.61   77.86
   0  12   5  378.32   67.42
   0 -12  -6   31.54   32.50
   0  12   6  -18.09   22.92
   0 -12  -7  116.60   45.43
   0  12   7  189.48   49.68
   0 -12  -7   79.33   38.58
   0  12   8  242.25   52.85
   0 -12  -8  199.58   55.18
   0 -12  -8  136.90   42.32
   0  12   9   42.96   29.85
   0 -12  -9  -12.96   22.96
   0 -12  -9  -27.50   26.81
   0  12  10  256.96   52.35
   0 -12 -10  168.11   44.80
   0 -12 -10  204.72   50.55
   0 -12 -10  100.82   40.71
   0 -12 -11    4.71   15.93
   0 -12 -11   -7.74   24.87
   0 -12 -11  -17.70   12.92
   0  12  11    0.21   17.15
   0 -12 -12  -10.95   23.54
   0 -12 -12  -27.59   25.76
   0 -12 -12  -33.91   24.36
   0  12  12  -15.16   19.31
   0  12  13   43.74   23.29
   0 -12 -13   21.05   17.82
   0  13 -15    3.98   16.33
   0  13 -15   -1.26   10.11
   0  13 -14    9.41   13.55
   0  13 -14   31.47   19.93
   0  13 -14   -9.96   11.96
   0  13 -14   32.17   20.19
   0  13 -14  -15.36   17.11
   0  13 -13   64.39   27.98
   0  13 -13   56.33   23.18
   0  13 -13   28.45   20.07
   0  13 -13   -0.46   12.30
   0  13 -13    3.12   16.11
   0  13 -13   45.48   19.43
   0  13 -13   59.42   27.29
   0  13 -12  160.69   39.85
   0  13 -12  131.35   36.04
   0  13 -12  134.29   32.80
   0  13 -12  146.26   39.73
   0  13 -12   76.57   29.52
   0  13 -12  141.87   33.99
   0  13 -12  126.83   34.43
   0  13 -11   85.88   31.09
   0  13 -11   97.80   33.81
   0  13 -11   63.70   25.91
   0  13 -11  123.17   41.25
   0  13 -11   38.90   24.64
   0  13 -11  109.89   37.26
   0  13 -11   88.91   30.42
   0  13 -10   41.94   22.27
   0  13 -10   17.00   32.44
   0  13 -10   51.72   28.74
   0  13 -10    5.81   23.52
   0  13 -10   15.45   20.82
   0  13 -10  -26.06   23.15
   0  13  -9   -5.27   26.12
   0  13  -9   48.00   25.33
   0  13  -9   40.94   23.15
   0  13  -9    2.90   29.89
   0  13  -9   29.03   21.68
   0  13  -9   19.02   28.70
   0  13  -9   40.25   25.18
   0  13  -8  -23.61   21.08
   0  13  -8   42.08   25.64
   0  13  -8   28.36   26.42
   0  13  -8    8.34   24.33
   0  13  -8    5.32   20.89
   0  13  -8  -24.38   33.23
   0  13  -7  199.33   44.74
   0  13  -7   86.65   37.11
   0  13  -7  170.39   51.93
   0  13  -7  177.03   43.99
   0  13  -6   86.65   28.25
   0  13  -6   51.24   20.53
   0  13  -6   58.48   30.92
   0  13  -6  111.21   39.59
   0  13  -5   32.87   36.98
   0  13  -5  -47.25   34.86
   0  13  -5  -36.45   32.83
   0  13  -4   60.71   33.76
   0  13  -4   14.58   39.45
   0  13  -4   33.76   26.56
   0  13  -3  149.57   52.85
   0  13  -3  179.60   50.16
   0  13  -3  120.67   38.87
   0  13  -2   49.01   35.38
   0  13  -2   14.91   16.47
   0  13  -2   40.24   32.74
   0 -13   2   89.21   40.70
   0  13  -1  175.87   48.25
   0  13  -1  150.07   50.15
   0 -13   1   72.73   39.57
   0  13   0  -12.71   16.41
   0 -13   0  -27.56   36.31
   0 -13  -1    8.15   19.61
   0  13   1   -5.73   22.47
   0  13   2  280.30   49.04
   0 -13  -2  396.66   78.44
   0  13   2  341.98   64.92
   0  13   3   91.87   31.77
   0  13   3   34.03   22.01
   0 -13  -3   17.58   30.63
   0 -13  -4   21.88   26.70
   0  13   4   -7.02   25.44
   0  13   4  -22.89   20.43
   0 -13  -5   -0.37   14.55
   0  13   5  -27.02   26.99
   0 -13  -5   17.61   16.29
   0  13   5   15.80   20.92
   0  13   6   95.44   31.80
   0 -13  -6  120.19   44.35
   0 -13  -6  142.04   40.90
   0  13   7   15.71   19.98
   0 -13  -7   16.37   26.00
   0 -13  -7    1.93   17.93
   0  13   8  105.08   35.91
   0 -13  -8  111.21   36.88
   0 -13  -8   32.46   16.05
   0  13   9   38.15   23.22
   0 -13  -9   -3.60   17.67
   0 -13  -9   19.38   20.84
   0 -13  -9   21.30   20.12
   0  13  10  -31.96   20.06
   0 -13 -10  -49.53   21.81
   0 -13 -10   31.01   20.28
   0 -13 -10   32.19   25.67
   0 -13 -11   41.26   18.19
   0  13  11   21.95   19.69
   0  14 -12   27.94   15.59
   0  14 -11   73.88   28.28
   0  14 -11  -18.87   21.15
   0  14 -11   30.60   25.31
   0  14 -11   41.79   22.73
   0  14 -10  193.74   42.52
   0  14 -10  214.14   45.75
   0  14 -10  171.77   35.00
   0  14 -10  153.20   37.60
   0  14  -9   -1.61   13.22
   0  14  -9   23.45   18.05
   0  14  -9    8.63   18.96
   0  14  -9   33.23   29.78
   0  14  -8   70.86   29.82
   0  14  -8  122.39   31.03
   0  14  -8  133.73   40.27
   0  14  -8   58.15   17.95
   0  14  -7  -10.55   17.19
   0  14  -7   -3.60   15.86
   0  14  -7    6.46   16.01
   0  14  -7   23.96   29.57
   0  14  -6    4.02   13.16
   0  14  -6   13.05   29.80
   0  14  -6   16.60   18.03
   0  14  -6    7.26   13.41
   0  14  -5  -49.92   23.32
   0  14  -5    7.14   19.03
   0  14  -5  -49.68   40.03
   0  14  -4  260.61   56.06
   0  14  -4  256.63   51.04
   0  14  -4  243.20   53.69
   0  14  -3   -8.50   20.78
   0  14  -3   -7.05   31.64
   0 -14   2   -5.78   19.59
   0  14  -2   63.37   29.11
   0  14  -2   57.20   27.39
   0 -14   1  213.31   58.22
   0  14  -1  259.28   57.41
   0  14  -1  236.85   51.76
   0  14   0   24.10   30.36
   0  14   0   -5.71   14.67
   0 -14   0  -19.24   27.53
   0 -14  -1  155.56   51.26
   0  14   1  151.25   47.36
   0  14   1  165.01   43.34
   0 -14  -2   37.40   29.23
   0  14   2  -10.83   21.31
   0  14   3   -0.11   15.04
   0 -14  -3   18.24   18.54
   0 -14  -4    8.70   19.29
   0  14   4   -6.98   18.09
   0  14   4   40.98   21.02
   0  14   5   77.22   27.58
   0  14   5  104.61   30.26
   0 -14  -5   82.35   31.64
   0 -14  -6   -2.32   17.40
   0  14   6   26.42   19.31
   0  14   7   63.99   26.65
   0 -14  -7   41.51   22.46
   0 -14  -8   24.08   19.27
   0  14   8   22.65   17.42
   0 -14  -8   50.01   27.37
   0  15  -9    9.87   11.94
   0  15  -8  -43.82   19.17
   0  15  -8  -11.03   19.04
   0  15  -7   36.55   22.16
   0  15  -7   39.68   20.73
   0  15  -6    5.71   14.68
   0  15  -6   27.90   18.03
   0  15  -5  -14.13   20.25
   0  15  -5  -11.40   18.97
   0  15  -4  -44.35   37.40
   0  15  -4  -18.99   12.44
   0  15  -4   29.13   23.75
   0  15  -3  124.62   45.39
   0  15  -3   79.85   31.15
   0  15  -2  -47.67   32.63
   0  15  -2  -27.96   18.49
   0  15  -1   40.42   21.42
   0  15  -1  124.22   39.26
   0  15   0  -14.47   19.86
   0  15   0   30.03   26.97
   0 -15   0   -2.28   18.05
   0  15   1   48.29   28.23
   0  15   1  -13.43   12.54
   0 -15  -1   24.45   23.58
   0 -15  -2   22.35   17.66
   0  15   2   -7.54   25.03
   0  15   2   38.48   18.49
   0  15   3   56.30   29.35
   0 -15  -3   54.33   25.55
   0 -15  -4   12.16   15.59
   0  15   4   42.95   20.41
   0 -15  -5   39.49   19.68
   0  15   5   98.18   25.75
  -1  15   5   41.24   18.92
   1 -15  -5   38.88   20.99
  -1  15   4  -50.63   28.82
  -1  15   4  -23.46   10.52
  -1  15   3   47.12   24.57
  -1  15   3   46.15   22.32
   1 -15  -3  -10.02   17.15
  -1  15   2   56.60   25.29
   1 -15  -2   38.29   23.67
  -1  15   2   21.57   21.91
  -1  15   1   36.10   23.72
  -1  15   1   24.55   19.20
   1 -15  -1   53.72   30.42
  -1  15   0   45.38   23.63
  -1  15   0   13.43   13.58
   1 -15   0   23.62   22.40
  -1  15  -1   82.31   30.81
   1 -15   1  115.31   32.65
  -1  15  -1   93.13   33.52
  -1  15  -2   -1.04   16.03
  -1  15  -2   49.52   27.29
  -1  15  -2   25.42   15.81
  -1  15  -3   34.22   17.92
  -1  15  -3    3.04   21.81
  -1  15  -3   37.11   21.80
  -1  15  -4   11.73   16.05
  -1  15  -4   -8.13   21.25
  -1  15  -4   48.39   33.77
  -1  15  -5   24.58   19.25
  -1  15  -5  -22.77   20.10
  -1  15  -5   11.01   12.28
  -1  15  -5   36.83   22.90
  -1  15  -6   18.43   19.91
  -1  15  -6   40.16   27.56
  -1  15  -6   -7.80   15.56
  -1  15  -7   54.75   24.78
  -1  15  -7   55.12   20.69
  -1  15  -7   90.93   26.38
  -1  15  -8    9.90   14.34
  -1  15  -9    2.84   15.12
   1 -14  -9   41.59   23.80
   1 -14  -8  -14.17   18.65
  -1  14   8   -7.81   13.51
   1 -14  -8  -22.98   16.90
   1 -14  -7   -6.05   13.48
   1 -14  -7   -7.32   16.12
  -1  14   7   19.80   20.39
  -1  14   7   13.86   15.64
   1 -14  -6  176.68   46.37
  -1  14   6  100.15   34.07
  -1  14   6  130.44   39.03
   1 -14  -6   51.45   26.80
   1 -14  -5   27.48   16.47
   1 -14  -5   10.20   17.29
  -1  14   5    8.79   14.26
  -1  14   4   73.62   29.47
   1 -14  -4   39.66   25.98
   1 -14  -3    5.65   19.09
  -1  14   3    2.37   15.46
  -1  14   2   21.58   23.07
  -1  14   2   34.30   22.08
  -1  14   1    1.33   17.28
  -1  14   1  -13.37   28.27
   1 -14  -1   15.55   17.14
  -1  14   0  204.76   51.73
  -1  14   0  178.75   43.27
   1 -14   0  166.81   50.34
  -1  14   0  157.69   46.34
  -1  14  -1   71.92   38.08
  -1  14  -1   56.40   28.42
   1 -14   1   41.80   24.54
  -1  14  -1   25.27   21.97
   1 -14   2   46.96   31.69
  -1  14  -2   85.51   36.06
  -1  14  -2   43.49   27.45
  -1  14  -2  141.42   44.79
  -1  14  -3  127.55   44.34
  -1  14  -3    6.66   16.41
  -1  14  -3   67.81   34.90
  -1  14  -4   17.11   21.97
  -1  14  -4   -9.69   27.32
  -1  14  -4   31.39   22.25
  -1  14  -5   57.98   28.46
  -1  14  -5   53.31   25.98
  -1  14  -5   57.09   29.82
  -1  14  -6   62.03   30.59
  -1  14  -6   31.97   18.50
  -1  14  -6   56.67   30.01
  -1  14  -6   18.79   21.07
  -1  14  -7   11.66   21.71
  -1  14  -7   -0.69   17.14
  -1  14  -7  -20.87   17.49
  -1  14  -7   52.00   29.76
  -1  14  -8   21.75   20.40
  -1  14  -8    0.24   16.19
  -1  14  -8   -7.09   17.88
  -1  14  -8   12.63   19.62
  -1  14  -8    0.29   12.92
  -1  14  -9   96.85   31.36
  -1  14  -9   52.08   20.02
  -1  14  -9   52.85   22.52
  -1  14  -9  109.27   38.93
  -1  14  -9   45.87   30.01
  -1  14 -10   36.89   27.94
  -1  14 -10   -3.21   13.07
  -1  14 -10    1.27   11.79
  -1  14 -10   -1.46   15.25
  -1  14 -11   30.73   20.54
  -1  14 -11   24.39   16.89
  -1  14 -11   -5.91   18.12
  -1  14 -11  -23.69   21.69
  -1  14 -12   39.57   21.80
  -1  14 -12   51.90   21.02
  -1  14 -12  -10.62   20.19
  -1  14 -12   13.79   13.92
   1 -13 -11   45.43   23.34
  -1  13  11   13.37   13.95
   1 -13 -11    5.10   13.15
   1 -13 -10   -4.68   12.79
   1 -13 -10   20.90   22.43
  -1  13  10    7.96   15.28
   1 -13 -10   12.07   16.75
   1 -13  -9   10.62   16.18
  -1  13   9  -32.32   18.27
   1 -13  -9   18.29   17.46
   1 -13  -9   31.82   19.97
   1 -13  -8   45.10   28.64
   1 -13  -8   59.74   26.89
  -1  13   8   60.19   25.00
   1 -13  -7   51.30   30.47
   1 -13  -7   70.05   38.83
  -1  13   7   94.63   32.64
   1 -13  -6   87.96   34.60
  -1  13   6   55.38   24.84
   1 -13  -5   25.90   21.12
  -1  13   5   33.65   27.86
  -1  13   4  128.13   37.62
   1 -13  -4  109.30   44.55
  -1  13   4   93.36   33.44
  -1  13   3   36.15   16.57
   1 -13  -3   68.07   39.79
  -1  13   2  208.31   50.96
  -1  13   2  178.43   49.40
   1 -13  -2  194.42   53.46
   1 -13  -1   -7.45   23.09
  -1  13   1   14.12   22.83
  -1  13   1  -15.05   33.05
  -1  13   0  141.78   47.19
  -1  13   0  148.61   47.48
   1 -13   0  108.15   41.56
  -1  13  -1  182.42   53.55
  -1  13  -1  187.05   52.31
   1 -13   1  149.39   49.64
  -1  13  -2   16.47   19.50
  -1  13  -2  -16.65   43.11
   1 -13   2    4.15   27.84
  -1  13  -2   21.64   17.25
   1 -13   3   10.13   17.38
  -1  13  -3   17.06   35.89
  -1  13  -3   20.24   23.62
  -1  13  -3   51.03   32.22
  -1  13  -4   54.47   24.87
  -1  13  -4   47.57   30.55
  -1  13  -4   24.56   26.74
  -1  13  -4  -11.59   45.19
  -1  13  -5   72.33   40.57
  -1  13  -5   20.41   24.37
  -1  13  -5    0.91   21.91
  -1  13  -5   16.88   17.01
  -1  13  -5    1.12   17.58
  -1  13  -6   35.04   32.63
  -1  13  -6   -7.92   20.10
  -1  13  -6   18.13   20.63
  -1  13  -6   27.17   23.19
  -1  13  -6   -0.78   34.93
  -1  13  -7  181.02   49.92
  -1  13  -7  233.84   61.62
  -1  13  -7  202.58   48.74
  -1  13  -7  206.94   57.06
  -1  13  -7  151.62   38.00
  -1  13  -7  234.89   52.67
  -1  13  -8   14.93   33.51
  -1  13  -8   -5.97   24.72
  -1  13  -8   29.04   22.20
  -1  13  -8  -27.56   19.59
  -1  13  -8   15.08   19.53
  -1  13  -8  -19.81   32.34
  -1  13  -9  160.41   46.06
  -1  13  -9   44.64   22.96
  -1  13  -9  111.15   34.98
  -1  13  -9   73.61   34.03
  -1  13  -9   49.80   25.40
  -1  13  -9  118.17   40.55
  -1  13 -10    9.51   19.66
  -1  13 -10    6.86   18.40
  -1  13 -10   14.25   17.29
  -1  13 -10    6.31   25.82
  -1  13 -10    7.26   14.75
  -1  13 -10   35.29   28.77
  -1  13 -11  -20.76   26.40
  -1  13 -11   44.51   22.81
  -1  13 -11  -14.50   18.94
  -1  13 -11   25.43   19.31
  -1  13 -11   32.01   16.78
  -1  13 -11   -0.37   17.83
  -1  13 -11  -18.58   18.56
  -1  13 -12   60.39   28.98
  -1  13 -12   33.87   16.14
  -1  13 -12  -54.59   24.58
  -1  13 -12   46.14   19.53
  -1  13 -12   -7.38   13.43
  -1  13 -12   -2.81   15.09
  -1  13 -12    6.95   17.08
  -1  13 -13  -22.29   24.24
  -1  13 -13   -6.32   14.04
  -1  13 -13  -14.80   19.45
  -1  13 -13    4.28   20.86
  -1  13 -13   61.71   28.68
  -1  13 -13   54.80   25.86
  -1  13 -14  -40.38   23.42
  -1  13 -14  -21.82   16.81
  -1  13 -14   14.92   12.16
  -1  13 -14  -45.94   25.94
  -1  13 -14  -38.71   21.61
  -1  13 -14  -19.93   12.11
  -1  13 -15   -2.29   14.05
  -1  13 -15    8.58   12.71
  -1  13 -15  -15.25   16.61
  -1  13 -15   26.18   19.95
  -1  12  14   80.71   23.79
  -1  12  13   32.36   18.16
   1 -12 -13   -8.13   12.12
  -1  12  12   16.60   16.44
   1 -12 -12   60.14   25.47
   1 -12 -12   34.38   23.07
   1 -12 -12   27.20   13.44
  -1  12  11  135.41   38.86
   1 -12 -11  122.53   38.00
   1 -12 -11   67.39   31.27
   1 -12 -11   88.57   31.75
   1 -12 -11  126.89   30.51
   1 -12 -10   22.12   23.41
   1 -12 -10   54.95   30.29
  -1  12  10   -6.37   20.60
   1 -12 -10   31.74   19.31
   1 -12 -10  -16.81   28.32
   1 -12  -9  184.14   51.93
  -1  12   9  173.17   49.65
   1 -12  -9  138.17   34.35
   1 -12  -9  122.86   40.21
  -1  12   8   22.58   17.02
   1 -12  -8   -8.49   20.17
   1 -12  -8  -16.96   21.21
  -1  12   7  -15.28   21.10
   1 -12  -7   -3.48   23.50
   1 -12  -7    1.22   22.28
  -1  12   6   -8.22   18.58
   1 -12  -6  -15.71   24.99
   1 -12  -6   22.15   27.65
  -1  12   5   59.28   30.52
   1 -12  -5   78.90   37.66
  -1  12   4   56.94   32.94
   1 -12  -4  -16.45   22.80
  -1  12   3  156.26   44.99
   1 -12  -3  138.63   51.29
   1 -12  -2  168.53   55.39
  -1  12   2  201.58   54.59
   1 -12  -1   13.95   28.65
  -1  12   1   27.23   21.94
  -1  12   0  210.43   53.17
   1 -12   0  233.36   59.47
  -1  12  -1   64.93   37.74
  -1  12  -1  -28.32   30.28
   1 -12   1   27.88   25.92
  -1  12  -2   99.06   39.90
  -1  12  -2   61.90   32.64
   1 -12   2   70.43   34.39
  -1  12  -3   32.95   29.87
  -1  12  -3   66.10   20.86
   1 -12   3   35.02   23.97
  -1  12  -3   52.46   28.69
  -1  12  -3   71.09   43.76
  -1  12  -4   30.05   22.93
  -1  12  -4   58.95   40.10
  -1  12  -4  -18.20   24.74
  -1  12  -4   47.91   34.08
  -1  12  -4    7.05   16.51
  -1  12  -4   -4.11   23.16
  -1  12  -5  196.35   47.30
  -1  12  -5  161.62   47.46
  -1  12  -5  157.28   50.59
  -1  12  -5  201.39   52.41
  -1  12  -5  191.21   57.09
  -1  12  -5  203.43   54.99
  -1  12  -6  -21.65   34.71
  -1  12  -6  -27.52   32.13
  -1  12  -6   -6.12   25.02
  -1  12  -6   -6.38   20.22
  -1  12  -6  -28.44   33.08
  -1  12  -6  -15.69   26.02
  -1  12  -7   10.93   28.98
  -1  12  -7   13.53   20.55
  -1  12  -7   -4.46   25.91
  -1  12  -7  -36.17   32.30
  -1  12  -7   17.35   24.32
  -1  12  -7  -11.25   20.37
  -1  12  -8    3.59   21.18
  -1  12  -8  -34.09   36.24
  -1  12  -8   18.80   20.70
  -1  12  -8   41.46   27.15
  -1  12  -8   28.82   32.14
  -1  12  -8   13.89   25.14
  -1  12  -9  328.57   58.14
  -1  12  -9  283.21   60.90
  -1  12  -9  274.64   59.30
  -1  12  -9  344.95   68.91
  -1  12  -9  292.95   63.82
  -1  12  -9  350.58   76.31
  -1  12  -9  332.90   67.54
  -1  12 -10    1.49   22.71
  -1  12 -10   29.24   26.87
  -1  12 -10   -0.45   20.29
  -1  12 -10   -0.56   19.23
  -1  12 -10   55.56   37.19
  -1  12 -10   35.54   29.61
  -1  12 -10   43.53   32.50
  -1  12 -11  315.61   61.12
  -1  12 -11  407.27   65.12
  -1  12 -11  323.05   63.12
  -1  12 -11  431.81   73.17
  -1  12 -11  344.62   66.02
  -1  12 -11  362.40   66.14
  -1  12 -11  399.93   65.11
  -1  12 -12  262.50   57.08
  -1  12 -12  230.21   53.13
  -1  12 -12  302.12   58.86
  -1  12 -12  233.82   47.77
  -1  12 -12  241.58   52.75
  -1  12 -12  266.01   56.68
  -1  12 -12  207.97   48.49
  -1  12 -13   52.58   29.96
  -1  12 -13   78.47   32.96
  -1  12 -13   43.68   28.05
  -1  12 -13   24.21   27.89
  -1  12 -13   64.98   26.42
  -1  12 -13  -20.62   39.80
  -1  12 -13   12.94   16.78
  -1  12 -14   85.54   31.34
  -1  12 -14   92.86   33.29
  -1  12 -14  112.57   35.87
  -1  12 -14   96.75   34.86
  -1  12 -14   82.08   26.36
  -1  12 -14   93.06   34.52
  -1  12 -15   40.87   16.41
  -1  12 -15   53.81   24.68
  -1  12 -15   29.49   24.35
  -1  12 -15   38.58   21.54
  -1  12 -15   44.02   21.99
  -1  12 -15   48.71   23.86
  -1  12 -16  -17.02   11.89
  -1  12 -16    6.53   14.27
  -1  12 -16  -46.45   29.70
  -1  12 -16   -0.54   12.19
  -1  12 -16  -25.56   23.25
  -1  12 -16   19.29   11.23
  -1  12 -17   15.46   17.14
  -1  12 -17   -8.58   13.44
  -1  12 -17    2.30   14.54
  -1  11  15  -21.00   21.24
   1 -11 -15    4.75   16.25
   1 -11 -14  -16.98   19.67
   1 -11 -14  -10.20   20.33
  -1  11  13   73.06   27.34
   1 -11 -13  122.06   41.37
   1 -11 -13  128.03   38.28
   1 -11 -12    7.95   24.45
  -1  11  12  -26.92   22.31
   1 -11 -12   13.80   16.11
   1 -11 -12   31.38   22.69
   1 -11 -12    2.28   22.58
   1 -11 -11   91.72   35.88
   1 -11 -11   80.72   32.13
  -1  11  11   95.44   32.75
   1 -11 -11  111.27   41.07
   1 -11 -11   59.84   32.69
   1 -11 -10   13.24   16.25
   1 -11 -10    4.85   20.13
  -1  11  10    5.93   20.14
   1 -11 -10    4.40   23.26
   1 -11  -9  -13.05   24.44
  -1  11   9    6.37   20.97
   1 -11  -9   17.40   22.39
   1 -11  -9  -10.60   20.29
  -1  11   8   37.16   19.94
   1 -11  -8   33.73   17.57
   1 -11  -8   -0.62   19.07
  -1  11   7    9.81   17.95
   1 -11  -7   21.21   27.56
   1 -11  -7  -11.54   20.20
  -1  11   6  -12.05   23.99
   1 -11  -6   17.43   26.80
  -1  11   5   18.18   20.80
   1 -11  -5    6.80   19.82
  -1  11   4   48.53   26.90
   1 -11  -4   72.93   35.40
  -1  11   3   23.04   22.05
   1 -11  -3  -38.78   37.12
   1 -11  -2  183.76   55.79
  -1  11   2  167.14   42.99
   1 -11  -1  -22.34   22.61
  -1  11   0   45.90   31.47
   1 -11   0   42.78   31.01
   1 -11   1    3.59   23.31
  -1  11  -1   65.77   29.05
   1 -11   2   99.05   38.42
  -1  11  -2   95.61   35.27
  -1  11  -2  103.96   39.38
  -1  11  -2  137.21   38.21
  -1  11  -2   97.54   36.88
  -1  11  -3  186.16   52.90
   1 -11   3  100.99   42.62
  -1  11  -3  138.39   40.00
  -1  11  -3  138.18   43.29
  -1  11  -3  106.61   43.51
  -1  11  -3   92.49   35.22
  -1  11  -4   47.95   32.09
  -1  11  -4   88.14   33.87
  -1  11  -4   74.16   32.81
  -1  11  -4   90.68   40.40
  -1  11  -4   62.34   45.71
  -1  11  -4   40.62   27.38
  -1  11  -5  104.06   41.06
  -1  11  -5   78.62   31.08
  -1  11  -5  133.12   43.40
  -1  11  -5  100.67   43.65
  -1  11  -5   91.64   38.70
  -1  11  -5   78.09   32.85
  -1  11  -6   26.79   28.50
  -1  11  -6   -0.95   22.65
  -1  11  -6  -13.90   19.85
  -1  11  -6  -32.49   37.25
  -1  11  -6   -6.61   18.06
  -1  11  -6  -23.51   32.31
  -1  11  -7    9.59   20.14
  -1  11  -7    9.30   27.13
  -1  11  -7   -4.86   21.48
  -1  11  -7   31.28   28.69
  -1  11  -7   16.23   39.24
  -1  11  -7   37.86   27.51
  -1  11  -8   -3.87   24.64
  -1  11  -8    6.36   19.91
  -1  11  -8   32.85   28.44
  -1  11  -8   -6.01   28.18
  -1  11  -8   -9.16   25.68
  -1  11  -8   35.52   25.34
  -1  11  -8  -18.99   24.00
  -1  11  -9   52.59   31.63
  -1  11  -9  119.22   43.43
  -1  11  -9  131.56   42.56
  -1  11  -9  118.54   47.17
  -1  11  -9  104.19   40.15
  -1  11  -9   66.24   32.82
  -1  11  -9  140.46   48.57
  -1  11 -10   69.98   40.44
  -1  11 -10  -14.37   31.00
  -1  11 -10   24.91   24.18
  -1  11 -10    9.24   32.40
  -1  11 -10   -1.98   19.69
  -1  11 -10   28.83   20.29
  -1  11 -10   -0.74   17.91
  -1  11 -10    3.08   26.11
  -1  11 -11   20.08   18.14
  -1  11 -11   16.42   16.95
  -1  11 -11   79.03   33.24
  -1  11 -11   58.14   37.29
  -1  11 -11   16.16   22.60
  -1  11 -11   74.09   41.52
  -1  11 -11  -26.51   30.56
  -1  11 -11   43.99   32.42
  -1  11 -12  259.51   56.88
  -1  11 -12  237.52   57.39
  -1  11 -12  149.56   48.37
  -1  11 -12  185.98   43.49
  -1  11 -12  174.23   48.55
  -1  11 -12  264.57   56.71
  -1  11 -12  198.16   55.19
  -1  11 -12  285.75   62.95
  -1  11 -13   -7.65   25.27
  -1  11 -13  -12.25   30.26
  -1  11 -13   -9.02   19.50
  -1  11 -13  -24.34   37.22
  -1  11 -13    7.81   19.04
  -1  11 -13  -15.36   29.95
  -1  11 -13   27.14   28.44
  -1  11 -13  -16.39   21.21
  -1  11 -14   -8.88   21.16
  -1  11 -14   17.35   27.06
  -1  11 -14  -29.05   35.40
  -1  11 -14   -2.57   16.70
  -1  11 -14   16.47   25.63
  -1  11 -14  -10.31   24.83
  -1  11 -14  -40.79   36.64
  -1  11 -15  -14.99   20.34
  -1  11 -15   -3.46   16.69
  -1  11 -15   28.95   23.73
  -1  11 -15   23.91   24.05
  -1  11 -15    5.61   22.86
  -1  11 -15    7.78   16.64
  -1  11 -16   28.92   20.99
  -1  11 -16   26.50   24.09
  -1  11 -16   25.48   17.32
  -1  11 -16   55.69   25.62
  -1  11 -16   18.82   18.12
  -1  11 -16    7.86   20.87
  -1  11 -17    2.14   19.35
  -1  11 -17    3.09   13.24
  -1  11 -17   38.03   20.48
  -1  11 -17   32.02   20.85
  -1  11 -17   -4.26   14.61
  -1  11 -17   19.94   17.48
  -1  11 -18  118.71   33.22
  -1  11 -18   92.45   28.16
  -1  11 -18   78.88   27.29
  -1  11 -18  129.73   33.84
  -1  10  17   25.41   16.76
   1 -10 -17  -14.98   20.17
  -1  10  16   33.68   19.87
   1 -10 -16   -5.99   14.83
   1 -10 -16   -4.43   17.00
   1 -10 -15   72.47   29.67
   1 -10 -15   81.41   32.62
  -1  10  15   92.80   31.40
   1 -10 -14   72.97   33.68
   1 -10 -14   87.02   38.28
  -1  10  14  126.15   40.02
  -1  10  13  -19.40   22.83
   1 -10 -13   -3.55   20.58
   1 -10 -13   -9.44   16.80
   1 -10 -12    3.25   28.56
   1 -10 -12   12.08   19.77
   1 -10 -12    2.57   23.19
  -1  10  12   31.38   28.36
   1 -10 -12   18.53   20.53
   1 -10 -11   12.82   15.97
   1 -10 -11   59.34   43.16
   1 -10 -11   66.35   39.29
  -1  10  11   24.08   20.25
   1 -10 -11    9.32   21.80
   1 -10 -11    4.84   16.41
   1 -10 -10  -19.18   24.08
  -1  10  10  -21.93   19.54
   1 -10 -10   29.07   19.43
   1 -10 -10   10.98   17.81
   1 -10 -10   -6.02   26.34
  -1  10   9  292.42   62.46
   1 -10  -9  179.79   66.63
   1 -10  -9  348.48   66.20
   1 -10  -9  309.85   70.06
  -1  10   8  -13.45   21.82
   1 -10  -8   26.51   23.89
   1 -10  -8  -16.92   17.73
   1 -10  -8  -32.60   38.79
   1 -10  -7  264.72   80.30
  -1  10   7  339.93   68.75
   1 -10  -7  309.53   66.47
   1 -10  -6   48.88   40.50
   1 -10  -6  145.62   47.12
  -1  10   6  125.36   41.48
   1 -10  -5  261.43   62.61
   1 -10  -5  118.51   61.59
   1 -10  -5  135.81   42.95
  -1  10   5  176.90   43.60
  -1  10   5  153.88   49.24
  -1  10   4  -23.30   12.03
   1 -10  -4   15.02   18.30
   1 -10  -4  -18.57   35.06
   1 -10  -4  -15.58   23.17
  -1  10   4   35.44   32.87
   1 -10  -3   50.23   41.08
   1 -10  -3   66.93   28.61
  -1  10   3   82.00   29.00
   1 -10  -3   79.22   39.76
   1 -10  -2  -19.39   22.54
  -1  10   2   -7.88   22.03
   1 -10  -2  -36.04   36.96
   1 -10  -2   35.43   33.57
   1 -10  -1    4.26   25.18
  -1  10   1   25.80   25.79
   1 -10  -1  -34.89   40.74
   1 -10  -1   -2.24   17.50
   1 -10   0 1340.08  127.79
  -1  10  -1   38.21   28.91
  -1  10  -1  -18.77   23.71
   1 -10   1   18.86   17.81
  -1  10  -1   27.00   19.51
  -1  10  -2  294.66   61.44
  -1  10  -2  321.56   58.98
  -1  10  -2  285.13   57.50
  -1  10  -2  351.75   64.19
   1 -10   2  357.30   64.25
  -1  10  -2  334.72   67.15
  -1  10  -3  286.80   58.54
  -1  10  -3  222.49   58.35
  -1  10  -3  277.98   59.76
  -1  10  -3  246.42   57.01
   1 -10   3  223.89   52.42
  -1  10  -3  204.28   50.19
  -1  10  -4  -22.56   20.65
  -1  10  -4   14.48   19.86
  -1  10  -4   23.89   19.78
  -1  10  -4  -19.39   34.49
  -1  10  -4   -7.84   19.53
  -1  10  -4   48.46   23.25
  -1  10  -5   12.35   27.80
  -1  10  -5   61.45   30.80
  -1  10  -5    7.20   24.31
  -1  10  -5   10.84   16.94
  -1  10  -5   61.26   29.63
  -1  10  -5  116.51   39.14
  -1  10  -5   59.01   32.97
  -1  10  -6  241.41   54.90
  -1  10  -6  303.04   62.48
  -1  10  -6  303.92   63.49
  -1  10  -6  277.08   62.81
  -1  10  -6  277.44   62.47
  -1  10  -6  254.46   49.98
  -1  10  -6  306.80   62.47
  -1  10  -7   -1.84   27.07
  -1  10  -7  -24.90   29.76
  -1  10  -7    4.83   20.35
  -1  10  -7   24.42   31.68
  -1  10  -7  -17.96   27.21
  -1  10  -7  -20.30   21.43
  -1  10  -7    1.40   21.79
  -1  10  -8   34.95   25.13
  -1  10  -8   -2.25   28.10
  -1  10  -8   83.90   36.77
  -1  10  -8   19.71   19.53
  -1  10  -8   51.55   27.65
  -1  10  -8   51.12   32.43
  -1  10  -8   -4.02   19.65
  -1  10  -8   78.52   30.23
  -1  10  -9  583.56   89.23
  -1  10  -9  618.65   90.85
  -1  10  -9  559.23   79.24
  -1  10  -9  549.04   84.13
  -1  10  -9  567.31   84.62
  -1  10  -9  597.46   89.37
  -1  10  -9  500.79   79.31
  -1  10  -9  515.60   80.06
  -1  10 -10   18.63   23.20
  -1  10 -10    0.32   23.47
  -1  10 -10   -2.51   21.28
  -1  10 -10   15.24   26.66
  -1  10 -10  -15.98   21.18
  -1  10 -10   17.66   20.92
  -1  10 -10   -9.97   27.22
  -1  10 -10  -61.45   46.78
  -1  10 -11   41.34   25.35
  -1  10 -11   68.10   29.01
  -1  10 -11   86.77   45.97
  -1  10 -11   70.36   29.68
  -1  10 -11   22.96   27.56
  -1  10 -11   87.03   40.84
  -1  10 -11   91.15   36.11
  -1  10 -11   64.44   29.96
  -1  10 -12   49.78   32.73
  -1  10 -12   77.44   37.44
  -1  10 -12   76.54   30.58
  -1  10 -12  112.40   42.78
  -1  10 -12   64.03   34.70
  -1  10 -12   85.05   32.00
  -1  10 -12   79.60   29.99
  -1  10 -12  107.12   42.00
  -1  10 -13   22.53   27.47
  -1  10 -13   -8.39   30.73
  -1  10 -13   38.05   40.45
  -1  10 -13    2.83   20.88
  -1  10 -13   15.61   23.08
  -1  10 -13   13.54   23.88
  -1  10 -13   10.13   21.27
  -1  10 -13    5.08   22.17
  -1  10 -14  108.47   39.40
  -1  10 -14   70.06   31.30
  -1  10 -14   72.21   30.79
  -1  10 -14   90.36   37.64
  -1  10 -14  107.74   46.11
  -1  10 -14   63.22   30.02
  -1  10 -14   74.87   32.40
  -1  10 -14  119.23   35.11
  -1  10 -15   33.20   22.56
  -1  10 -15   23.54   22.15
  -1  10 -15   -9.73   23.21
  -1  10 -15  -46.70   26.86
  -1  10 -15    7.65   21.83
  -1  10 -15   51.95   27.67
  -1  10 -15  -15.82   30.13
  -1  10 -15    8.84   23.43
  -1  10 -16  -22.04   30.62
  -1  10 -16    8.66   18.20
  -1  10 -16    9.31   34.57
  -1  10 -16    6.19   17.64
  -1  10 -16    3.28   18.86
  -1  10 -16  -19.55   42.79
  -1  10 -16  -29.53   28.18
  -1  10 -17   40.33   27.08
  -1  10 -17  -10.84   23.85
  -1  10 -17  -60.97   54.82
  -1  10 -17   22.71   22.20
  -1  10 -17   18.12   19.21
  -1  10 -17   -6.64   21.78
  -1  10 -17    7.26   18.97
  -1  10 -18   87.70   32.41
  -1  10 -18   70.45   29.62
  -1  10 -18   81.99   28.85
  -1  10 -18   56.90   26.80
  -1  10 -18  119.28   38.71
  -1  10 -18   78.85   28.46
  -1  10 -19  -34.91   21.70
  -1  10 -19  -18.23   14.67
  -1  10 -19  -16.58    9.69
  -1  10 -19   12.23   20.33
   1  -9 -18   20.36   19.65
   1  -9 -18   -2.44   12.02
   1  -9 -17    3.86   16.29
  -1   9  17    0.73   14.26
   1  -9 -17   -5.61   18.38
   1  -9 -16   32.70   21.66
  -1   9  16   13.38   16.14
   1  -9 -16   13.36   18.71
   1  -9 -15   81.96   36.44
   1  -9 -15   31.07   20.64
  -1   9  15   44.94   25.02
   1  -9 -14   36.44   29.77
   1  -9 -14   27.71   22.27
  -1   9  14   21.34   23.81
   1  -9 -13  -21.17   30.73
   1  -9 -13   39.05   29.06
   1  -9 -13   23.09   16.54
   1  -9 -13   12.96   16.10
  -1   9  13   59.12   34.51
   1  -9 -12  -31.80   36.36
   1  -9 -12   -2.08   18.38
   1  -9 -12  -21.86   20.95
   1  -9 -12  -55.96   37.27
  -1   9  12    2.16   18.03
   1  -9 -12   12.05   16.21
   1  -9 -11  681.74  102.06
   1  -9 -11  531.22  101.26
  -1   9  11  743.34   99.29
   1  -9 -11  654.03   93.61
   1  -9 -11  619.16   90.52
   1  -9 -10   13.90   22.02
   1  -9 -10   -8.82   20.59
   1  -9 -10  -60.75   34.40
  -1   9  10   42.96   29.66
   1  -9 -10  -29.81   25.42
   1  -9  -9   80.09   31.78
   1  -9  -9   11.36   26.95
   1  -9  -9   34.83   17.62
  -1   9   8  139.15   43.08
   1  -9  -8   96.75   36.36
   1  -9  -8  164.11   63.38
  -1   9   7  176.43   44.68
   1  -9  -7  175.59   52.71
   1  -9  -7  165.62   55.07
   1  -9  -7  203.54   53.60
  -1   9   7  130.85   37.66
  -1   9   6  220.61   47.01
   1  -9  -6  229.88   56.64
   1  -9  -6  237.13   54.51
  -1   9   6  222.32   51.39
   1  -9  -6  206.23   55.22
   1  -9  -6  128.14   55.66
  -1   9   5  372.11   60.68
  -1   9   5  265.27   55.52
   1  -9  -5  353.79   66.76
   1  -9  -5  352.43   64.88
   1  -9  -5  277.47   72.32
   1  -9  -5  369.97   71.12
  -1   9   4   63.02   25.37
   1  -9  -4   14.42   22.62
   1  -9  -4   45.08   31.50
   1  -9  -4   27.60   27.86
  -1   9   4    9.46   17.30
   1  -9  -4    7.00   15.96
  -1   9   3  -20.26   18.05
   1  -9  -3  -20.35   18.04
  -1   9   3   13.09   15.61
   1  -9  -3    9.23   21.87
   1  -9  -3   -2.55   17.48
   1  -9  -3   -3.44   25.67
   1  -9  -2  365.51   65.96
  -1   9   2  293.94   55.01
   1  -9  -2  260.71   56.72
  -1   9   2  347.27   52.47
   1  -9  -2  313.33   55.50
   1  -9  -2  216.27   58.34
   1  -9  -1  257.29   71.10
  -1   9   1  187.02   41.26
  -1   9   1  244.49   48.69
   1  -9  -1  246.57   50.72
   1  -9  -1  289.82   55.16
  -1   9   1  205.65   45.26
   1  -9  -1  240.79   51.96
  -1   9   0  422.87   64.51
  -1   9   0  442.60   68.38
   1  -9   0  407.75   62.26
   1  -9   0  387.01   74.91
   1  -9   0  417.37   66.56
   1  -9   1  229.68   58.19
  -1   9  -1  315.01   63.12
  -1   9  -1  350.25   56.49
  -1   9  -1  361.75   60.80
  -1   9  -1  265.46   55.22
   1  -9   1  394.45   67.55
   1  -9   1  413.47   62.14
  -1   9  -2    3.66   18.18
  -1   9  -2   -2.62   17.61
   1  -9   2   -9.08   19.43
  -1   9  -2   -8.43   16.39
   1  -9   2   22.53   17.37
  -1   9  -2  -19.94   21.40
   1  -9   3  539.65   73.10
  -1   9  -3  454.09   73.43
  -1   9  -3  440.03   65.45
  -1   9  -3  427.04   65.98
  -1   9  -3  448.82   68.69
  -1   9  -3  457.53   71.72
  -1   9  -4   -5.62   24.64
  -1   9  -4   54.25   30.91
  -1   9  -4    8.79   15.19
  -1   9  -4   51.63   27.76
  -1   9  -4   15.22   18.95
  -1   9  -4  -23.09   19.36
  -1   9  -5  126.68   34.92
  -1   9  -5   50.68   25.76
  -1   9  -5   87.08   35.06
  -1   9  -5   65.40   27.73
  -1   9  -5   93.21   36.29
  -1   9  -5   73.53   27.19
  -1   9  -5   63.01   20.31
  -1   9  -5   30.03   23.15
  -1   9  -6   45.66   21.99
  -1   9  -6   48.72   30.96
  -1   9  -6   44.93   22.69
  -1   9  -6   27.35   20.56
  -1   9  -6   79.04   34.63
  -1   9  -6   32.38   22.91
  -1   9  -6  -22.90   24.08
  -1   9  -6   11.62   21.79
  -1   9  -6   94.23   37.52
  -1   9  -7  603.64   86.58
  -1   9  -7  619.25   87.05
  -1   9  -7  687.90   91.36
  -1   9  -7  618.49   86.10
  -1   9  -7  574.79   76.46
  -1   9  -7  632.90   83.08
  -1   9  -7  622.94   77.05
  -1   9  -7  691.66   87.09
  -1   9  -7  406.84   79.13
  -1   9  -8   56.31   33.98
  -1   9  -8   38.25   25.77
  -1   9  -8   25.80   28.45
  -1   9  -8   11.98   16.68
  -1   9  -8   56.19   36.94
  -1   9  -8   48.84   26.97
  -1   9  -8   25.60   18.30
  -1   9  -8   33.18   28.02
  -1   9  -8   94.90   37.39
  -1   9  -9  959.09  109.88
  -1   9  -9  999.93  105.94
  -1   9  -9  898.04  106.32
  -1   9  -9  939.87  110.90
  -1   9  -9 1005.46  106.43
  -1   9  -9  957.87  106.24
  -1   9  -9 1097.51  122.92
  -1   9  -9  893.88   98.86
  -1   9 -10  333.12   66.55
  -1   9 -10  377.66   71.44
  -1   9 -10  355.87   67.52
  -1   9 -10  394.49   75.30
  -1   9 -10  336.81   67.51
  -1   9 -10  360.15   75.22
  -1   9 -10  279.09   61.12
  -1   9 -10  370.51   73.35
  -1   9 -10  349.37   67.13
  -1   9 -11   96.40   31.19
  -1   9 -11  155.18   51.08
  -1   9 -11  128.60   44.70
  -1   9 -11  129.79   44.01
  -1   9 -11   73.20   34.22
  -1   9 -11   78.52   28.42
  -1   9 -11  104.17   39.65
  -1   9 -11  120.91   38.45
  -1   9 -11  100.43   36.11
  -1   9 -12  134.25   44.28
  -1   9 -12  152.21   50.57
  -1   9 -12  109.89   39.60
  -1   9 -12   96.18   35.78
  -1   9 -12  140.46   48.80
  -1   9 -12  124.31   45.21
  -1   9 -12   73.84   37.38
  -1   9 -12   59.66   26.74
  -1   9 -12   67.56   31.87
  -1   9 -12  113.14   41.23
  -1   9 -13   62.18   30.86
  -1   9 -13   27.44   28.38
  -1   9 -13   61.78   36.43
  -1   9 -13   53.34   36.84
  -1   9 -13   55.16   24.69
  -1   9 -13   55.44   28.52
  -1   9 -13   32.86   19.76
  -1   9 -13   19.54   17.63
  -1   9 -13   58.62   42.59
  -1   9 -13   46.79   29.08
  -1   9 -13   23.36   21.30
  -1   9 -14   72.30   44.66
  -1   9 -14   99.71   40.09
  -1   9 -14   87.35   44.39
  -1   9 -14   39.07   26.05
  -1   9 -14   34.05   30.60
  -1   9 -14   59.08   34.38
  -1   9 -14   62.40   31.30
  -1   9 -14   86.27   41.51
  -1   9 -14   58.61   30.52
  -1   9 -14   40.59   19.54
  -1   9 -15    2.81   18.50
  -1   9 -15   -2.33   18.94
  -1   9 -15    5.80   18.56
  -1   9 -15   -0.14   18.59
  -1   9 -15   39.84   33.94
  -1   9 -15   69.91   33.67
  -1   9 -15  -10.58   24.79
  -1   9 -15   60.27   28.98
  -1   9 -15    9.13   24.15
  -1   9 -15  -23.93   35.90
  -1   9 -16   39.32   32.91
  -1   9 -16   12.00   17.90
  -1   9 -16   53.30   26.62
  -1   9 -16   11.50   21.37
  -1   9 -16  -32.62   30.54
  -1   9 -16    9.15   16.58
  -1   9 -16  -10.53   20.45
  -1   9 -16   46.02   25.27
  -1   9 -16    9.18   25.78
  -1   9 -17  -23.58   25.89
  -1   9 -17  -40.45   27.16
  -1   9 -17   -0.86   19.21
  -1   9 -17  -35.08   23.13
  -1   9 -17   -9.03   32.07
  -1   9 -17   30.16   25.40
  -1   9 -17   37.56   23.47
  -1   9 -18  269.89   55.00
  -1   9 -18  269.44   57.72
  -1   9 -18  301.68   60.70
  -1   9 -18  286.61   53.20
  -1   9 -18  220.57   50.50
  -1   9 -18  227.55   65.15
  -1   9 -18  217.26   47.56
  -1   9 -19   14.49   20.64
  -1   9 -19   69.05   65.92
  -1   9 -19   14.72   21.23
  -1   9 -19   59.21   27.12
  -1   9 -19    7.71   20.92
  -1   9 -20  119.50   34.02
  -1   9 -20  102.77   27.85
   1  -8 -19   12.14   13.08
   1  -8 -19    2.77   12.90
   1  -8 -18  202.46   47.51
   1  -8 -18  104.60   29.91
   1  -8 -18  180.78   43.44
  -1   8  18  199.09   42.18
   1  -8 -17    0.26   18.67
   1  -8 -17   48.03   22.08
   1  -8 -17   32.44   29.74
  -1   8  17  -37.83   21.75
   1  -8 -16   38.32   27.41
   1  -8 -16   19.08   22.85
  -1   8  16   75.38   30.11
   1  -8 -16   86.67   42.33
   1  -8 -15   61.13   28.71
   1  -8 -15  -11.07   25.06
   1  -8 -15    1.86   17.14
  -1   8  15   27.58   27.54
   1  -8 -14  247.19   58.05
  -1   8  14  255.45   60.32
   1  -8 -14  306.96   61.69
   1  -8 -14  244.63   60.52
  -1   8  13  110.03   40.15
   1  -8 -13   57.05   17.66
   1  -8 -13   62.06   39.68
   1  -8 -13   32.72   25.49
   1  -8 -13  -33.94   33.79
   1  -8 -13   87.76   40.60
   1  -8 -12  376.91   68.90
   1  -8 -12  471.31   82.29
   1  -8 -12  290.69   62.05
   1  -8 -12  206.68   59.35
   1  -8 -12  504.43   89.35
   1  -8 -12  325.20   63.12
  -1   8  12  494.26   80.52
  -1   8  11  237.66   57.25
   1  -8 -11  218.71   56.26
   1  -8 -11  247.91   56.88
   1  -8 -11  110.42   42.49
   1  -8 -11  197.53   56.83
   1  -8 -10   26.21   24.95
  -1   8  10  -12.86   28.37
   1  -8 -10   43.25   42.37
   1  -8 -10   -6.57   23.72
   1  -8  -9 1098.67  125.55
   1  -8  -9  762.75  111.47
   1  -8  -9  937.92  106.25
  -1   8   9  898.74  104.03
  -1   8   9  944.99  102.01
   1  -8  -9  840.09   98.74
  -1   8   8   45.66   29.35
   1  -8  -8   49.01   38.23
   1  -8  -8   17.19   24.11
  -1   8   8   32.37   30.38
   1  -8  -8   10.06   27.33
   1  -8  -8   29.09   30.86
   1  -8  -7  166.63   52.80
   1  -8  -7  260.83   55.28
  -1   8   7  197.82   44.37
   1  -8  -7  244.72   55.37
   1  -8  -7  221.28   52.66
  -1   8   7  212.95   47.57
  -1   8   6   30.77   23.65
   1  -8  -6   30.32   25.44
   1  -8  -6   73.72   36.37
   1  -8  -6   39.73   25.06
  -1   8   6   40.60   24.13
   1  -8  -6   40.56   34.02
  -1   8   5   78.34   30.58
   1  -8  -5   71.12   29.25
  -1   8   5  112.67   35.45
   1  -8  -5   86.53   30.57
   1  -8  -5   76.79   38.69
   1  -8  -5  103.17   37.86
   1  -8  -4  463.57   71.13
  -1   8   4  477.59   67.49
   1  -8  -4  301.54   71.04
  -1   8   4  454.38   59.34
   1  -8  -4  466.83   71.12
   1  -8  -4  410.68   64.85
   1  -8  -3 1403.86  117.88
   1  -8  -3 1056.52  124.16
  -1   8   3 1121.16   98.89
   1  -8  -3 1316.78  115.04
  -1   8   3 1304.99   97.35
  -1   8   2    3.34   16.42
   1  -8  -2   -6.65   23.45
  -1   8   2   44.88   24.41
  -1   8   1  252.07   39.42
  -1   8   1  267.64   50.43
   1  -8  -1  334.12   54.56
   1  -8   0 2846.96  152.80
  -1   8   0 2619.56  122.26
  -1   8   0 2639.91  150.02
   1  -8   1   50.61   27.25
  -1   8  -1   36.78   27.28
  -1   8  -2  780.76   81.78
   1  -8   2  905.11   84.01
  -1   8  -3   32.87   28.27
   1  -8   3   14.64   12.10
  -1   8  -4   43.00   26.18
  -1   8  -5   33.85   25.82
  -1   8  -5   46.86   26.71
  -1   8  -5   44.96   22.64
  -1   8  -5   20.05   16.22
  -1   8  -5   38.01   15.15
  -1   8  -5   41.72   21.38
  -1   8  -6  311.05   59.10
  -1   8  -6  297.34   53.83
  -1   8  -6  252.54   52.65
  -1   8  -6  272.15   50.25
  -1   8  -6  303.87   56.84
  -1   8  -6  277.13   53.54
  -1   8  -6  295.96   55.13
  -1   8  -7   -1.82   15.09
  -1   8  -7   -5.36   28.25
  -1   8  -7  -29.33   32.76
  -1   8  -7   23.02   17.51
  -1   8  -7   -4.06   25.08
  -1   8  -7   37.03   22.22
  -1   8  -7    7.35   23.72
  -1   8  -7    0.86   19.79
  -1   8  -7   38.87   27.45
  -1   8  -8 1084.24  113.45
  -1   8  -8 1030.86  101.82
  -1   8  -8 1001.89   98.88
  -1   8  -8  970.30  107.28
  -1   8  -8 1001.35   98.60
  -1   8  -8 1027.38  107.37
  -1   8  -8  893.35   95.49
  -1   8  -8  915.90   96.61
  -1   8  -8 1128.67  112.23
  -1   8  -8 1041.97  102.26
  -1   8  -9   79.85   27.41
  -1   8  -9  114.40   33.80
  -1   8  -9  152.41   40.58
  -1   8  -9  145.89   42.21
  -1   8  -9  137.13   40.70
  -1   8  -9  115.92   36.53
  -1   8  -9  130.98   41.25
  -1   8  -9  108.16   32.33
  -1   8  -9  119.18   37.31
  -1   8  -9  141.00   44.35
  -1   8 -10  133.79   42.81
  -1   8 -10  144.11   38.77
  -1   8 -10  141.64   44.06
  -1   8 -10  129.14   40.73
  -1   8 -10  124.64   37.52
  -1   8 -10  125.47   32.55
  -1   8 -10  143.81   43.00
  -1   8 -10   92.81   37.76
  -1   8 -10  150.52   41.23
  -1   8 -10  173.35   44.86
  -1   8 -10   96.30   29.51
  -1   8 -10   79.17   33.99
  -1   8 -11  685.64   89.31
  -1   8 -11  719.10   91.85
  -1   8 -11  709.76   96.81
  -1   8 -11  852.39  103.53
  -1   8 -11  755.76   90.37
  -1   8 -11  744.11   95.58
  -1   8 -11  745.33   94.55
  -1   8 -11  714.59   87.65
  -1   8 -11  761.14   88.35
  -1   8 -11  760.27  100.85
  -1   8 -11  599.02   86.89
  -1   8 -12  108.11   36.72
  -1   8 -12   88.14   36.19
  -1   8 -12   26.03   29.28
  -1   8 -12   63.53   21.95
  -1   8 -12   86.17   37.36
  -1   8 -12   70.92   34.28
  -1   8 -12   93.26   37.12
  -1   8 -12   49.41   34.14
  -1   8 -12   77.41   37.90
  -1   8 -12   73.99   36.30
  -1   8 -12   91.60   41.84
  -1   8 -13   36.86   20.16
  -1   8 -13   62.87   31.58
  -1   8 -13   24.05   26.64
  -1   8 -13   19.86   20.06
  -1   8 -13   28.46   22.27
  -1   8 -13   45.61   30.66
  -1   8 -13   65.28   32.16
  -1   8 -13   -4.02   24.99
  -1   8 -13   30.87   27.45
  -1   8 -13   78.47   35.67
  -1   8 -14   19.48   21.49
  -1   8 -14   61.43   37.90
  -1   8 -14   27.77   19.45
  -1   8 -14   25.83   29.34
  -1   8 -14   18.03   22.59
  -1   8 -14  -35.02   30.25
  -1   8 -14   25.25   16.73
  -1   8 -14   27.10   29.06
  -1   8 -14    6.14   15.30
  -1   8 -14   60.28   36.56
  -1   8 -14   35.27   24.35
  -1   8 -15   38.95   16.58
  -1   8 -15   43.64   27.17
  -1   8 -15   58.46   34.53
  -1   8 -15   57.68   31.62
  -1   8 -15   44.85   32.11
  -1   8 -15   87.87   31.73
  -1   8 -15   27.53   30.09
  -1   8 -15   64.36   31.90
  -1   8 -15   -7.76   22.03
  -1   8 -15  -21.09   27.41
  -1   8 -16  171.32   47.51
  -1   8 -16  163.39   49.40
  -1   8 -16  119.30   43.81
  -1   8 -16  103.49   43.36
  -1   8 -16  130.37   40.07
  -1   8 -16   67.09   32.15
  -1   8 -16   59.88   22.74
  -1   8 -16  140.86   39.63
  -1   8 -16   82.13   32.77
  -1   8 -16   52.97   25.84
  -1   8 -17  134.19   42.14
  -1   8 -17   82.06   29.91
  -1   8 -17  138.52   45.62
  -1   8 -17  139.02   43.31
  -1   8 -17  112.82   41.85
  -1   8 -17  105.83   44.86
  -1   8 -17   55.43   33.62
  -1   8 -18  -35.88   37.68
  -1   8 -18    8.61   41.27
  -1   8 -18    9.19   19.82
  -1   8 -18   -7.58   22.90
  -1   8 -18    6.43   13.95
  -1   8 -18    2.39   14.86
  -1   8 -18   -0.64   16.07
  -1   8 -19   57.61   28.20
  -1   8 -19    5.68   15.99
  -1   8 -19  103.57   55.67
  -1   8 -19   42.38   29.18
  -1   8 -19   39.88   23.77
  -1   8 -19  -23.70   15.96
  -1   8 -20   36.11   21.85
  -1   8 -20  135.32   78.11
  -1   8 -20   16.09   23.76
  -1   8 -20   91.32   28.59
  -1   8 -21  -26.79   21.40
   1  -7 -20   85.11   31.04
   1  -7 -20   34.18   19.96
   1  -7 -20   82.04   31.35
   1  -7 -19    1.78   13.91
   1  -7 -19    6.60   18.40
  -1   7  19   43.96   20.87
   1  -7 -19   12.37   20.20
   1  -7 -18   17.93   19.02
   1  -7 -18   22.84   26.18
   1  -7 -18  -35.55   19.95
   1  -7 -18   22.49   19.21
  -1   7  18  -63.31   31.02
  -1   7  17   33.80   21.60
   1  -7 -17  -15.65   26.65
   1  -7 -17   17.52   18.10
   1  -7 -17   67.82   30.21
   1  -7 -17   29.26   20.67
   1  -7 -16   86.36   36.30
   1  -7 -16   47.61   25.01
   1  -7 -16   47.95   25.70
  -1   7  16   40.34   21.67
   1  -7 -16   89.18   38.49
   1  -7 -15  202.59   55.38
  -1   7  15  252.35   59.20
   1  -7 -15  285.44   62.72
   1  -7 -15  287.06   63.17
   1  -7 -15  362.04   74.19
   1  -7 -15  276.28   59.85
   1  -7 -14   87.50   35.97
   1  -7 -14   17.66   26.31
   1  -7 -14   82.86   38.25
   1  -7 -14   21.07   44.04
  -1   7  14   96.39   39.92
   1  -7 -14   58.42   32.88
  -1   7  13  145.17   44.51
   1  -7 -13  133.82   44.95
   1  -7 -13   86.04   43.51
   1  -7 -13  165.13   48.21
   1  -7 -13  172.14   46.30
   1  -7 -13  145.34   48.30
   1  -7 -13  172.86   51.20
   1  -7 -13    8.75   22.63
   1  -7 -12   15.42   19.34
   1  -7 -12   12.45   36.66
  -1   7  12   29.07   20.26
   1  -7 -12   29.35   26.05
   1  -7 -12   44.41   30.08
   1  -7 -12   -3.96   30.96
   1  -7 -12    8.91   17.53
   1  -7 -12   22.39   23.50
   1  -7 -12   35.79   28.62
   1  -7 -11  332.13   65.33
  -1   7  11  312.20   62.17
   1  -7 -11  382.99   77.43
   1  -7 -11  345.98   61.52
   1  -7 -11  402.11   78.33
   1  -7 -11  314.83   67.18
   1  -7 -11  341.47   63.82
   1  -7 -11  329.73   62.12
   1  -7 -11  341.12   67.41
  -1   7  11  373.83   66.13
   1  -7 -11  229.33   59.72
   1  -7 -10  188.56   57.62
  -1   7  10  146.95   42.00
   1  -7 -10  144.60   43.72
   1  -7 -10  150.65   45.81
   1  -7 -10  213.61   62.49
   1  -7 -10  126.73   45.41
   1  -7 -10  162.97   37.01
   1  -7 -10  170.89   47.91
  -1   7  10  150.75   41.07
   1  -7 -10  199.22   54.70
   1  -7 -10  341.27   63.50
   1  -7  -9  356.91   63.24
   1  -7  -9  300.48   53.13
   1  -7  -9  270.20   61.20
   1  -7  -9  209.56   48.61
   1  -7  -9  417.74   88.04
   1  -7  -9  293.58   61.13
   1  -7  -9  337.46   73.28
   1  -7  -9  325.51   59.41
  -1   7   9  338.93   60.29
   1  -7  -9  273.83   52.91
   1  -7  -8   89.42   39.49
  -1   7   8  186.62   40.65
   1  -7  -8  204.73   48.95
   1  -7  -8  240.71   48.97
   1  -7  -8  213.97   53.13
   1  -7  -8  219.64   50.44
   1  -7  -8  185.11   44.31
   1  -7  -8  249.80   52.78
   1  -7  -7    1.57   18.00
   1  -7  -7   44.21   32.48
   1  -7  -7    9.75   19.66
   1  -7  -7   -2.22   41.13
   1  -7  -7    7.10   14.46
  -1   7   7   17.77   24.13
   1  -7  -7   -9.43   14.75
   1  -7  -7    3.24   15.72
   1  -7  -6  519.23   85.69
   1  -7  -6  590.14   74.96
  -1   7   6  604.14   70.56
   1  -7  -6  660.22   83.53
   1  -7  -6  568.57   73.71
   1  -7  -6  516.30   73.62
  -1   7   5  432.10   58.11
   1  -7  -5  396.49   63.20
  -1   7   4   22.18   17.27
   1  -7  -4   33.22   19.92
  -1   7   4   15.42   16.00
  -1   7   3  101.10   29.31
  -1   7   3  115.60   31.10
   1  -7  -3   77.67   32.24
   1  -7  -2 2261.49  133.15
  -1   7   2 2239.02  125.56
  -1   7   2 2278.03  113.90
   1  -7  -1   60.92   17.79
  -1   7   1   62.63   17.99
  -1   7   1   66.16   21.22
  -1   7   1   39.36   22.35
  -1   7   0  896.45   65.48
  -1   7   0  927.61   81.45
  -1   7   0  876.01   59.80
   1  -7   0  942.48   82.23
  -1   7  -1   25.76   24.80
   1  -7   1    8.43   14.54
  -1   7  -1    7.60   11.68
  -1   7  -1   -4.13   14.21
  -1   7  -2  226.33   44.03
  -1   7  -2  223.13   29.97
  -1   7  -3   16.43   18.27
  -1   7  -4  697.06   75.16
  -1   7  -5   60.42   27.39
  -1   7  -6  773.15   79.04
  -1   7  -7  181.71   45.84
  -1   7  -8   -8.86   18.99
  -1   7  -8    8.99   21.51
  -1   7  -8   -7.73   24.06
  -1   7  -8  -17.13   22.76
  -1   7  -8  -10.23   15.51
  -1   7  -8    1.17   23.67
  -1   7  -8  -30.86   30.25
  -1   7  -8  -14.93   20.32
  -1   7  -8  -21.93   20.82
  -1   7  -9  411.04   67.15
  -1   7  -9  406.76   59.99
  -1   7  -9  361.59   55.21
  -1   7  -9  451.43   62.56
  -1   7  -9  443.82   66.42
  -1   7  -9  344.96   59.31
  -1   7  -9  347.05   55.91
  -1   7  -9  390.66   63.88
  -1   7  -9  387.75   63.30
  -1   7  -9  448.23   70.95
  -1   7  -9  465.87   70.34
  -1   7  -9  376.06   61.24
  -1   7 -10  -11.32   23.14
  -1   7 -10    0.99   19.88
  -1   7 -10    4.71   21.24
  -1   7 -10   -0.33   19.24
  -1   7 -10  -20.89   26.02
  -1   7 -10   10.59   11.62
  -1   7 -10   14.62   15.09
  -1   7 -10   15.71   24.88
  -1   7 -10    4.43   19.55
  -1   7 -10   31.32   19.63
  -1   7 -10  -20.10   15.78
  -1   7 -10    2.42   20.53
  -1   7 -10   -0.26   28.38
  -1   7 -11   50.59   32.30
  -1   7 -11   68.44   24.69
  -1   7 -11   18.30   19.83
  -1   7 -11   24.69   23.73
  -1   7 -11   27.87   22.20
  -1   7 -11   55.37   31.98
  -1   7 -11   33.02   26.05
  -1   7 -11   70.40   40.99
  -1   7 -11   35.55   24.33
  -1   7 -11   15.24   17.07
  -1   7 -11   42.00   31.31
  -1   7 -11   13.04   29.44
  -1   7 -12   70.19   31.85
  -1   7 -12  134.51   41.05
  -1   7 -12  114.51   42.08
  -1   7 -12  171.24   51.45
  -1   7 -12  106.38   37.35
  -1   7 -12  155.86   47.47
  -1   7 -12   84.29   36.87
  -1   7 -12  127.60   41.14
  -1   7 -12  103.54   41.27
  -1   7 -12  117.74   35.84
  -1   7 -12   97.67   35.00
  -1   7 -12  109.19   45.17
  -1   7 -13  136.70   43.01
  -1   7 -13  143.68   47.03
  -1   7 -13  144.21   42.36
  -1   7 -13  264.18   69.46
  -1   7 -13  117.03   37.13
  -1   7 -13  127.03   38.20
  -1   7 -13  150.89   43.83
  -1   7 -13  133.30   42.61
  -1   7 -13   91.64   32.37
  -1   7 -13  132.21   45.73
  -1   7 -13  154.47   48.41
  -1   7 -13  143.22   47.07
  -1   7 -14   34.77   28.05
  -1   7 -14   21.55   19.12
  -1   7 -14   35.29   17.48
  -1   7 -14   50.90   25.70
  -1   7 -14   47.33   28.47
  -1   7 -14   25.07   27.41
  -1   7 -14   14.61   26.34
  -1   7 -14   16.94   24.05
  -1   7 -14    0.16   23.75
  -1   7 -14   27.24   25.11
  -1   7 -14    5.56   17.28
  -1   7 -14   35.31   32.16
  -1   7 -15  426.76   78.54
  -1   7 -15  519.38   81.29
  -1   7 -15  663.87   87.65
  -1   7 -15  626.84   94.51
  -1   7 -15  666.23   94.91
  -1   7 -15  578.94   87.28
  -1   7 -15  550.95   80.85
  -1   7 -15  527.49   85.70
  -1   7 -15  535.95   85.06
  -1   7 -15  527.07   85.05
  -1   7 -15  593.38   85.20
  -1   7 -15  586.60   84.12
  -1   7 -16   16.83   41.08
  -1   7 -16   37.88   25.45
  -1   7 -16   15.97   21.54
  -1   7 -16   47.15   33.35
  -1   7 -16   36.68   27.52
  -1   7 -16   54.00   27.34
  -1   7 -16    4.48   23.91
  -1   7 -16  104.47   44.77
  -1   7 -16   66.51   36.98
  -1   7 -16   -0.29   34.94
  -1   7 -16   35.44   24.35
  -1   7 -17   14.50   14.80
  -1   7 -17   25.86   23.85
  -1   7 -17   21.59   19.68
  -1   7 -17  -13.47   31.93
  -1   7 -17   18.15   31.03
  -1   7 -17   -6.10   24.83
  -1   7 -17    6.11   16.25
  -1   7 -17  -16.99   22.83
  -1   7 -18   79.84   36.50
  -1   7 -18   17.55   26.07
  -1   7 -18   83.10   35.85
  -1   7 -18   59.65   28.30
  -1   7 -18  111.01   27.77
  -1   7 -18  112.33   41.44
  -1   7 -18  141.63   46.60
  -1   7 -18  123.14   39.05
  -1   7 -19   85.35   40.01
  -1   7 -19   31.56   37.31
  -1   7 -19    9.75   16.22
  -1   7 -19   39.81   28.51
  -1   7 -19  -24.41   35.00
  -1   7 -19  -35.36   24.83
  -1   7 -20  111.43   34.84
  -1   7 -20   77.40   25.76
  -1   7 -20   51.67   26.62
  -1   7 -21   24.55   16.74
  -1   7 -21   91.79   89.88
   1  -6 -21  114.84   32.14
   1  -6 -21  153.78   36.32
   1  -6 -21   87.57   27.48
   1  -6 -20    6.68   19.21
   1  -6 -20   -4.95   20.17
   1  -6 -20   24.40   19.21
   1  -6 -20   31.93   23.90
   1  -6 -19    3.33   17.46
   1  -6 -19  -16.45   27.11
   1  -6 -19  -18.50   29.84
   1  -6 -19   -2.52   19.63
  -1   6  19   23.92   19.64
   1  -6 -18  158.89   44.85
   1  -6 -18  179.96   40.72
   1  -6 -18  245.78   51.09
   1  -6 -18  175.51   45.00
   1  -6 -18  223.15   55.69
   1  -6 -18  137.32   81.95
  -1   6  18  196.86   48.14
   1  -6 -17   75.37   35.04
   1  -6 -17   47.15   26.80
   1  -6 -17   34.80   84.19
  -1   6  17   96.25   35.06
   1  -6 -17   55.86   25.54
   1  -6 -17  120.89   49.01
   1  -6 -17   97.36   33.87
   1  -6 -16  166.95   50.28
   1  -6 -16   72.17   83.25
   1  -6 -16  120.58   41.67
   1  -6 -16  155.14   41.06
  -1   6  16  128.03   40.90
   1  -6 -16  105.35   39.95
   1  -6 -16   98.03   37.97
   1  -6 -15   75.57   35.44
   1  -6 -15  -37.64   24.79
   1  -6 -15   21.11   22.10
   1  -6 -15   85.43   34.19
   1  -6 -15  -47.59   83.72
   1  -6 -15   32.27   23.54
   1  -6 -15   40.43   31.12
  -1   6  15   68.76   33.16
   1  -6 -14  208.80   48.50
   1  -6 -14  184.21   51.54
   1  -6 -14  224.16   57.21
  -1   6  14  171.28   46.09
   1  -6 -14  216.58   59.96
   1  -6 -14  148.76   46.17
   1  -6 -14   84.45   49.67
   1  -6 -14  149.71   44.08
   1  -6 -13   91.74   34.55
   1  -6 -13   48.05   18.47
   1  -6 -13   66.89   35.46
   1  -6 -13   90.72   58.28
   1  -6 -13   91.03   35.12
   1  -6 -13  124.01   39.34
   1  -6 -13   87.93   37.41
   1  -6 -13   87.38   31.24
   1  -6 -12  255.36   58.25
   1  -6 -12  307.42   59.68
   1  -6 -12  223.23   52.95
   1  -6 -12  350.09   70.62
   1  -6 -12  310.12   66.45
   1  -6 -12  373.85   80.08
   1  -6 -12  273.80   47.65
   1  -6 -12  268.69   56.77
   1  -6 -12  318.42   62.79
  -1   6  12  257.81   54.23
   1  -6 -12  296.57   64.13
   1  -6 -11   77.72   21.81
  -1   6  11  152.69   43.56
   1  -6 -11  110.90   37.19
   1  -6 -11   68.99   39.98
   1  -6 -11   92.25   41.22
   1  -6 -11  127.52   41.83
   1  -6 -11   95.09   36.18
   1  -6 -11  142.57   45.53
   1  -6 -11  148.59   46.75
   1  -6 -11   82.12   35.85
   1  -6 -11  150.52   43.17
   1  -6 -10  217.17   49.52
   1  -6 -10  227.98   52.67
   1  -6 -10  162.48   42.04
   1  -6 -10  171.27   48.36
   1  -6 -10  168.73   45.64
   1  -6 -10  214.87   44.64
   1  -6 -10  225.69   58.70
  -1   6  10  210.29   48.47
   1  -6 -10  223.32   50.57
   1  -6 -10  181.85   44.89
   1  -6  -9  199.50   41.55
   1  -6  -9  147.22   42.77
   1  -6  -9  198.52   49.25
  -1   6   9  174.62   42.72
   1  -6  -9  170.07   39.86
   1  -6  -9  130.79   43.52
   1  -6  -9  221.65   45.48
   1  -6  -9  199.97   54.76
   1  -6  -9  201.00   47.84
   1  -6  -9  219.86   50.57
  -1   6   8  140.37   38.39
   1  -6  -8  145.87   43.11
   1  -6  -8   44.50   23.58
   1  -6  -8  146.21   46.93
   1  -6  -8  125.39   39.28
   1  -6  -7 1749.02  130.28
  -1   6   7 1729.14  114.45
  -1   6   6  781.19   76.20
   1  -6  -6  818.52   85.95
  -1   6   5   19.77   19.73
  -1   6   5   -5.68   11.09
   1  -6  -5    6.83   25.14
  -1   6   4   12.50   15.32
   1  -6  -4   13.57   20.30
  -1   6   4   26.32   21.44
   1  -6  -3   11.89   17.80
  -1   6   3   10.45   17.31
  -1   6   3    3.54   16.33
   1  -6  -2   43.08   24.51
  -1   6   2   62.80   28.09
  -1   6   2   45.48   18.77
   1  -6  -1  999.81   79.19
  -1   6   1  977.43   65.16
  -1   6   1 1082.73   79.99
  -1   6   0    9.26   16.17
  -1   6   0    3.63    8.20
  -1   6   0   29.06   13.78
  -1   6  -1    5.67    7.92
  -1   6  -1    6.96   10.04
  -1   6  -1   10.19   19.01
  -1   6  -2 1331.09   65.13
  -1   6  -2 1407.11   68.00
  -1   6  -2 1322.96   90.09
  -1   6  -3  407.96   50.82
  -1   6  -3  385.56   33.28
  -1   6  -3  417.01   38.09
  -1   6  -4  815.01   54.21
  -1   6  -4  808.07   70.43
  -1   6  -5   -2.27   18.71
  -1   6  -5    3.85   11.69
  -1   6  -6  480.66   46.12
  -1   6  -6  475.25   58.24
  -1   6  -7  411.09   51.72
  -1   6  -7  399.55   44.36
  -1   6  -8  799.72   66.13
  -1   6  -8  782.53   75.66
  -1   6  -9  227.95   43.19
  -1   6  -9  174.79   36.28
  -1   6  -9  179.33   37.19
  -1   6  -9  217.54   38.90
  -1   6 -10    6.93   14.50
  -1   6 -10  -42.38   29.49
  -1   6 -10  -11.14   20.67
  -1   6 -10   11.02   24.70
  -1   6 -10   25.38   29.67
  -1   6 -10  -12.02   18.40
  -1   6 -10   11.16   19.62
  -1   6 -10    4.29   20.84
  -1   6 -10    4.85   14.69
  -1   6 -10   -2.49   16.99
  -1   6 -10    4.23   12.77
  -1   6 -10   46.19   28.11
  -1   6 -10   16.41   25.77
  -1   6 -11  812.99   90.41
  -1   6 -11  770.14   90.30
  -1   6 -11  845.52   81.40
  -1   6 -11  819.82   88.57
  -1   6 -11  778.93   94.99
  -1   6 -11  695.42   88.99
  -1   6 -11  804.17   93.58
  -1   6 -11  794.38   82.98
  -1   6 -11  868.56   96.92
  -1   6 -11  776.89   87.15
  -1   6 -11  790.84   89.35
  -1   6 -11  818.28   95.01
  -1   6 -11  704.06   81.75
  -1   6 -11  768.52   91.88
  -1   6 -11  841.57   94.98
  -1   6 -12   39.03   24.95
  -1   6 -12   31.82   23.87
  -1   6 -12   36.88   23.79
  -1   6 -12   98.23   38.93
  -1   6 -12   61.90   27.03
  -1   6 -12   54.15   30.53
  -1   6 -12   61.38   31.13
  -1   6 -12   48.61   19.73
  -1   6 -12   54.46   29.47
  -1   6 -12   62.09   29.88
  -1   6 -12   36.09   32.33
  -1   6 -12   50.67   28.00
  -1   6 -12   42.03   26.77
  -1   6 -13  325.80   65.01
  -1   6 -13  310.22   64.92
  -1   6 -13  331.82   62.67
  -1   6 -13  286.58   60.25
  -1   6 -13  275.53   59.74
  -1   6 -13  338.13   61.14
  -1   6 -13  332.06   61.92
  -1   6 -13  336.06   65.01
  -1   6 -13  389.28   68.09
  -1   6 -13  415.91   74.17
  -1   6 -13  322.58   59.02
  -1   6 -13  294.48   61.59
  -1   6 -13  415.01   69.77
  -1   6 -14  -16.05   33.69
  -1   6 -14   13.01   24.33
  -1   6 -14   21.82   23.35
  -1   6 -14   16.55   23.86
  -1   6 -14  -18.88   22.49
  -1   6 -14   15.64   20.57
  -1   6 -14   -5.08   33.38
  -1   6 -14   -2.90   20.52
  -1   6 -14   -1.47   14.05
  -1   6 -14   -9.27   41.92
  -1   6 -14   58.19   36.73
  -1   6 -14   29.65   24.36
  -1   6 -14   28.28   31.69
  -1   6 -15  114.44   35.27
  -1   6 -15  107.97   39.82
  -1   6 -15  167.66   48.03
  -1   6 -15  133.06   43.72
  -1   6 -15  137.95   43.19
  -1   6 -15  101.60   42.15
  -1   6 -15   79.36   32.26
  -1   6 -15   90.20   35.36
  -1   6 -15   85.60   32.43
  -1   6 -15  122.07   41.78
  -1   6 -15   51.35   33.35
  -1   6 -15   80.72   32.97
  -1   6 -16  220.28   55.74
  -1   6 -16  190.23   46.34
  -1   6 -16  199.93   51.34
  -1   6 -16  260.69   60.81
  -1   6 -16  170.18   47.18
  -1   6 -16  245.75   57.83
  -1   6 -16  227.68   55.46
  -1   6 -16  179.78   52.98
  -1   6 -16  250.71   55.14
  -1   6 -16  162.37   53.03
  -1   6 -16  242.89   60.53
  -1   6 -17  338.46   64.52
  -1   6 -17  411.65   82.12
  -1   6 -17  344.09   64.83
  -1   6 -17  284.48   58.31
  -1   6 -17  332.88   63.31
  -1   6 -17  365.12   69.87
  -1   6 -17  363.44   72.40
  -1   6 -17  286.29   58.89
  -1   6 -17  322.65   58.85
  -1   6 -18   36.15   25.71
  -1   6 -18   -6.55   14.31
  -1   6 -18    3.81   28.19
  -1   6 -18  -15.55   23.88
  -1   6 -18   -9.87   19.92
  -1   6 -18   -2.65   29.67
  -1   6 -18  -15.27   25.76
  -1   6 -18  -20.92   27.24
  -1   6 -19  114.28   38.23
  -1   6 -19   51.64   34.31
  -1   6 -19   83.98   33.95
  -1   6 -19   54.32   31.54
  -1   6 -19   84.67   35.82
  -1   6 -20  117.96   63.24
  -1   6 -20  204.30   44.94
  -1   6 -20  223.44   49.84
  -1   6 -20  286.16   56.02
  -1   6 -21   78.99   94.27
  -1   6 -21   31.07   19.71
  -1   6 -21   42.38   17.11
  -1   6 -22  -20.89  103.41
   1  -5 -22   13.68   16.82
   1  -5 -21  -21.08   20.11
   1  -5 -21   38.32   26.24
   1  -5 -21    7.85   17.31
   1  -5 -21   26.75   20.20
   1  -5 -21   21.66   18.79
   1  -5 -20  115.78   35.31
   1  -5 -20   79.69   30.94
   1  -5 -20   57.02   79.08
   1  -5 -20   61.52   27.39
   1  -5 -20   89.02   34.67
   1  -5 -20  101.61   38.21
   1  -5 -19   51.32   31.76
   1  -5 -19  -10.50  108.72
   1  -5 -19   95.17   35.98
   1  -5 -19   59.60   35.50
   1  -5 -19   62.68   27.84
   1  -5 -19  109.39   37.86
   1  -5 -18  196.30   51.68
   1  -5 -18  243.00   54.32
   1  -5 -18  144.25   45.52
   1  -5 -18  137.62   46.47
   1  -5 -18  216.69   54.70
   1  -5 -18   80.32  124.39
  -1   5  18  172.81   45.68
  -1   5  17  -12.39   17.83
   1  -5 -17   33.30   22.99
   1  -5 -17   -1.12   16.92
   1  -5 -17   71.11   35.68
   1  -5 -17   34.32   32.63
   1  -5 -17   27.33   25.39
   1  -5 -16  105.79   36.14
   1  -5 -16  109.09   40.38
  -1   5  16   96.14   36.55
   1  -5 -16  118.25   40.09
   1  -5 -16  101.92   37.26
   1  -5 -16  104.82   41.39
   1  -5 -16    0.58  116.73
   1  -5 -15  145.20   49.65
   1  -5 -15  116.80   41.35
   1  -5 -15  123.42   43.13
   1  -5 -15  154.99   51.47
   1  -5 -15   94.88   35.71
   1  -5 -15  145.82  106.98
   1  -5 -15   91.60   34.98
   1  -5 -14  501.72   73.90
   1  -5 -14  487.41   79.02
   1  -5 -14  475.25   77.14
   1  -5 -14  376.45   67.02
   1  -5 -14  582.47   89.14
   1  -5 -14  475.90  115.06
   1  -5 -14  478.45   83.42
   1  -5 -13   36.92   25.53
   1  -5 -13    8.44   25.03
   1  -5 -13    8.52   25.33
   1  -5 -13   76.92   39.89
   1  -5 -13   22.41   21.66
   1  -5 -13   62.72   28.34
   1  -5 -13    9.01   17.95
   1  -5 -13   -2.61   90.65
  -1   5  13   37.01   26.16
   1  -5 -12  557.60   77.16
   1  -5 -12  637.77   86.59
   1  -5 -12  772.57  117.04
   1  -5 -12  617.44   85.37
  -1   5  12  611.18   80.84
   1  -5 -12  693.67   91.29
   1  -5 -12  659.28   84.87
   1  -5 -12  678.48   94.22
   1  -5 -12  675.64   83.37
   1  -5 -11  476.55   76.77
   1  -5 -11  376.28   63.37
   1  -5 -11  491.81   76.47
   1  -5 -11  562.75   95.50
   1  -5 -11  469.37   71.25
  -1   5  11  507.81   72.32
   1  -5 -11  281.57   58.71
   1  -5 -11  512.59   73.64
   1  -5 -11  427.68   66.75
   1  -5 -11  537.42   72.49
   1  -5 -11  480.52   70.22
   1  -5 -11  538.95   77.39
   1  -5 -10  -10.38   20.05
   1  -5 -10    8.33   49.41
   1  -5 -10    1.39   19.12
   1  -5 -10   -1.58   13.26
   1  -5 -10   -1.24   14.89
   1  -5 -10   16.32   30.22
  -1   5  10    5.93   15.55
   1  -5 -10    8.22   21.57
   1  -5  -9  262.72   58.64
   1  -5  -9  287.09   49.83
  -1   5   9  253.80   47.87
  -1   5   8   58.83   25.67
   1  -5  -8   28.39   20.57
   1  -5  -7  212.89   48.22
  -1   5   7  246.95   42.65
   1  -5  -6   61.58   32.39
  -1   5   6   45.79   21.25
  -1   5   5  737.76   65.00
   1  -5  -5  799.06   77.94
  -1   5   5  757.78   59.63
  -1   5   4  201.89   33.64
  -1   5   4  197.41   31.92
   1  -5  -4  199.36   38.95
  -1   5   3  688.87   55.95
  -1   5   3  644.33   55.12
   1  -5  -3  685.27   65.98
  -1   5   2   60.99   18.50
  -1   5   2   51.02   18.70
   1  -5  -2   39.47   22.08
  -1   5   1   -2.99   15.01
  -1   5   1    5.75   11.99
  -1   5   0 1284.71   75.46
  -1   5   0 1276.84   63.00
  -1   5   0 1186.42   54.62
  -1   5  -1   42.99   12.58
  -1   5  -1   33.12   10.87
  -1   5  -1   53.49   20.80
  -1   5  -2  349.37   42.40
  -1   5  -2  372.52   31.61
  -1   5  -2  365.30   30.72
  -1   5  -3  161.14   28.82
  -1   5  -3  142.10   19.42
  -1   5  -3  162.40   18.94
  -1   5  -4   14.80   17.26
  -1   5  -4   16.47    8.72
  -1   5  -5  300.59   32.40
  -1   5  -5  284.49   40.17
  -1   5  -6 1185.79   67.83
  -1   5  -6 1152.14   76.90
  -1   5  -7  276.66   39.84
  -1   5  -7  277.26   36.29
  -1   5  -8  259.40   37.14
  -1   5  -8  306.39   43.19
  -1   5  -9  950.39   72.77
  -1   5  -9  988.99   79.64
  -1   5 -10    8.37   19.21
  -1   5 -10   11.56   19.07
  -1   5 -10    7.17   14.47
  -1   5 -11  363.19   58.53
  -1   5 -11  294.29   53.13
  -1   5 -11  338.50   58.47
  -1   5 -11  305.12   54.97
  -1   5 -11  366.67   64.21
  -1   5 -11  335.09   56.04
  -1   5 -11  303.27   52.96
  -1   5 -11  304.84   46.30
  -1   5 -11  301.86   54.47
  -1   5 -11  285.93   54.72
  -1   5 -11  332.66   55.27
  -1   5 -11  296.71   58.57
  -1   5 -11  260.97   50.97
  -1   5 -11  278.32   49.75
  -1   5 -11  300.98   52.90
  -1   5 -12    0.76   21.34
  -1   5 -12   59.96   31.21
  -1   5 -12   40.91   24.55
  -1   5 -12   -1.15   21.68
  -1   5 -12    4.68   24.21
  -1   5 -12   35.41   22.11
  -1   5 -12   21.66   15.32
  -1   5 -12   -7.00   21.31
  -1   5 -12   10.97   17.96
  -1   5 -12  -15.14   19.68
  -1   5 -12   19.88   23.30
  -1   5 -12   43.86   24.24
  -1   5 -12  -39.32   37.48
  -1   5 -12   55.30   32.02
  -1   5 -12    1.82   20.41
  -1   5 -12   22.39   21.15
  -1   5 -13  158.84   45.01
  -1   5 -13  129.85   36.50
  -1   5 -13  101.83   30.49
  -1   5 -13  134.27   45.02
  -1   5 -13  120.73   32.12
  -1   5 -13   79.41   32.91
  -1   5 -13  116.52   38.66
  -1   5 -13  152.06   45.63
  -1   5 -13  108.25   35.38
  -1   5 -13  121.44   39.98
  -1   5 -13  177.17   48.08
  -1   5 -13   98.01   35.37
  -1   5 -13  207.38   50.29
  -1   5 -13   92.38   33.40
  -1   5 -13  115.93   37.61
  -1   5 -13   95.19   36.28
  -1   5 -14   16.97   14.58
  -1   5 -14   52.94   32.23
  -1   5 -14   27.46   25.80
  -1   5 -14  -26.62   14.82
  -1   5 -14   13.58   17.69
  -1   5 -14    1.79   18.74
  -1   5 -14   22.06   21.89
  -1   5 -14   54.50   27.37
  -1   5 -14    0.82   22.79
  -1   5 -14   74.85   34.20
  -1   5 -14   -1.99   17.84
  -1   5 -14   69.64   30.65
  -1   5 -14   23.66   20.46
  -1   5 -14   82.25   34.09
  -1   5 -14   -1.20   26.41
  -1   5 -15   28.18   24.34
  -1   5 -15  -12.79   28.80
  -1   5 -15   34.61   20.77
  -1   5 -15   43.03   26.59
  -1   5 -15  -33.95   37.63
  -1   5 -15   -0.27   18.70
  -1   5 -15   12.52   20.49
  -1   5 -15    1.06   28.07
  -1   5 -15   17.02   25.03
  -1   5 -15   12.51   17.57
  -1   5 -15   25.61   38.44
  -1   5 -15   27.59   30.93
  -1   5 -15    7.92   27.39
  -1   5 -16   61.52   29.98
  -1   5 -16   20.16   20.97
  -1   5 -16   53.74   25.40
  -1   5 -16   38.43   21.87
  -1   5 -16   18.87   23.62
  -1   5 -16   44.02   29.52
  -1   5 -16   41.95   35.34
  -1   5 -16   39.58   25.27
  -1   5 -16   64.10   29.02
  -1   5 -16   33.11   19.59
  -1   5 -16   22.54   27.69
  -1   5 -16   52.49   38.59
  -1   5 -17   31.97   23.45
  -1   5 -17   40.78   29.38
  -1   5 -17   48.34   29.00
  -1   5 -17   -2.02   22.95
  -1   5 -17    2.82   28.11
  -1   5 -17    6.84   32.30
  -1   5 -17   23.02   21.23
  -1   5 -17   60.98   35.92
  -1   5 -17   26.59   24.30
  -1   5 -18   95.07   34.97
  -1   5 -18  114.64   52.26
  -1   5 -18   93.37   26.85
  -1   5 -18  102.40   30.83
  -1   5 -18   88.68   36.14
  -1   5 -18   50.57   25.73
  -1   5 -18   54.60   25.60
  -1   5 -19   80.73   38.54
  -1   5 -19   23.55   24.86
  -1   5 -19   74.70   31.42
  -1   5 -19   73.28   37.17
  -1   5 -20  202.33   83.06
  -1   5 -20  151.17   41.68
  -1   5 -20  158.84   38.81
  -1   5 -20  207.10   48.10
  -1   5 -21    4.74  107.21
  -1   5 -21   76.48   34.66
  -1   5 -22    2.92   17.06
  -1   5 -22  -40.93  115.63
   1  -4 -22    5.90   10.06
   1  -4 -22  -19.30   24.32
   1  -4 -22   34.57   22.77
   1  -4 -21  295.25   99.32
   1  -4 -21  315.77   55.01
   1  -4 -21  526.77   70.10
   1  -4 -21  441.55   71.60
   1  -4 -21  426.93   67.29
   1  -4 -21  399.55   61.03
   1  -4 -20   12.25   16.93
   1  -4 -20   10.77   16.58
   1  -4 -20   22.07   16.54
   1  -4 -20  -25.90   24.53
   1  -4 -20   28.36   22.01
   1  -4 -19  140.27   46.67
   1  -4 -19  184.55  153.33
   1  -4 -19  220.91   56.15
   1  -4 -19  175.88   44.89
   1  -4 -19  209.08   53.48
   1  -4 -19  157.10   45.80
   1  -4 -18   -4.92  159.71
   1  -4 -18   34.99   30.77
   1  -4 -18   47.82   26.67
   1  -4 -18    8.84   20.71
   1  -4 -18   38.49   35.93
   1  -4 -18   71.53   39.01
   1  -4 -17   17.88   27.04
   1  -4 -17   41.96   32.27
   1  -4 -17    3.37   24.03
   1  -4 -17   41.26   36.16
   1  -4 -17    9.06   23.22
   1  -4 -17   65.97  170.46
  -1   4  17   -6.31   33.86
   1  -4 -16  297.64   63.73
   1  -4 -16  375.13   72.08
   1  -4 -16  338.63   64.80
   1  -4 -16  395.92   77.22
   1  -4 -16  242.05  173.21
   1  -4 -16  359.49   70.21
   1  -4 -15  147.63   43.33
   1  -4 -15  161.49   51.21
   1  -4 -15  129.99   40.92
   1  -4 -15   86.29   29.86
   1  -4 -15   95.80   42.95
   1  -4 -15  134.60   47.09
   1  -4 -15  -16.30  147.42
   1  -4 -14  117.16   42.36
   1  -4 -14  134.31   36.93
   1  -4 -14  144.85   45.10
   1  -4 -14  173.68   49.95
   1  -4 -14  261.34  161.34
  -1   4  14  130.19   41.59
   1  -4 -14  139.29   39.90
   1  -4 -14  152.87   41.33
   1  -4 -14  157.69   41.29
   1  -4 -13  183.06   47.84
   1  -4 -13  118.33   39.98
   1  -4 -13  204.71   50.38
  -1   4  13  192.02   49.06
   1  -4 -13  169.12   44.86
   1  -4 -13  171.01  115.32
   1  -4 -13  196.86   52.16
   1  -4 -13  122.24   36.05
   1  -4 -13  155.85   47.60
   1  -4 -12 1313.66  111.59
   1  -4 -12 1377.29  120.67
   1  -4 -12 1380.99  114.98
   1  -4 -12 1396.89  126.27
   1  -4 -12 1294.17  117.84
   1  -4 -12 1445.12  126.28
   1  -4 -12 1586.50  152.89
   1  -4 -12 1444.85  122.85
  -1   4  12 1397.98  115.39
   1  -4 -11   33.17   24.10
   1  -4 -11    0.82   15.10
  -1   4  11   10.84   24.29
   1  -4 -11   -3.98   14.39
   1  -4 -11    4.65   18.10
   1  -4 -11    1.02   24.02
   1  -4 -11  -11.91   19.18
   1  -4 -11    8.74   21.34
   1  -4 -10  198.55   43.79
   1  -4 -10  188.37   43.06
  -1   4  10  211.28   45.02
   1  -4  -9  600.77   72.30
  -1   4   9  693.10   71.09
  -1   4   8  174.82   37.50
   1  -4  -8  159.42   39.10
   1  -4  -7  794.13   76.82
  -1   4   7  778.37   68.63
  -1   4   6   18.74   14.07
  -1   4   6   -5.38   17.37
   1  -4  -6   26.66   25.53
  -1   4   5   72.55   26.32
  -1   4   5   43.77   15.00
   1  -4  -5   71.22   31.14
   1  -4  -4  152.63   34.57
  -1   4   4  137.20   22.70
  -1   4   4  154.70   28.29
  -1   4   3 3028.95   98.55
  -1   4   3 2872.71  102.14
   1  -4  -3 2933.98  119.71
  -1   4   2  312.64   33.25
  -1   4   2  312.39   34.36
  -1   4   1 2041.06   75.20
  -1   4   1 1992.09   81.60
  -1   4   0 1118.56   52.16
  -1   4   0 1189.41   62.82
  -1   4  -1  132.02   17.64
  -1   4  -1  147.63   19.39
  -1   4  -1  153.16   27.64
  -1   4  -2  238.22   22.79
  -1   4  -2  288.46   33.84
  -1   4  -2  243.05   21.55
  -1   4  -3  875.73   58.18
  -1   4  -3  840.42   43.25
  -1   4  -3  826.37   34.69
  -1   4  -4  997.09   50.35
  -1   4  -4 1063.09   64.05
  -1   4  -5  124.65   20.30
  -1   4  -5  139.74   26.91
  -1   4  -6  144.67   24.52
  -1   4  -6  126.92   24.86
  -1   4  -7   76.65   20.19
  -1   4  -7   80.37   20.77
  -1   4  -8  447.74   46.12
  -1   4  -8  494.51   47.92
  -1   4  -9    7.50    9.12
  -1   4  -9   32.14   19.12
  -1   4 -10  337.13   49.84
  -1   4 -10  395.15   56.84
  -1   4 -10  273.94   42.16
  -1   4 -11  297.57   47.39
  -1   4 -11  351.58   51.91
  -1   4 -11  285.36   50.13
  -1   4 -12   26.20   13.58
  -1   4 -12   11.09   20.36
  -1   4 -12    4.99   26.25
  -1   4 -12  -11.40   26.51
  -1   4 -12   -6.03   28.24
  -1   4 -12   -8.77   20.05
  -1   4 -12   -1.18   11.86
  -1   4 -12   -7.76   25.11
  -1   4 -12   -4.65   19.38
  -1   4 -12   26.22   22.75
  -1   4 -12    5.02   17.82
  -1   4 -12   62.20   27.42
  -1   4 -12  -17.95   22.83
  -1   4 -12   -3.35   19.35
  -1   4 -12   -9.21   13.27
  -1   4 -12  -28.45   27.40
  -1   4 -12    3.96   16.44
  -1   4 -12  -45.59   27.71
  -1   4 -12   23.32   23.28
  -1   4 -13  741.45   88.62
  -1   4 -13  799.36   89.35
  -1   4 -13  781.14   87.43
  -1   4 -13  701.67   93.67
  -1   4 -13  773.80   86.53
  -1   4 -13  818.22   88.19
  -1   4 -13  751.91   88.99
  -1   4 -13  834.74   92.96
  -1   4 -13  820.98   86.73
  -1   4 -13  899.45   99.48
  -1   4 -13  935.85   99.02
  -1   4 -13  827.94   93.42
  -1   4 -13  784.15   88.68
  -1   4 -13  781.66   91.99
  -1   4 -13  685.41   83.22
  -1   4 -13  713.87   92.54
  -1   4 -13  847.32   98.89
  -1   4 -13  764.03   86.63
  -1   4 -13  801.31   84.84
  -1   4 -13  748.76   89.87
  -1   4 -14   25.83   24.82
  -1   4 -14   18.04   23.27
  -1   4 -14   31.19   23.23
  -1   4 -14   -8.28   21.66
  -1   4 -14   27.96   16.22
  -1   4 -14   -7.24   20.35
  -1   4 -14   21.03   17.50
  -1   4 -14   32.19   28.04
  -1   4 -14   62.71   28.22
  -1   4 -14   44.56   35.03
  -1   4 -14   69.56   33.43
  -1   4 -14   56.70   29.94
  -1   4 -14   38.78   27.77
  -1   4 -14   18.44   21.30
  -1   4 -14    0.97   22.17
  -1   4 -14  -13.84   31.19
  -1   4 -14   45.66   27.72
  -1   4 -14   45.80   21.10
  -1   4 -14   19.07   20.09
  -1   4 -14   22.25   27.33
  -1   4 -15  -12.31   28.42
  -1   4 -15    4.74   17.31
  -1   4 -15  -19.11   15.83
  -1   4 -15  -43.22   35.28
  -1   4 -15   -9.24   24.31
  -1   4 -15  -56.30   44.73
  -1   4 -15   19.49   13.24
  -1   4 -15    5.57   24.01
  -1   4 -15  -15.80   37.15
  -1   4 -15   29.23   12.91
  -1   4 -15  -31.13   33.44
  -1   4 -15    7.94   25.10
  -1   4 -15  -21.03   21.82
  -1   4 -15   -3.19   25.93
  -1   4 -15   51.06   33.06
  -1   4 -15    2.36   21.82
  -1   4 -15  -13.10   19.86
  -1   4 -15   14.75   22.31
  -1   4 -15  -13.28   20.01
  -1   4 -16    2.47   25.48
  -1   4 -16  -12.51   19.80
  -1   4 -16    9.54   21.59
  -1   4 -16  -35.36   31.01
  -1   4 -16    5.72   26.69
  -1   4 -16   37.22   22.58
  -1   4 -16   23.30   28.44
  -1   4 -16   24.18   20.86
  -1   4 -16   33.50   22.70
  -1   4 -16    9.07   45.13
  -1   4 -16   79.89   42.13
  -1   4 -16  -11.78   25.04
  -1   4 -16   -6.14   22.74
  -1   4 -16   14.67   15.99
  -1   4 -17   49.68   25.98
  -1   4 -17   10.56   44.11
  -1   4 -17   80.86   35.29
  -1   4 -17   64.20   34.92
  -1   4 -17   43.00   21.40
  -1   4 -17   59.29   47.12
  -1   4 -17   40.00   26.27
  -1   4 -17   89.99   36.43
  -1   4 -17   91.78   33.83
  -1   4 -17   29.65   27.36
  -1   4 -17   46.89   30.60
  -1   4 -18   71.26   37.06
  -1   4 -18   34.21   19.28
  -1   4 -18  -24.81   43.42
  -1   4 -18   59.32   26.56
  -1   4 -18   49.09   34.41
  -1   4 -18   19.00   23.57
  -1   4 -19  103.37   36.52
  -1   4 -19  164.98   56.11
  -1   4 -19  145.13   61.96
  -1   4 -19  149.68   41.65
  -1   4 -20   41.07   74.49
  -1   4 -20   38.43   31.51
  -1   4 -20   46.93   29.85
  -1   4 -20    5.19   22.86
  -1   4 -21   -5.74  106.17
  -1   4 -21   57.77   20.80
  -1   4 -21   51.48   30.06
  -1   4 -22   93.88   30.81
  -1   4 -22   74.40  123.61
   1  -3 -23  151.94   35.35
   1  -3 -23  140.39   34.06
   1  -3 -22  -32.74   81.31
   1  -3 -22   13.05   19.00
   1  -3 -22   15.78   17.23
   1  -3 -22   42.95   21.29
   1  -3 -22   19.88   19.04
   1  -3 -22   21.93   18.18
   1  -3 -21    0.46   17.46
   1  -3 -21   32.70   25.54
   1  -3 -21   63.50   29.27
   1  -3 -21    8.51   20.82
   1  -3 -21   36.79   24.72
   1  -3 -20  224.56   54.77
   1  -3 -20   97.86   31.88
   1  -3 -20  158.52   43.53
   1  -3 -20  123.83   42.17
   1  -3 -20  118.28  152.42
   1  -3 -20  211.55   54.41
   1  -3 -19  -31.82  192.72
   1  -3 -19  -10.17   20.66
   1  -3 -19  -38.21   33.13
   1  -3 -19  -22.02   22.62
   1  -3 -19   -6.08   24.23
   1  -3 -19   29.46   25.36
   1  -3 -18  327.02   68.91
   1  -3 -18  260.36   55.81
   1  -3 -18  291.91   72.08
   1  -3 -18  111.91  186.82
   1  -3 -18  241.21   61.32
   1  -3 -18  319.24   66.84
   1  -3 -17   38.37   24.95
   1  -3 -17   33.44   30.88
   1  -3 -17   66.62   32.96
   1  -3 -17   62.43  193.10
   1  -3 -17   28.68   33.56
   1  -3 -17   53.32   34.99
   1  -3 -16    3.75   18.19
   1  -3 -16    6.07   16.78
   1  -3 -16  -10.19   22.69
   1  -3 -16  -17.05   27.60
   1  -3 -16   -5.13   24.30
   1  -3 -15  127.02   42.52
   1  -3 -15  100.77   39.80
   1  -3 -15  114.83   43.63
  -1   3  15  110.85   38.86
   1  -3 -15   65.34  160.85
   1  -3 -15  140.05   43.32
   1  -3 -15  111.87   42.21
   1  -3 -14  649.84   80.02
   1  -3 -14  658.92   91.31
  -1   3  14  698.06   85.05
   1  -3 -14  641.94   87.06
   1  -3 -14  662.31   88.38
   1  -3 -14  619.91  149.16
   1  -3 -14  708.79   95.22
   1  -3 -14  606.89   84.27
   1  -3 -14  620.31   90.10
   1  -3 -13   -0.61   14.98
   1  -3 -13   -9.86   22.62
  -1   3  13   -8.40   20.12
   1  -3 -13  -37.99   94.87
   1  -3 -13   11.77   16.22
   1  -3 -13   17.71   12.82
   1  -3 -13   20.36   16.64
   1  -3 -13   -3.41   18.51
   1  -3 -13    0.48   17.89
   1  -3 -12   94.80   32.18
   1  -3 -12   45.59   28.70
   1  -3 -12   48.93   23.96
   1  -3 -12   82.88   32.11
  -1   3  12   27.13   22.97
   1  -3 -12   43.67   24.52
   1  -3 -12   80.30   75.10
   1  -3 -12   61.87   31.89
   1  -3 -12   44.89   26.97
  -1   3  11  120.06   34.99
   1  -3 -11  112.31   37.14
   1  -3 -11  147.40   39.64
   1  -3 -10   35.42   26.65
  -1   3  10  -12.20   22.26
   1  -3 -10  -14.99   21.94
   1  -3  -9 1725.72  113.33
  -1   3   9 1687.18  104.17
   1  -3  -8  471.47   57.59
  -1   3   8  460.25   53.99
   1  -3  -7   68.25   27.98
  -1   3   7   28.22   16.94
   1  -3  -6    7.22   17.35
  -1   3   6    6.74   18.73
  -1   3   5  376.67   30.22
   1  -3  -5  435.33   47.78
  -1   3   5  425.26   44.92
   1  -3  -4   25.42   18.89
  -1   3   4   26.94   11.74
  -1   3   4   19.15   15.38
   1  -3  -3 1391.47   73.91
  -1   3   3 1373.13   65.13
  -1   3   3 1445.02   58.62
  -1   3   2   77.75   18.37
  -1   3   2   72.19   15.90
  -1   3   1 1469.14   60.55
  -1   3   1 1476.10   55.96
  -1   3   0 6297.66  101.97
  -1   3   0 6546.20  126.01
  -1   3  -1  123.54   13.78
  -1   3  -1  137.05   14.01
  -1   3  -1  148.09   22.08
  -1   3  -2  216.33   18.44
  -1   3  -2  218.49   26.26
  -1   3  -2  195.82   14.37
  -1   3  -3  333.33   32.28
  -1   3  -3  300.11   23.36
  -1   3  -4  526.22   35.08
  -1   3  -4  561.49   41.20
  -1   3  -5  194.88   24.02
  -1   3  -5  182.25   25.01
  -1   3  -6 1339.74   64.52
  -1   3  -6 1326.33   67.02
  -1   3  -7   -4.91   12.06
  -1   3  -7   -9.39   14.74
  -1   3  -7    2.02   10.46
   1  -3   7   -0.36    6.40
  -1   3  -8  649.49   50.44
   1  -3   8  646.29   37.83
  -1   3  -8  608.32   53.44
  -1   3  -8  669.46   47.92
  -1   3  -9 1215.30   71.42
  -1   3  -9 1273.62   65.63
  -1   3  -9 1153.09   79.06
  -1   3 -10   -1.16   13.01
  -1   3 -10    3.47   14.23
  -1   3 -11  704.96   75.16
  -1   3 -11  538.03   63.57
  -1   3 -11  610.75   70.81
  -1   3 -12    5.07   22.54
  -1   3 -12    8.82   17.37
  -1   3 -12   14.54   25.33
  -1   3 -12   22.14   21.97
  -1   3 -12  -22.47   25.43
  -1   3 -12    1.56   15.57
  -1   3 -12   -4.69   26.21
  -1   3 -12   63.51   25.07
  -1   3 -12    7.56   18.00
  -1   3 -12   -9.32   19.87
  -1   3 -13  -18.73   13.37
  -1   3 -13   16.94   11.04
  -1   3 -13   34.44   23.60
  -1   3 -13    2.77   27.12
  -1   3 -13    8.76   15.92
  -1   3 -13   21.87   20.57
  -1   3 -13    1.82   25.19
  -1   3 -13   29.32   26.39
  -1   3 -13    8.53   22.06
  -1   3 -13   -3.45   22.22
  -1   3 -13   -4.92   12.33
  -1   3 -13  -10.89   18.32
  -1   3 -13   -4.03   17.31
  -1   3 -13   16.92   25.74
  -1   3 -13    6.53   15.83
  -1   3 -13  -16.52   17.19
  -1   3 -13   14.76   21.46
  -1   3 -13    4.87   12.43
  -1   3 -13    9.88   23.37
  -1   3 -13  -22.04   23.17
  -1   3 -14  153.77   39.47
  -1   3 -14  138.09   39.47
  -1   3 -14   88.52   29.22
  -1   3 -14  172.00   47.10
  -1   3 -14  131.86   44.09
  -1   3 -14   90.07   31.79
  -1   3 -14  112.11   32.41
  -1   3 -14  102.81   32.55
  -1   3 -14  103.58   43.62
  -1   3 -14   79.02   32.66
  -1   3 -14  116.99   40.36
  -1   3 -14   97.63   34.44
  -1   3 -14  131.59   38.30
  -1   3 -14   93.75   31.07
  -1   3 -14  102.76   36.54
  -1   3 -14  102.79   31.23
  -1   3 -14   92.05   35.30
  -1   3 -14  107.62   41.48
  -1   3 -14  119.01   34.82
  -1   3 -15  542.17   75.01
  -1   3 -15  480.50   81.01
  -1   3 -15  492.39   72.15
  -1   3 -15  574.17   81.56
  -1   3 -15  633.51   89.51
  -1   3 -15  611.63   84.31
  -1   3 -15  620.16   85.04
  -1   3 -15  528.00   74.51
  -1   3 -15  594.50   86.20
  -1   3 -15  546.20   77.02
  -1   3 -15  619.73   77.01
  -1   3 -15  512.57   76.07
  -1   3 -15  619.64   83.70
  -1   3 -15  478.03   78.35
  -1   3 -15  577.50   78.44
  -1   3 -15  606.65   84.97
  -1   3 -15  585.53   86.58
  -1   3 -15  532.40   79.45
  -1   3 -16   30.09   26.22
  -1   3 -16    5.77   21.30
  -1   3 -16   33.74   28.17
  -1   3 -16   17.84   17.28
  -1   3 -16   24.97   18.21
  -1   3 -16   23.00   20.98
  -1   3 -16    9.98   25.40
  -1   3 -16   13.98   30.42
  -1   3 -16    5.71   22.14
  -1   3 -16   42.01   27.61
  -1   3 -16   32.41   28.72
  -1   3 -16   -7.54   27.21
  -1   3 -16   -2.28   38.18
  -1   3 -17  470.74   77.92
  -1   3 -17  422.81   76.79
  -1   3 -17  454.64   69.42
  -1   3 -17  492.74   79.12
  -1   3 -17  561.85   88.57
  -1   3 -17  520.17   84.95
  -1   3 -17  510.66   77.80
  -1   3 -17  465.67   75.15
  -1   3 -17  496.63   75.31
  -1   3 -17  472.86   79.66
  -1   3 -18  154.29   53.08
  -1   3 -18  113.64   34.92
  -1   3 -18  164.66   47.89
  -1   3 -18  163.06   46.35
  -1   3 -18  146.06   37.41
  -1   3 -18  116.26   38.69
  -1   3 -18  182.02   49.87
  -1   3 -18  125.79   41.07
  -1   3 -19   56.36   30.53
  -1   3 -19   47.74   45.31
  -1   3 -19    6.66   20.02
  -1   3 -19   28.86   29.50
  -1   3 -19    9.04   20.79
  -1   3 -19   38.23   25.41
  -1   3 -19   24.30   28.92
  -1   3 -20   91.51   38.31
  -1   3 -20  121.55   96.27
  -1   3 -20  118.10   38.66
  -1   3 -21   -6.23  124.60
  -1   3 -21   -1.88   23.18
  -1   3 -21  -91.19   33.69
  -1   3 -22   20.60   17.88
  -1   3 -22   41.35   25.22
  -1   3 -23   23.92   18.72
  -1   3 -23    9.39   11.19
   1  -2 -23   57.74   28.91
   1  -2 -23   45.11   22.77
   1  -2 -22   14.74   21.35
   1  -2 -22   44.80   27.59
   1  -2 -22   44.85   27.41
   1  -2 -22   11.90   14.71
   1  -2 -22  -29.70   24.37
   1  -2 -22  -10.66  117.50
   1  -2 -21   13.90  142.18
   1  -2 -21  157.96   44.01
   1  -2 -21  143.64   47.35
   1  -2 -21  159.83   48.46
   1  -2 -21  142.64   38.71
   1  -2 -21  151.85   41.62
   1  -2 -20    0.49  171.00
   1  -2 -20   35.51   34.21
   1  -2 -20  -49.28   29.70
   1  -2 -20  -22.52   26.47
   1  -2 -20   11.91   14.47
   1  -2 -20  -25.65   24.82
   1  -2 -19  214.34   54.18
   1  -2 -19  175.23   55.91
   1  -2 -19  215.52   53.39
   1  -2 -19  213.15  203.41
   1  -2 -19  216.06   53.32
   1  -2 -19  208.92   55.35
   1  -2 -18  158.02   44.72
   1  -2 -18  164.98   46.15
   1  -2 -18  158.55   47.89
   1  -2 -18  195.04   52.67
   1  -2 -18  123.25   46.74
   1  -2 -18   30.01  199.16
   1  -2 -17  393.01  181.40
   1  -2 -17  277.94   58.97
   1  -2 -17  343.20   70.59
   1  -2 -17  291.59   62.87
   1  -2 -17  268.34   69.61
   1  -2 -17  342.82   68.89
   1  -2 -16   48.76  129.96
   1  -2 -16   51.90   28.52
   1  -2 -16   74.22   36.92
   1  -2 -16   13.87   19.80
   1  -2 -16   71.03   33.37
   1  -2 -16    2.38   25.91
   1  -2 -15   71.39   31.94
   1  -2 -15  132.11   43.97
   1  -2 -15   48.52   98.84
   1  -2 -15   78.71   31.33
  -1   2  15   60.73   28.87
   1  -2 -15  128.18   45.62
   1  -2 -15   68.45   33.21
   1  -2 -14   58.41   26.43
   1  -2 -14   46.14   17.76
   1  -2 -14   51.18   25.61
   1  -2 -14   71.79   29.72
   1  -2 -14   34.49   75.29
   1  -2 -14   67.01   25.76
   1  -2 -14   66.56   29.53
  -1   2  14   62.36   33.74
   1  -2 -13  -12.58   18.57
   1  -2 -13   17.75   43.91
   1  -2 -13   15.00   17.95
   1  -2 -13   -9.41   16.48
  -1   2  13  -18.12   22.78
   1  -2 -13  -10.44   12.48
   1  -2 -13   21.26   19.50
   1  -2 -13   -1.79   17.46
   1  -2 -12  298.39   55.51
   1  -2 -12  263.83   50.44
  -1   2  12  220.30   43.51
   1  -2 -12  210.16   45.79
   1  -2 -12  276.59   43.80
   1  -2 -12  278.38   49.63
   1  -2 -12  213.15   45.69
   1  -2 -11   37.78   15.94
  -1   2  11   50.29   28.49
   1  -2 -11   49.44   21.61
   1  -2 -10  896.71   80.23
  -1   2  10  991.25   81.21
   1  -2 -10 1000.44   85.46
   1  -2  -9   21.39   15.95
  -1   2   9   26.44   18.52
   1  -2  -9   -2.55   18.82
   1  -2  -8   72.01   26.91
   1  -2  -8   54.78   22.95
  -1   2   8   81.46   20.99
   1  -2  -7   13.88   19.39
   1  -2  -7   20.87   18.08
  -1   2   7   21.21   19.64
   1  -2  -6  196.60   31.49
   1  -2  -6  180.83   32.62
  -1   2   6  210.76   30.98
   1  -2  -5 1122.61   61.69
  -1   2   5  868.65   35.19
   1  -2  -5 1061.17   64.99
  -1   2   5 1086.80   61.57
   1  -2  -4   87.34   17.46
  -1   2   4   78.92   20.66
   1  -2  -4  101.01   22.96
  -1   2   4   79.38   11.75
  -1   2   3  674.69   41.21
   1  -2  -3  660.25   45.22
   1  -2  -3  677.66   37.72
  -1   2   3  648.63   31.77
  -1   2   2  404.46   25.67
  -1   2   2  437.50   30.22
  -1   2   1  733.96   36.59
  -1   2   1  756.97   34.70
  -1   2   0   73.03   13.58
  -1   2   0   81.27   10.03
  -1   2  -1 2095.45   35.16
  -1   2  -1 2261.82   37.78
  -1   2  -1 2364.86   65.12
  -1   2  -2  302.27   24.84
  -1   2  -2  281.05   17.29
  -1   2  -3  264.49   24.79
  -1   2  -3  270.51   20.70
  -1   2  -4 1893.77   62.22
  -1   2  -4 1898.48   64.12
  -1   2  -4 1900.74   67.49
  -1   2  -5  666.37   40.25
  -1   2  -5  703.04   44.68
   1  -2   5  629.89   28.40
  -1   2  -5  611.92   44.19
  -1   2  -6  327.04   34.87
  -1   2  -6  344.61   29.43
  -1   2  -6  331.69   33.54
   1  -2   6  293.52   22.39
  -1   2  -7   -0.57   12.75
  -1   2  -7  -10.32   11.31
  -1   2  -7   -9.71   10.75
   1  -2   7    3.03    7.80
   1  -2   8  644.84   41.42
  -1   2  -8  719.58   54.77
  -1   2  -8  643.20   57.94
  -1   2  -8  680.12   41.42
  -1   2  -9   81.48   25.64
   1  -2   9   36.73   14.10
  -1   2  -9   47.00   20.79
  -1   2 -10  517.02   59.54
   1  -2  10  508.67   43.61
  -1   2 -10  500.56   51.97
  -1   2 -11  593.42   69.53
  -1   2 -11  659.74   61.62
  -1   2 -11  525.60   61.24
  -1   2 -11  596.56   69.31
  -1   2 -12   70.84   23.89
  -1   2 -12  104.14   30.86
  -1   2 -12   90.54   22.45
  -1   2 -12  117.85   36.17
  -1   2 -13  -53.14   31.79
  -1   2 -13  -28.29   21.31
  -1   2 -13   19.00   19.03
  -1   2 -13    0.47   18.61
  -1   2 -13   61.41   25.99
  -1   2 -13   26.48   16.33
  -1   2 -13    6.82   16.03
  -1   2 -13    1.76   14.32
  -1   2 -13   16.36   25.74
  -1   2 -13   20.72   16.83
  -1   2 -13   -4.55   15.35
  -1   2 -13   26.43   18.38
  -1   2 -13  -25.90   23.62
  -1   2 -13   11.08   22.09
  -1   2 -13   18.44   23.76
  -1   2 -13   26.83   20.07
  -1   2 -14  -24.56   22.89
  -1   2 -14   34.95   23.54
  -1   2 -14  -33.95   33.12
  -1   2 -14  -37.85   30.23
  -1   2 -14   -5.13   21.06
  -1   2 -14   -5.53   15.81
  -1   2 -14   -3.74   15.83
  -1   2 -14   -6.66   19.67
  -1   2 -14  -56.03   31.91
  -1   2 -14   11.50   17.95
  -1   2 -14   -7.93   31.33
  -1   2 -14   15.00   15.80
  -1   2 -14   11.61   24.30
  -1   2 -14   -2.84   18.30
  -1   2 -14   19.78   16.94
  -1   2 -14  -16.08   17.51
  -1   2 -15   25.57   29.15
  -1   2 -15   47.90   28.68
  -1   2 -15   22.07   17.43
  -1   2 -15   -0.14   22.03
  -1   2 -15   11.82   36.02
  -1   2 -15   -4.76   19.40
  -1   2 -15   23.65   17.31
  -1   2 -15   22.49   21.73
  -1   2 -15   46.97   30.36
  -1   2 -15   36.38   25.16
  -1   2 -15   26.51   25.37
  -1   2 -15   19.05   20.29
  -1   2 -16   14.54   23.67
  -1   2 -16    2.01   18.06
  -1   2 -16   -0.55   29.71
  -1   2 -16    1.13   14.71
  -1   2 -16  -13.72   25.90
  -1   2 -16    8.72   28.72
  -1   2 -16   21.14   14.70
  -1   2 -16    3.67   19.68
  -1   2 -16    7.34   19.12
  -1   2 -16   -7.67   18.46
  -1   2 -17   45.13   23.95
  -1   2 -17   48.87   34.15
  -1   2 -17   19.12   20.85
  -1   2 -17   17.97   16.58
  -1   2 -17   37.25   26.97
  -1   2 -17   36.40   23.12
  -1   2 -17   47.32   38.31
  -1   2 -17   56.70   32.93
  -1   2 -17    7.75   44.19
  -1   2 -17   -8.56   26.69
  -1   2 -18    7.40   40.18
  -1   2 -18   10.88   19.30
  -1   2 -18   -5.83   30.86
  -1   2 -18   -3.09   26.98
  -1   2 -18   40.28   16.01
  -1   2 -18   36.22   27.33
  -1   2 -18   21.78   17.51
  -1   2 -18   14.74   28.07
  -1   2 -18   13.87   20.27
  -1   2 -19  242.25   52.63
  -1   2 -19  283.49   59.65
  -1   2 -19  103.30   72.98
  -1   2 -19  309.83   64.78
  -1   2 -19  304.50   54.78
  -1   2 -19  202.97   47.63
  -1   2 -19  274.61   60.22
  -1   2 -20   77.27   32.76
  -1   2 -20   22.36   23.53
  -1   2 -20   70.83   27.83
  -1   2 -20   79.36   33.85
  -1   2 -20   71.31   32.53
  -1   2 -20  116.27  109.29
  -1   2 -21   57.55   34.31
  -1   2 -21    1.79   20.56
  -1   2 -21   -0.84   16.52
  -1   2 -22   44.03   24.02
  -1   2 -22   79.45   33.10
  -1   2 -23   26.55   16.63
  -1   2 -23    8.84   17.57
   1  -1 -23  284.57   49.30
   1  -1 -23  252.35   49.18
   1  -1 -23  171.75   91.12
   1  -1 -23  247.83   45.53
   1  -1 -22  -10.67   21.51
   1  -1 -22    1.75   21.26
   1  -1 -22   -8.56   22.86
   1  -1 -22   10.00   16.72
   1  -1 -22   22.56   27.88
   1  -1 -21   90.45   32.61
   1  -1 -21  111.50   43.67
   1  -1 -21  153.90   40.03
   1  -1 -21  112.42   40.13
   1  -1 -21   92.12   33.58
   1  -1 -20    9.50   19.19
   1  -1 -20  -20.80   26.46
   1  -1 -20  -29.80   30.78
   1  -1 -20   -9.93   25.08
   1  -1 -20   57.95  173.89
   1  -1 -20   -6.03   21.75
   1  -1 -19   42.04   37.45
   1  -1 -19   66.47   30.95
   1  -1 -19   42.77   28.89
   1  -1 -19   86.20   35.26
   1  -1 -19  -43.85  170.78
   1  -1 -19  104.89   45.56
   1  -1 -18   75.74  141.03
   1  -1 -18   31.70   19.80
   1  -1 -18   36.40   33.84
   1  -1 -18   62.06   33.70
   1  -1 -18   34.20   26.60
   1  -1 -18   44.58   30.73
   1  -1 -17  496.54   84.78
   1  -1 -17  518.36   80.87
   1  -1 -17  598.13  134.45
   1  -1 -17  485.46   82.01
   1  -1 -17  518.00   81.62
   1  -1 -17  547.01   86.98
   1  -1 -16  200.51   49.80
   1  -1 -16  142.29   44.89
   1  -1 -16  143.72   45.28
  -1   1  16  193.69   45.40
   1  -1 -16  149.63   42.01
   1  -1 -16  128.97   38.29
   1  -1 -16  192.70   75.11
   1  -1 -15   40.27   25.66
   1  -1 -15   13.58   26.13
   1  -1 -15  114.62   39.19
   1  -1 -15   72.05   26.73
   1  -1 -15   49.11   39.65
   1  -1 -15   80.84   33.32
   1  -1 -15  104.84   35.43
  -1   1  15   -8.07   27.09
   1  -1 -14   89.15   33.54
   1  -1 -14  151.44   48.81
  -1   1  14   95.50   29.04
   1  -1 -14   79.89   23.05
   1  -1 -14  116.76   37.27
   1  -1 -14   85.61   34.85
   1  -1 -14   70.85   33.44
   1  -1 -14   63.11   25.82
   1  -1 -13  257.43   45.42
   1  -1 -13  276.74   54.89
   1  -1 -13  294.16   58.04
   1  -1 -13  251.53   42.80
   1  -1 -13  275.62   55.57
   1  -1 -13  205.19   41.35
   1  -1 -13  204.18   42.59
  -1   1  13  225.69   44.94
   1  -1 -13  232.37   49.61
   1  -1 -13  203.63   44.21
  -1   1  12  123.21   34.74
   1  -1 -12  137.24   32.47
   1  -1 -12  134.21   34.16
   1  -1 -12  182.37   43.08
   1  -1 -11    2.63   12.79
   1  -1 -11   11.99   20.93
  -1   1  11    1.55   16.93
   1  -1 -11   -1.19   20.19
   1  -1 -10  107.53   27.63
  -1   1  10  120.57   28.76
   1  -1 -10  114.87   29.81
   1  -1  -9  628.61   57.01
  -1   1   9  696.39   61.85
   1  -1  -9  625.78   62.00
  -1   1   8   -7.33   14.22
   1  -1  -8   -0.22   17.84
   1  -1  -8  -14.29   18.13
   1  -1  -7 1009.02   66.22
   1  -1  -7 1134.30   71.39
  -1   1   7 1052.58   66.99
  -1   1   6   11.64   15.32
   1  -1  -6   -3.95   15.28
   1  -1  -6   -6.75   13.92
   1  -1  -5  507.77   41.36
   1  -1  -5  426.34   37.49
  -1   1   5  492.81   40.59
   1  -1  -4 1510.35   62.61
   1  -1  -4 1583.97   61.27
  -1   1   4 1673.95   32.30
   1  -1  -3 1424.03   50.20
   1  -1  -3 1326.63   52.97
  -1   1   3 1357.83   33.08
  -1   1   2  257.30   15.99
   1  -1  -2  294.87   19.53
  -1   1   1  663.42   26.76
   1  -1  -1  716.43   21.28
  -1   1   0 3004.43   59.95
  -1   1  -1   37.23    4.81
  -1   1  -1   38.40    9.59
  -1   1  -2  253.85   16.31
  -1   1  -2  214.35   20.41
  -1   1  -2  216.16   19.02
  -1   1  -3 4203.05   79.97
  -1   1  -3 4147.70   91.25
  -1   1  -3 4053.53   80.25
   1  -1   3 4270.48   53.08
   1  -1   4  539.85   25.02
  -1   1  -4  502.08   37.57
  -1   1  -4  557.48   35.42
  -1   1  -4  487.32   29.34
  -1   1  -5  -10.23   14.73
  -1   1  -5    8.16   12.29
   1  -1   5    8.81    6.49
  -1   1  -5    4.81    9.30
  -1   1  -6 1108.53   62.10
  -1   1  -6 1202.33   64.53
  -1   1  -6 1059.64   44.18
  -1   1  -7 1302.30   71.96
  -1   1  -7 1259.92   48.38
   1  -1   7 1438.94   61.02
  -1   1  -7 1310.70   75.08
  -1   1  -8  751.17   37.33
  -1   1  -8  738.19   57.83
   1  -1   8  766.90   48.69
  -1   1  -8  812.57   64.38
  -1   1  -9 1413.14   83.71
   1  -1   9 1318.80   69.26
  -1   1  -9 1379.75   88.23
  -1   1 -10    7.56   17.62
  -1   1 -10    6.25   19.63
   1  -1  10    7.86    9.22
  -1   1 -11  352.90   53.12
   1  -1  11  352.58   42.05
  -1   1 -11  380.26   53.62
  -1   1 -11  353.80   48.19
  -1   1 -12   74.66   23.62
  -1   1 -12   68.73   28.50
  -1   1 -12   83.47   29.75
  -1   1 -12   57.52   29.03
  -1   1 -13   90.30   29.46
  -1   1 -13  140.95   35.98
  -1   1 -13   97.64   34.25
  -1   1 -13  102.57   31.39
  -1   1 -13  113.63   36.67
  -1   1 -13  103.23   29.75
  -1   1 -13   55.17   23.72
  -1   1 -13  137.68   40.46
  -1   1 -13  124.07   39.33
  -1   1 -13  106.21   32.53
  -1   1 -13   96.91   34.77
  -1   1 -13   83.04   27.69
  -1   1 -13  103.22   30.57
  -1   1 -14   33.41   24.34
  -1   1 -14   69.87   36.50
  -1   1 -14    8.16   14.89
  -1   1 -14   30.83   24.05
  -1   1 -14   -6.32   25.87
  -1   1 -14    2.25   13.90
  -1   1 -14    7.72   26.41
  -1   1 -14   26.47   25.70
  -1   1 -14   40.68   27.02
  -1   1 -14   10.92   14.64
  -1   1 -14   17.81   12.93
  -1   1 -15  429.41   76.38
  -1   1 -15  274.41   50.65
  -1   1 -15  312.43   60.87
  -1   1 -15  318.43   63.95
  -1   1 -15  252.30   51.06
  -1   1 -15  237.76   53.01
  -1   1 -15  317.58   61.17
  -1   1 -15  300.27   61.74
  -1   1 -15  184.60   44.88
  -1   1 -15  293.00   60.89
  -1   1 -15  348.72   65.24
  -1   1 -16  -13.32   23.81
  -1   1 -16   23.04   18.05
  -1   1 -16   44.60   25.94
  -1   1 -16   13.17   15.37
  -1   1 -16   12.72   23.41
  -1   1 -16  -10.53   34.12
  -1   1 -16   10.46   16.94
  -1   1 -16   32.07   29.55
  -1   1 -16   25.80   29.88
  -1   1 -16   20.84   21.38
  -1   1 -17  478.19   80.80
  -1   1 -17  392.17   73.89
  -1   1 -17  348.13   66.90
  -1   1 -17  410.73   68.97
  -1   1 -17  397.88   75.04
  -1   1 -17  312.14   65.42
  -1   1 -17  350.63   67.05
  -1   1 -17  319.15   56.53
  -1   1 -17  398.57   72.98
  -1   1 -18  287.58   61.01
  -1   1 -18  261.53   52.24
  -1   1 -18  253.61   59.51
  -1   1 -18  302.24   60.22
  -1   1 -18  283.33   64.11
  -1   1 -18  229.64   76.94
  -1   1 -18  279.61  100.93
  -1   1 -18  279.55   61.55
  -1   1 -18  237.33   55.96
  -1   1 -19  133.16   36.99
  -1   1 -19   90.88   35.68
  -1   1 -19  157.33   43.00
  -1   1 -19   95.80   35.90
  -1   1 -19  118.41   46.22
  -1   1 -19  100.92   39.25
  -1   1 -20  172.10   46.28
  -1   1 -20   17.89  128.12
  -1   1 -20  144.43   48.93
  -1   1 -20   96.75   30.20
  -1   1 -20  134.87   45.99
  -1   1 -20  145.25   43.96
  -1   1 -21   -3.00   22.65
  -1   1 -21  -16.49   13.84
  -1   1 -21   65.60   35.66
  -1   1 -21   -6.02   28.78
  -1   1 -21   15.07   15.69
  -1   1 -22   45.93   30.81
  -1   1 -22   22.52   24.49
  -1   1 -22   48.77   30.58
  -1   1 -23  -35.60   24.74
  -1   1 -23   -4.79   18.20
   1   0 -23  -20.86   17.89
   1   0 -23  118.02   99.97
   1   0 -23   55.46   27.68
   1   0 -22   46.87   26.83
   1   0 -22   78.21   31.10
   1   0 -22   39.93   20.69
   1   0 -22   24.37   24.10
   1   0 -21  262.18   57.94
   1   0 -21  365.37   68.02
   1   0 -21  301.62   62.47
   1   0 -21  266.03   59.83
   1   0 -21  452.90  168.81
   1   0 -21  315.07   54.32
   1   0 -20   17.82   26.68
   1   0 -20   38.08  150.00
   1   0 -20   14.07   18.29
   1   0 -20  -50.70   39.99
   1   0 -20  -46.20   33.99
   1   0 -20    9.90   23.16
   1   0 -19  437.04   74.61
   1   0 -19  514.54   84.14
   1   0 -19  508.72   80.86
   1   0 -19  532.87   85.79
   1   0 -19  541.85   80.50
   1   0 -19  473.98  136.44
   1   0 -19  530.51   84.37
   1   0 -18   23.74   30.85
   1   0 -18   38.49   24.66
   1   0 -18  -25.12   80.49
   1   0 -18   25.15   19.62
   1   0 -18   29.26   20.14
   1   0 -18   50.91   28.17
   1   0 -18   63.50   30.74
   1   0 -18   51.57   35.41
   1   0 -17  270.88   66.06
   1   0 -17  286.02   57.43
   1   0 -17  367.05   72.94
   1   0 -17  228.84   52.72
   1   0 -17  308.81   66.36
   1   0 -17  377.63   68.73
   1   0 -17  336.90   64.19
   1   0 -17  334.10   68.53
   1   0 -16  219.56   55.12
   1   0 -16  278.48   58.73
   1   0 -16  263.98   57.92
   1   0 -16  272.78   57.61
   1   0 -16  287.29   56.41
   1   0 -16  352.87   66.98
   1   0 -16  305.42   59.01
   1   0 -16  287.91   61.97
   1   0 -15  540.55   78.77
   1   0 -15  462.71   74.21
   1   0 -15  476.85   71.72
   1   0 -15  482.77   71.29
   1   0 -15  531.16   78.76
   1   0 -15  484.17   75.15
  -1   0  15  502.01   67.54
   1   0 -15  472.68   75.21
   1   0 -15  560.09   79.72
   1   0 -15  565.98   83.12
   1   0 -14   23.16   19.14
   1   0 -14   68.93   31.20
   1   0 -14   28.68   29.39
   1   0 -14   26.83   23.32
   1   0 -14   30.32   19.53
   1   0 -14   21.44   18.11
  -1   0  14   22.99   18.92
   1   0 -14   68.14   35.11
   1   0 -14   58.33   32.44
   1   0 -14   83.65   34.43
   1   0 -13  991.77  100.45
   1   0 -13  949.41   95.92
   1   0 -13  943.01   94.14
   1   0 -13  937.33   93.66
   1   0 -13 1040.45   94.66
   1   0 -13 1007.09   96.61
  -1   0  13  909.92   85.46
   1   0 -13  828.90   83.80
   1   0 -13  827.34   86.61
   1   0 -12 1323.63  103.64
  -1   0  12 1355.16   98.56
   1   0 -12 1248.88  103.70
   1   0 -12 1269.55   97.00
   1   0 -11 1108.88   90.86
  -1   0  11 1066.05   81.78
   1   0 -11 1119.99   78.90
   1   0 -10 2001.98   98.41
  -1   0  10 1875.57  103.69
   1   0 -10 2015.31  115.15
   1   0  -9   50.64   25.48
  -1   0   9   56.22   19.10
   1   0  -9   49.23   18.19
   1   0  -8  154.86   31.73
  -1   0   8  154.62   27.53
   1   0  -8  133.67   24.01
   1   0  -7  234.19   28.70
   1   0  -7  282.20   35.72
   1   0  -6  459.64   35.55
   1   0  -6  490.70   42.19
   1   0  -5   64.92   14.29
   1   0  -5   73.47   18.09
   1   0  -4 2376.26   62.53
   1   0  -4 2387.21   72.74
   1   0  -3 1151.21   37.78
   1   0  -3 1160.90   45.68
   1   0  -2    7.12    6.38
   1   0  -1 3940.32   56.37
  -1   0   0   19.42    5.05
   1   0   0   18.89    4.82
   1   0   1 1511.59   33.16
  -1   0  -1 1537.17   43.61
  -1   0  -2  122.76   16.70
   1   0   2  126.06   11.55
  -1   0  -3   89.43   15.18
  -1   0  -3   89.18   12.50
   1   0   3   81.14   11.42
   1   0   4 1002.79   40.99
  -1   0  -4  977.11   37.75
  -1   0  -4  997.01   50.74
  -1   0  -4 1057.14   54.02
  -1   0  -5  558.48   43.02
  -1   0  -5  502.60   42.08
  -1   0  -5  454.84   27.44
   1   0   5  475.29   32.01
  -1   0  -6   -2.04    6.44
   1   0   6    1.99    9.95
  -1   0  -6   11.46   17.69
  -1   0  -6   -7.75   15.05
   1   0   7   52.86   14.58
  -1   0  -7   42.94   20.64
  -1   0  -7   55.32   10.76
  -1   0  -7   61.48   20.21
   1   0   8  767.06   52.32
  -1   0  -8  783.72   63.78
  -1   0  -8  805.02   65.91
  -1   0  -9  398.37   46.79
  -1   0  -9  413.62   51.94
   1   0   9  426.06   42.73
  -1   0 -10  579.30   63.65
   1   0  10  553.65   52.11
  -1   0 -10  536.66   57.60
  -1   0 -11  218.34   39.74
   1   0  11  226.32   35.13
  -1   0 -11  229.16   42.50
  -1   0 -12  383.31   56.99
  -1   0 -12  348.77   56.13
  -1   0 -12  293.23   49.95
   1   0  12  326.64   44.80
  -1   0 -13  322.27   54.95
  -1   0 -13  313.74   55.20
  -1   0 -13  307.75   56.12
  -1   0 -13  324.40   57.68
  -1   0 -13  355.54   62.31
  -1   0 -13  326.38   53.84
  -1   0 -13  260.06   44.88
  -1   0 -13  258.02   50.41
  -1   0 -13  339.35   60.08
  -1   0 -13  295.59   55.44
  -1   0 -14   39.10   18.44
  -1   0 -14   69.36   26.24
  -1   0 -14   55.68   27.64
  -1   0 -14   46.15   26.50
  -1   0 -14   69.64   32.17
  -1   0 -14   33.73   28.11
  -1   0 -14   75.97   33.43
  -1   0 -14   66.94   28.50
  -1   0 -14   61.45   29.82
  -1   0 -14   39.18   17.53
  -1   0 -14   46.68   15.96
  -1   0 -15  134.90   46.52
  -1   0 -15   66.86   37.72
  -1   0 -15   39.67   25.29
  -1   0 -15   97.44   38.83
  -1   0 -15   67.95   35.23
  -1   0 -15  107.24   40.85
  -1   0 -15  133.44   48.33
  -1   0 -15   73.12   37.86
  -1   0 -15  111.52   38.83
  -1   0 -16   70.35   27.31
  -1   0 -16   74.25   33.97
  -1   0 -16   66.28   37.14
  -1   0 -16   85.17   37.83
  -1   0 -16   72.11   34.52
  -1   0 -16  118.78   40.42
  -1   0 -16  112.93   40.21
  -1   0 -16   39.11   30.34
  -1   0 -16   33.08   63.90
  -1   0 -17  219.97   57.51
  -1   0 -17  219.15   52.95
  -1   0 -17  258.80   60.88
  -1   0 -17  129.65   69.96
  -1   0 -17  260.40   63.17
  -1   0 -17  181.55   45.65
  -1   0 -17  237.62   50.61
  -1   0 -17  242.44   58.00
  -1   0 -17  273.88  109.06
  -1   0 -18   63.44   28.19
  -1   0 -18   74.05   34.21
  -1   0 -18   87.61   32.17
  -1   0 -18  119.48   40.75
  -1   0 -18   36.41   22.21
  -1   0 -18   94.71   38.26
  -1   0 -18  176.83  123.67
  -1   0 -18   90.04   37.01
  -1   0 -18   48.44   96.91
  -1   0 -19  326.74  138.71
  -1   0 -19  148.96   42.15
  -1   0 -19  151.10   50.20
  -1   0 -19  179.98   56.62
  -1   0 -19  199.23   52.79
  -1   0 -19  132.30   47.66
  -1   0 -19  206.50   48.85
  -1   0 -20  -21.56   25.45
  -1   0 -20   24.85   25.55
  -1   0 -20    4.44   24.13
  -1   0 -20   11.02   21.00
  -1   0 -20   13.52   26.63
  -1   0 -21   20.07   16.03
  -1   0 -21   29.39   25.76
  -1   0 -21   38.62   19.17
  -1   0 -21   50.94   30.90
  -1   0 -22  130.42   37.29
  -1   0 -22  106.56   36.01
  -1   0 -22  142.79   43.14
  -1   0 -23   17.05   11.68
   1   1 -23   38.93   21.02
   1   1 -23   53.53  102.09
   1   1 -23   90.76   35.19
   1   1 -22   17.41  136.95
   1   1 -22   22.34   23.93
   1   1 -22   48.05   31.75
   1   1 -22  -21.02   17.03
   1   1 -21  467.01  153.65
   1   1 -21  261.26   58.62
   1   1 -21  247.11   56.31
   1   1 -21  239.24   76.64
   1   1 -21  307.29   59.07
   1   1 -21  332.19   64.62
   1   1 -20   78.40   42.04
   1   1 -20   77.49   32.85
   1   1 -20   14.50  107.97
   1   1 -20   16.54   25.39
   1   1 -20   62.66   29.77
   1   1 -20   69.57   30.11
   1   1 -20   41.13   32.35
   1   1 -19   -8.72   69.61
   1   1 -19   52.09   32.06
   1   1 -19   32.38   24.50
   1   1 -19   27.65   29.01
   1   1 -19   15.29   35.21
   1   1 -19  -30.02   35.56
   1   1 -19   28.90   25.38
   1   1 -19  -23.02   31.64
   1   1 -18   81.08   38.43
   1   1 -18   68.09   28.74
   1   1 -18   84.37   36.03
   1   1 -18   47.47   28.48
   1   1 -18   65.17   28.44
   1   1 -18  101.75   35.36
   1   1 -18   98.44   39.70
   1   1 -18   48.13   30.77
   1   1 -17   18.28   22.41
   1   1 -17    3.05   20.67
   1   1 -17   81.39   40.31
   1   1 -17   35.27   25.09
   1   1 -17   15.55   23.09
   1   1 -17   31.13   24.78
   1   1 -17   13.12   28.51
   1   1 -17   69.94   35.87
   1   1 -17   42.51   31.45
   1   1 -16   41.69   20.13
   1   1 -16   64.56   40.65
   1   1 -16   65.22   31.30
   1   1 -16   87.35   35.08
   1   1 -16   61.73   19.33
   1   1 -16   53.03   29.53
   1   1 -16   45.25   31.21
   1   1 -16   39.41   21.60
   1   1 -16   97.75   34.50
   1   1 -16   45.13   33.00
   1   1 -15  292.33   55.95
   1   1 -15  259.14   55.32
   1   1 -15  332.10   57.79
   1   1 -15  309.92   55.82
   1   1 -15  221.80   43.12
   1   1 -15  256.81   55.32
   1   1 -15  267.51   53.35
   1   1 -15  334.31   61.27
   1   1 -15  310.85   62.41
   1   1 -15  310.02   58.29
   1   1 -15  261.84   55.31
   1   1 -14  368.92   59.73
   1   1 -14  386.11   62.51
   1   1 -14  426.38   66.25
   1   1 -14  379.87   58.69
   1   1 -14  463.42   69.94
  -1  -1  14  435.51   60.95
   1   1 -14  452.00   66.97
   1   1 -14  378.45   61.51
   1   1 -14  456.00   70.86
   1   1 -14  403.43   65.74
   1   1 -14  367.39   62.29
   1   1 -14  380.64   62.12
   1   1 -14  434.35   67.49
   1   1 -13  414.11   61.74
   1   1 -13  439.19   64.72
   1   1 -13  362.56   57.93
   1   1 -13  421.83   61.79
   1   1 -13  387.51   64.54
   1   1 -13  352.85   57.36
   1   1 -13  397.01   61.75
   1   1 -13  426.15   63.12
   1   1 -13  425.04   59.64
  -1  -1  13  464.71   61.09
   1   1 -13  414.86   63.22
  -1  -1  12  885.53   78.13
   1   1 -12  942.07   87.59
   1   1 -12  996.15   88.36
   1   1 -12  966.88   87.91
  -1  -1  11  389.53   48.84
   1   1 -11  365.22   55.83
   1   1 -10  274.60   33.52
   1   1 -10  268.86   46.06
  -1  -1  10  243.47   37.12
   1   1  -9  736.17   49.74
   1   1  -9  703.91   63.47
   1   1  -8  478.06   48.68
   1   1  -8  413.10   34.61
   1   1  -7   46.62   12.74
   1   1  -7   61.48   18.60
   1   1  -6  437.82   29.02
   1   1  -6  419.71   40.02
   1   1  -5 4083.22  110.08
   1   1  -5 3796.30   71.77
   1   1  -4 1109.43   31.08
   1   1  -4 1108.43   52.46
   1   1  -3 4117.43   89.87
   1   1  -2   40.40    9.82
  -1  -1   1  186.28   10.41
   1   1  -1  188.77   16.66
   1   1  -1  176.59   16.09
  -1  -1   0 1679.62   42.07
   1   1   0 1696.01   45.68
  -1  -1  -1   -0.85    8.26
   1   1   1    1.35    6.93
  -1  -1  -2  548.79   34.47
   1   1   2  548.32   30.37
  -1  -1  -3 4529.09  108.88
   1   1   3 4476.00   92.90
  -1  -1  -4  666.90   46.98
   1   1   4  682.19   39.72
  -1  -1  -5  173.36   29.65
   1   1   5  164.94   22.98
  -1  -1  -6 1703.15   86.91
   1   1   6 1707.74   74.26
  -1  -1  -6 1563.57   52.26
   1   1   7   -4.81   15.86
  -1  -1  -7   17.59   18.72
  -1  -1  -7   -0.34    5.43
   1   1   8  572.32   49.81
  -1  -1  -8  525.44   56.01
   1   1   9   69.86   22.48
  -1  -1  -9   77.68   28.33
  -1  -1 -10  244.03   44.12
   1   1  10  240.29   36.55
   1   1  11  175.53   36.90
  -1  -1 -11  145.97   34.94
  -1  -1 -11  195.26   42.44
  -1  -1 -12  126.57   39.45
  -1  -1 -12   66.16   32.72
  -1  -1 -12   71.22   28.28
  -1  -1 -12   73.69   30.20
   1   1  12  112.33   33.26
  -1  -1 -12   82.73   27.85
  -1  -1 -12   69.95   25.69
  -1  -1 -13  456.24   68.27
  -1  -1 -13  555.94   76.44
  -1  -1 -13  500.78   68.33
  -1  -1 -13  503.64   74.65
   1   1  13  483.96   62.10
  -1  -1 -13  542.08   76.28
  -1  -1 -13  458.60   67.74
  -1  -1 -13  536.04   75.67
  -1  -1 -13  409.71   65.09
  -1  -1 -13  505.66   66.82
  -1  -1 -13  417.72   63.93
  -1  -1 -14   -0.81   16.16
  -1  -1 -14   11.55   23.28
  -1  -1 -14    2.49   14.69
  -1  -1 -14  -64.53   68.58
  -1  -1 -14   -4.61   23.17
  -1  -1 -14  -10.66   20.29
  -1  -1 -14   15.99   13.93
  -1  -1 -14   18.89   20.16
  -1  -1 -14    0.53   19.40
  -1  -1 -14    6.58   25.15
  -1  -1 -15  156.79   47.96
  -1  -1 -15  189.08   44.64
  -1  -1 -15  107.67   52.57
  -1  -1 -15  126.74   38.57
  -1  -1 -15  217.22   99.85
  -1  -1 -15  123.22   41.32
  -1  -1 -15  205.38   51.95
  -1  -1 -15  135.47   44.54
  -1  -1 -15  159.67   46.45
  -1  -1 -15  161.24   45.09
  -1  -1 -16   -0.99   18.76
  -1  -1 -16   -5.56  123.46
  -1  -1 -16  -14.03   19.30
  -1  -1 -16   18.47   18.87
  -1  -1 -16   -2.80   28.98
  -1  -1 -16   -6.88   18.08
  -1  -1 -16  -20.87   19.96
  -1  -1 -16  -43.31   76.89
  -1  -1 -16   -3.21   18.67
  -1  -1 -17  407.37  157.32
  -1  -1 -17  371.46   65.92
  -1  -1 -17  524.30   84.18
  -1  -1 -17  531.79   85.22
  -1  -1 -17  500.42   83.52
  -1  -1 -17  475.97   81.06
  -1  -1 -17  519.09  124.88
  -1  -1 -17  420.00   79.35
  -1  -1 -17  462.41   70.29
  -1  -1 -18 -185.07  145.88
  -1  -1 -18  -22.80   34.08
  -1  -1 -18 -126.30  164.97
  -1  -1 -18    8.75   21.98
  -1  -1 -18  -17.03   23.83
  -1  -1 -18  -22.38   30.26
  -1  -1 -18   -6.98   23.07
  -1  -1 -18    7.86   22.94
  -1  -1 -19  100.39   36.39
  -1  -1 -19   40.90   28.21
  -1  -1 -19   88.88   31.39
  -1  -1 -19  122.92   43.28
  -1  -1 -19  136.23   45.02
  -1  -1 -19  149.39   44.34
  -1  -1 -20  227.35   57.96
  -1  -1 -20  285.22   62.54
  -1  -1 -20  286.26   60.05
  -1  -1 -20  244.53   55.23
  -1  -1 -20  157.20   40.41
  -1  -1 -21   18.30   26.60
  -1  -1 -21   17.99   19.82
  -1  -1 -21   18.42   22.73
  -1  -1 -22  -16.40   22.83
  -1  -1 -22   -6.64   15.47
  -1  -1 -22   21.54   24.15
  -1  -1 -22   27.45   25.92
  -1  -1 -23    7.70   12.45
  -1  -1 -23   41.14   23.59
   1   2 -23   12.10   21.12
   1   2 -23   39.89   27.32
   1   2 -22  -59.64   72.60
   1   2 -22   45.58   25.88
   1   2 -22   32.09  117.66
   1   2 -22   -4.82   13.91
   1   2 -21   29.30   17.78
   1   2 -21   -5.77   39.23
   1   2 -21   36.54   15.89
   1   2 -21   47.07   22.70
   1   2 -21   56.35   96.54
   1   2 -20   67.61   31.31
   1   2 -20   43.42   57.48
   1   2 -20   56.08   32.40
   1   2 -20  102.76   47.45
   1   2 -20   83.10   38.32
   1   2 -20   92.72   35.13
   1   2 -19  242.83   59.03
   1   2 -19  182.92   55.38
   1   2 -19  274.74   59.16
   1   2 -19  273.15   55.89
   1   2 -19  203.65   54.09
   1   2 -19  223.05   56.45
   1   2 -19  283.33   62.80
   1   2 -18   -9.20   32.81
   1   2 -18  -26.27   31.14
   1   2 -18  -11.55   20.87
   1   2 -18    0.82   32.72
   1   2 -18  -16.55   32.69
   1   2 -18  -32.73   28.00
   1   2 -18    1.39   19.26
   1   2 -18   42.27   26.57
   1   2 -17   71.81   34.46
   1   2 -17   67.25   41.13
   1   2 -17   27.26   17.49
   1   2 -17   45.56   30.28
   1   2 -17   78.01   44.22
   1   2 -17   17.44   21.25
   1   2 -17   90.53   36.71
   1   2 -17   51.15   23.54
   1   2 -17  104.21   38.65
   1   2 -17   63.16   31.00
   1   2 -16  365.74   67.06
   1   2 -16  344.61   67.17
   1   2 -16  322.52   66.20
   1   2 -16  354.83   64.48
   1   2 -16  361.06   65.96
   1   2 -16  275.57   56.28
   1   2 -16  349.77   65.80
   1   2 -16  387.50   71.53
   1   2 -16  346.45   60.03
   1   2 -16  318.33   63.27
   1   2 -16  359.18   65.42
   1   2 -15  539.66   79.99
   1   2 -15  555.15   78.38
   1   2 -15  534.30   78.74
   1   2 -15  490.46   77.37
   1   2 -15  502.43   71.78
   1   2 -15  473.81   72.63
   1   2 -15  520.13   71.06
   1   2 -15  483.39   73.72
   1   2 -15  582.08   79.84
   1   2 -15  528.13   78.41
   1   2 -15  577.58   79.77
   1   2 -15  549.39   75.27
   1   2 -15  541.14   76.14
   1   2 -14   -5.08   14.78
   1   2 -14   10.12   25.14
   1   2 -14   17.08   30.37
   1   2 -14   -5.07   22.22
   1   2 -14    0.75   23.25
   1   2 -14    9.69   20.21
   1   2 -14  -22.77   18.19
   1   2 -14    7.77   17.32
   1   2 -14   27.95   24.76
   1   2 -14   38.60   24.64
   1   2 -14  -23.06   24.24
   1   2 -14   25.47   12.77
   1   2 -14  -17.14   24.94
   1   2 -14  -11.86   27.12
   1   2 -13   86.84   40.60
   1   2 -13   40.07   18.55
   1   2 -13   64.81   25.49
   1   2 -13   23.57   25.12
   1   2 -13   91.39   38.25
   1   2 -13   64.54   24.46
   1   2 -13   62.92   26.80
   1   2 -13   76.33   30.72
   1   2 -13   95.44   27.00
   1   2 -13   68.56   29.25
  -1  -2  13   51.22   19.87
   1   2 -13   68.85   32.45
   1   2 -13   27.30   22.03
   1   2 -13   91.07   33.38
   1   2 -13   28.99   17.88
   1   2 -12  701.67   76.34
  -1  -2  12  744.15   70.54
   1   2 -12  817.26   83.04
   1   2 -12  778.53   78.63
   1   2 -11  670.53   69.82
  -1  -2  11  719.01   65.66
   1   2 -11  644.62   70.57
   1   2 -10 1968.85  113.13
   1   2  -9   84.68   26.27
   1   2  -8  204.51   21.04
   1   2  -8  241.31   39.45
   1   2  -7  469.01   27.61
   1   2  -7  522.21   49.97
   1   2  -6  943.02   32.70
   1   2  -6 1180.88   67.07
   1   2  -5 2427.10   88.42
   1   2  -4 1977.79   73.81
   1   2  -3   17.59   12.94
  -1  -2   2   52.41    6.28
   1   2  -2   46.86   12.53
   1   2  -2   45.23   12.43
  -1  -2   1  773.38   29.08
   1   2  -1  773.90   38.08
   1   2  -1  760.77   38.79
  -1  -2   0  260.58   22.81
   1   2   0  274.06   23.99
  -1  -2  -1  262.43   25.28
   1   2   1  257.78   24.64
  -1  -2  -2  167.86   23.57
   1   2   2  177.74   23.67
   1   2   3  224.41   28.04
  -1  -2  -3  240.05   29.03
  -1  -2  -4  971.99   62.49
   1   2   4  992.40   54.86
  -1  -2  -5 1435.06   79.30
   1   2   5 1366.63   68.47
  -1  -2  -6   38.07   21.48
   1   2   6   46.74   20.99
   1   2   7   18.38   18.38
  -1  -2  -7   -0.86   20.76
   1   2   8  582.93   54.67
  -1  -2  -8  635.74   66.15
  -1  -2  -9  110.76   33.86
   1   2   9   75.95   24.43
  -1  -2 -10  468.88   62.32
   1   2  10  432.84   52.41
   1   2  11   70.59   23.70
  -1  -2 -11   51.29   21.49
  -1  -2 -11   55.41   28.45
  -1  -2 -12  275.44   53.11
  -1  -2 -12  257.10   49.83
  -1  -2 -12  299.18   51.20
  -1  -2 -12  242.41   48.61
   1   2  12  288.05   48.55
  -1  -2 -12  338.85   57.28
  -1  -2 -12  357.37   60.54
  -1  -2 -12  306.91   56.13
  -1  -2 -12  302.19   52.33
  -1  -2 -12  355.81   57.02
  -1  -2 -13  266.99   55.12
  -1  -2 -13  256.95   50.28
  -1  -2 -13  309.95   57.44
  -1  -2 -13  261.84   53.87
  -1  -2 -13  307.47   56.42
   1   2  13  261.85   49.81
  -1  -2 -13  237.85   48.62
  -1  -2 -13  288.01   57.08
  -1  -2 -13  258.49   54.05
  -1  -2 -13  249.19   96.81
  -1  -2 -14   66.30   24.44
  -1  -2 -14   83.53   29.61
   1   2  14   42.45   19.48
  -1  -2 -14   56.31  105.66
  -1  -2 -14   74.68   33.14
  -1  -2 -14   80.62   30.26
  -1  -2 -14   21.93   27.75
  -1  -2 -14   42.76   30.47
  -1  -2 -14   51.58   37.52
  -1  -2 -14  100.35   34.88
  -1  -2 -15  264.39   60.74
  -1  -2 -15  306.60   68.03
  -1  -2 -15  284.84   58.53
  -1  -2 -15  243.80   54.52
  -1  -2 -15  188.33  131.50
  -1  -2 -15  259.99   49.82
  -1  -2 -15  235.55   51.94
  -1  -2 -15  242.33   54.90
  -1  -2 -15  271.90   57.05
  -1  -2 -16  102.78   41.00
  -1  -2 -16   76.21   43.25
  -1  -2 -16   92.40   35.61
  -1  -2 -16   34.93   22.91
  -1  -2 -16   79.76   35.59
  -1  -2 -16   54.25   32.26
  -1  -2 -16   76.78   31.55
  -1  -2 -17   -9.47   21.01
  -1  -2 -17  -22.68   27.33
  -1  -2 -17   20.47   18.56
  -1  -2 -17   -1.83   24.83
  -1  -2 -17   34.07   27.20
  -1  -2 -17  -23.82   24.43
  -1  -2 -17  -26.88   28.28
  -1  -2 -18  -92.20  145.45
  -1  -2 -18  -35.52   34.56
  -1  -2 -18    6.59   30.31
  -1  -2 -18  -23.51   20.68
  -1  -2 -18   18.18   24.97
  -1  -2 -18   14.64   23.35
  -1  -2 -18  -23.21   22.25
  -1  -2 -19  293.13   57.14
  -1  -2 -19  259.49   57.17
  -1  -2 -19  320.39   65.70
  -1  -2 -19  428.41  149.88
  -1  -2 -19  265.69   58.69
  -1  -2 -19  282.69   54.99
  -1  -2 -19  329.77   68.17
  -1  -2 -20   12.71   18.43
  -1  -2 -20  -10.53   18.70
  -1  -2 -20  -15.91   23.81
  -1  -2 -20  -34.20   30.35
  -1  -2 -20  -17.58   27.90
  -1  -2 -21  116.55   38.87
  -1  -2 -21   48.63   27.38
  -1  -2 -21   54.18   20.52
  -1  -2 -21  118.77   44.90
  -1  -2 -22  -22.52   26.58
  -1  -2 -22   -6.57   16.60
  -1  -2 -22   29.85   22.93
  -1  -2 -22    0.28   13.46
  -1  -2 -23   17.45   17.23
   1   3 -23  161.08   38.28
   1   3 -23   41.98   91.30
   1   3 -22  -21.79   25.50
   1   3 -22  -30.94   95.43
   1   3 -22   -4.28   59.61
   1   3 -21  121.49   40.57
   1   3 -21  161.58   69.73
   1   3 -21  140.61   46.57
   1   3 -20  -42.03   24.74
   1   3 -20  -13.97   27.95
   1   3 -20   -5.23   25.08
   1   3 -20    4.00   36.56
   1   3 -20   30.11   26.66
   1   3 -19   31.88   29.76
   1   3 -19  -14.11   34.72
   1   3 -19   14.53   28.25
   1   3 -19   34.66   28.75
   1   3 -19   42.53   25.19
   1   3 -19   49.79   29.47
   1   3 -19  -12.00   25.65
   1   3 -19    4.91   15.99
   1   3 -18  260.24   61.07
   1   3 -18  257.39   57.09
   1   3 -18  261.81   61.47
   1   3 -18  284.44   55.09
   1   3 -18  256.50   51.87
   1   3 -18  332.22   67.99
   1   3 -18  268.84   60.93
   1   3 -18  293.22   64.32
   1   3 -18  309.70   57.93
   1   3 -17  658.14   96.55
   1   3 -17  606.26   84.45
   1   3 -17  466.30   77.67
   1   3 -17  656.82   86.56
   1   3 -17  520.71   84.97
   1   3 -17  535.78   82.37
   1   3 -17  602.98   84.27
   1   3 -17  611.08   90.37
   1   3 -17  635.33   86.21
   1   3 -16  285.60   58.93
   1   3 -16  176.06   47.80
   1   3 -16  229.61   49.57
   1   3 -16  263.24   53.51
   1   3 -16  261.47   58.41
   1   3 -16  260.45   64.42
   1   3 -16  199.90   52.10
   1   3 -16  263.54   53.51
   1   3 -16  268.19   59.88
   1   3 -16  197.41   48.41
   1   3 -16  195.95   52.14
   1   3 -16  256.76   61.48
   1   3 -15  374.53   62.54
   1   3 -15  448.29   72.74
   1   3 -15  373.82   69.12
   1   3 -15  363.57   64.86
   1   3 -15  344.36   60.98
   1   3 -15  410.33   68.10
   1   3 -15  391.42   67.77
   1   3 -15  389.63   60.53
   1   3 -15  376.82   65.47
   1   3 -15  342.26   66.57
   1   3 -15  417.89   71.54
   1   3 -15  407.70   65.06
   1   3 -15  350.98   60.89
   1   3 -15  384.30   67.76
   1   3 -15  379.79   66.58
   1   3 -14  395.97   63.53
   1   3 -14  325.36   54.26
   1   3 -14  393.93   65.04
   1   3 -14  368.38   65.85
   1   3 -14  344.85   61.60
   1   3 -14  418.96   68.99
   1   3 -14  300.79   58.51
   1   3 -14  384.00   66.15
   1   3 -14  364.69   61.92
   1   3 -14  368.88   65.58
   1   3 -14  326.06   55.08
   1   3 -14  354.20   65.19
   1   3 -14  302.02   56.63
   1   3 -14  343.21   61.29
   1   3 -14  352.45   62.75
   1   3 -14  407.98   69.04
   1   3 -13   99.02   27.09
   1   3 -13  102.13   36.22
   1   3 -13  101.91   36.26
   1   3 -13   90.97   31.02
   1   3 -13   98.74   27.08
   1   3 -13   82.96   33.20
   1   3 -13   66.59   29.19
   1   3 -13   75.86   35.67
   1   3 -13   75.42   27.68
   1   3 -13  123.56   37.59
   1   3 -13  119.82   33.66
   1   3 -13  102.86   35.61
   1   3 -13  104.48   33.56
   1   3 -13   91.07   36.19
   1   3 -13  103.57   28.01
  -1  -3  12 1851.73  109.01
   1   3 -12 2137.24  139.30
   1   3 -12 1877.95  132.14
   1   3 -12 1973.61  130.91
   1   3 -12 1899.11  131.26
   1   3 -12 2146.73  138.56
   1   3 -12 1894.13  132.48
   1   3 -12 1867.29  132.57
   1   3 -12 1838.77  124.11
   1   3 -12 1929.06  127.40
   1   3 -11  151.30   35.50
   1   3 -11  121.36   35.38
   1   3 -10 1416.24   96.12
   1   3  -9    1.61   15.98
   1   3  -8   34.94   16.56
   1   3  -7  585.30   53.22
   1   3  -6 3610.97  123.44
   1   3  -5  171.28   28.47
   1   3  -4  333.89   35.24
   1   3  -3 1488.47   60.34
   1   3  -3 1522.47   68.19
  -1  -3   3 1439.61   36.39
   1   3  -2   86.88   20.28
   1   3  -2   88.95   19.08
  -1  -3   2   80.58   12.59
  -1  -3   1  538.65   32.86
   1   3  -1  576.31   39.36
   1   3  -1  565.08   39.93
   1   3   0  265.80   28.36
  -1  -3   0  246.20   25.24
   1   3   1  285.57   31.30
  -1  -3  -1  310.66   33.07
  -1  -3  -2  295.24   34.49
   1   3   2  254.38   28.23
  -1  -3  -3  769.58   55.88
   1   3   3  705.37   49.86
   1   3   4  601.73   49.62
  -1  -3  -4  632.98   54.35
   1   3   5    8.34   19.53
  -1  -3  -5   19.48   22.74
   1   3   6   15.13   16.98
  -1  -3  -6   -7.88   24.40
  -1  -3  -7    9.41   24.55
   1   3   7   11.05   17.22
  -1  -3  -8 3477.05  159.01
   1   3   8 3440.67  141.01
  -1  -3  -9   25.12   22.84
   1   3   9   42.91   21.91
  -1  -3 -10  388.65   59.03
   1   3  10  383.24   52.94
  -1  -3 -11  609.61   70.11
  -1  -3 -11  623.51   78.44
   1   3  11  607.04   69.04
  -1  -3 -11  693.64   81.57
   1   3  12   54.07   28.62
  -1  -3 -12   -8.22   22.85
  -1  -3 -12   34.40   19.68
  -1  -3 -12   10.99   17.86
  -1  -3 -12   54.37   23.07
  -1  -3 -12  -29.06   92.42
  -1  -3 -12   39.55   21.63
  -1  -3 -12   38.80   22.57
  -1  -3 -12   47.49   25.98
  -1  -3 -12   58.72   28.42
  -1  -3 -13   -6.07   17.49
  -1  -3 -13  -64.92  113.69
  -1  -3 -13    2.64   22.89
  -1  -3 -13    4.03   19.41
  -1  -3 -13  -40.29   35.23
  -1  -3 -13    4.30   18.15
  -1  -3 -13    1.51   19.67
  -1  -3 -13   30.12   25.02
  -1  -3 -13   -3.51   15.00
   1   3  13    8.53   25.36
  -1  -3 -14  340.69   59.82
  -1  -3 -14  292.67   60.75
  -1  -3 -14  319.74   66.03
  -1  -3 -14  339.09   65.04
  -1  -3 -14  349.54  120.34
  -1  -3 -14  365.20   68.38
  -1  -3 -14  368.91   65.18
  -1  -3 -14  444.87   75.07
   1   3  14  317.76   55.90
  -1  -3 -14  404.37   66.70
  -1  -3 -15   57.80   28.23
  -1  -3 -15   69.67   34.17
  -1  -3 -15   41.60   27.04
  -1  -3 -15  124.01   39.75
  -1  -3 -15  164.93  134.52
  -1  -3 -15  146.46   42.64
  -1  -3 -15  107.42   39.81
  -1  -3 -15   90.62   44.86
  -1  -3 -16   38.05   29.27
  -1  -3 -16   23.61  126.94
  -1  -3 -16    2.11   18.06
  -1  -3 -16  -19.29   33.01
  -1  -3 -16   14.91   18.34
  -1  -3 -16   18.19   17.22
  -1  -3 -16    0.69   19.89
  -1  -3 -16   30.87   28.59
  -1  -3 -17  363.87   70.57
  -1  -3 -17  278.04   66.57
  -1  -3 -17  369.95   66.83
  -1  -3 -17  303.95   65.96
  -1  -3 -17  431.80   76.51
  -1  -3 -17  322.16   64.80
  -1  -3 -17  205.19  138.71
  -1  -3 -18  202.94   52.15
  -1  -3 -18  138.17   45.32
  -1  -3 -18  132.03   44.08
  -1  -3 -18  183.88   52.34
  -1  -3 -18  205.12   48.73
  -1  -3 -18  107.42   38.15
  -1  -3 -19  153.88   44.30
  -1  -3 -19  128.89   39.26
  -1  -3 -19  132.70   39.24
  -1  -3 -19  120.13   45.45
  -1  -3 -19  118.18   33.29
  -1  -3 -19  179.90   48.49
  -1  -3 -19  143.11  114.26
  -1  -3 -20    0.23   25.01
  -1  -3 -20   42.43   25.71
  -1  -3 -20   -8.50   20.05
  -1  -3 -20   47.49   25.84
  -1  -3 -20    2.52   20.81
  -1  -3 -21   -0.22   18.36
  -1  -3 -21   18.92   22.95
  -1  -3 -21   -1.58   19.13
  -1  -3 -21   -2.59   13.69
  -1  -3 -22   42.71   24.41
  -1  -3 -22   36.40   23.89
  -1  -3 -22    9.95   12.74
   1   4 -22  103.72   30.45
   1   4 -22  125.29   67.51
   1   4 -22  144.96   52.21
   1   4 -21   16.60   30.55
   1   4 -21   -0.61   30.75
   1   4 -21   38.78   29.05
   1   4 -20  -17.14   23.29
   1   4 -20  -52.18   28.29
   1   4 -20  -39.04   38.93
   1   4 -20   25.05   31.59
   1   4 -19  717.22  102.94
   1   4 -19  532.23   86.30
   1   4 -19  628.48   84.26
   1   4 -19  456.39   72.36
   1   4 -19  396.05   79.30
   1   4 -19  402.98   73.22
   1   4 -18   10.12   23.27
   1   4 -18   32.96   30.14
   1   4 -18   35.71   23.86
   1   4 -18   -9.75   20.06
   1   4 -18    9.27   26.88
   1   4 -18   50.86   45.21
   1   4 -18   18.97   28.92
   1   4 -18   25.51   37.48
   1   4 -17  348.03   72.01
   1   4 -17  369.52   68.94
   1   4 -17  372.93   67.97
   1   4 -17  309.40   68.28
   1   4 -17  286.18   66.85
   1   4 -17  330.35   63.70
   1   4 -17  411.31   72.07
   1   4 -17  370.54   73.04
   1   4 -17  334.15   61.21
   1   4 -17  344.05   65.21
   1   4 -16    3.32   21.85
   1   4 -16   38.16   21.17
   1   4 -16   10.86   18.46
   1   4 -16   43.11   41.53
   1   4 -16  -12.58   24.68
   1   4 -16   49.21   37.78
   1   4 -16   11.07   19.00
   1   4 -16    2.83   28.47
   1   4 -16  -34.51   38.70
   1   4 -16    5.71   17.32
   1   4 -16   24.28   22.93
   1   4 -16  -18.51   29.78
   1   4 -16   72.58   33.61
   1   4 -15  -10.04   32.73
   1   4 -15    3.71   22.13
   1   4 -15   -1.61   15.69
   1   4 -15  -25.97   22.67
   1   4 -15    1.46   25.68
   1   4 -15    9.40   25.72
   1   4 -15    1.94   24.80
   1   4 -15  -15.48   15.30
   1   4 -15   34.04   25.39
   1   4 -15   -9.09   27.34
   1   4 -15   21.83   32.29
   1   4 -15    6.18   20.52
   1   4 -15  -20.38   32.48
   1   4 -15   29.43   26.93
   1   4 -14    1.25   22.47
   1   4 -14    4.85   24.58
   1   4 -14   24.05   20.07
   1   4 -14   -7.15   21.13
   1   4 -14   -0.84   21.88
   1   4 -14  -13.46   16.28
   1   4 -14   17.48   21.05
   1   4 -14   -9.28   16.32
   1   4 -14   18.41   18.26
   1   4 -14  -23.58   19.00
   1   4 -14   22.60   24.52
   1   4 -14  -20.20   15.89
   1   4 -14  -29.31   27.13
   1   4 -14  -21.02   19.43
   1   4 -13  375.47   64.77
   1   4 -13  304.31   55.04
   1   4 -13  423.88   70.25
   1   4 -13  365.22   63.11
   1   4 -13  317.02   55.29
   1   4 -13  360.56   64.85
   1   4 -13  368.10   62.33
   1   4 -13  377.58   65.65
   1   4 -13  311.52   61.76
   1   4 -13  332.62   58.34
   1   4 -13  375.46   62.03
   1   4 -13  341.95   57.97
   1   4 -13  361.56   67.20
   1   4 -13  347.07   58.13
   1   4 -13  315.27   56.65
   1   4 -12   26.15   22.31
   1   4 -12   34.62   22.75
   1   4 -12    5.46   13.25
   1   4 -12   43.20   28.61
   1   4 -12   28.76   21.64
   1   4 -12   23.97   16.05
   1   4 -12   22.47   21.42
   1   4 -12   17.53   21.06
   1   4 -12   34.27   27.57
   1   4 -12   66.67   31.43
   1   4 -12   42.76   31.13
   1   4 -12   46.68   29.68
   1   4 -12   36.83   22.99
   1   4 -12   40.50   21.53
   1   4 -12   -3.12   22.13
   1   4 -11  874.63   80.56
   1   4 -11  905.94   92.55
   1   4 -11  872.75   84.07
   1   4 -10  758.67   74.28
   1   4 -10  822.39   79.73
   1   4  -9    0.07   14.91
   1   4  -8   97.69   27.19
   1   4  -7   76.86   25.56
   1   4  -6    4.43   14.62
   1   4  -5   32.85   14.06
  -1  -4   4 1851.17   48.75
   1   4  -4 1914.07   87.96
   1   4  -3   88.78   19.97
   1   4  -3   94.74   21.91
  -1  -4   3   88.30   13.93
   1   4  -3   65.11   17.45
   1   4  -2  495.15   42.40
  -1  -4   2  454.79   32.59
   1   4  -2  513.92   41.77
   1   4  -1  976.33   56.48
  -1  -4   1  909.72   49.32
   1   4  -1  977.65   58.99
  -1  -4   0   90.87   19.40
   1   4   0   67.70   20.05
  -1  -4  -1 2748.40   99.73
   1   4   1 2894.52  101.81
  -1  -4  -2  125.12   26.97
   1   4   2  147.73   29.12
  -1  -4  -3  225.69   38.29
   1   4   3  229.03   33.15
   1   4   4   -2.90   18.33
  -1  -4  -4   10.56   20.28
  -1  -4  -5 1091.99   83.00
   1   4   5 1184.06   78.48
   1   4   6   35.26   19.26
  -1  -4  -6   22.59   22.66
   1   4   7  377.77   48.67
  -1  -4  -7  396.71   57.58
  -1  -4  -8  113.13   40.34
   1   4   8  116.22   30.44
  -1  -4  -9  145.59   39.88
   1   4   9  174.21   37.23
  -1  -4 -10  340.99   61.49
  -1  -4 -10  297.32   48.71
  -1  -4 -10  305.26   54.34
   1   4  10  327.00   50.10
  -1  -4 -11  108.76   32.86
  -1  -4 -11  131.46   69.73
  -1  -4 -11  131.50   33.76
  -1  -4 -11  126.15   38.84
   1   4  11   76.63   31.05
  -1  -4 -11   94.14   36.01
  -1  -4 -11   88.05   29.21
  -1  -4 -11  103.87   26.19
  -1  -4 -11   84.93   26.56
   1   4  11   59.73   29.21
  -1  -4 -12   51.56   22.04
  -1  -4 -12   67.60   26.77
  -1  -4 -12   78.38   75.81
  -1  -4 -12   35.53   24.15
  -1  -4 -12   52.93   30.50
   1   4  12   27.84   18.87
  -1  -4 -12   67.02   39.68
   1   4  12   19.21   19.84
  -1  -4 -12   12.73   17.05
  -1  -4 -12   84.52   31.15
  -1  -4 -12   69.08   26.30
   1   4  13   49.29   28.42
  -1  -4 -13   66.56   29.11
  -1  -4 -13   88.40   38.90
   1   4  13   38.22   19.05
  -1  -4 -13   28.64   19.31
  -1  -4 -13  -26.87   83.95
  -1  -4 -13  114.58   33.71
  -1  -4 -13   62.08   31.43
  -1  -4 -13   91.40   35.92
  -1  -4 -13   44.37   17.19
  -1  -4 -13  100.48   33.88
  -1  -4 -14   49.86   27.24
  -1  -4 -14   88.43   43.10
  -1  -4 -14   95.91   33.30
  -1  -4 -14   52.66   29.00
   1   4  14   38.87   18.28
   1   4  14   84.51   33.59
  -1  -4 -14   76.47   91.26
  -1  -4 -14   12.96   17.14
  -1  -4 -14   29.64   17.74
  -1  -4 -14   26.57   26.86
  -1  -4 -14   93.92   34.23
  -1  -4 -15   80.06   32.74
  -1  -4 -15   33.56   24.69
  -1  -4 -15  123.64   40.68
  -1  -4 -15   55.64   34.19
  -1  -4 -15   57.60  108.95
  -1  -4 -15   44.14   30.13
  -1  -4 -15   82.21   37.45
  -1  -4 -15   65.68   34.48
  -1  -4 -16   64.24   32.00
  -1  -4 -16   72.32   26.67
  -1  -4 -16   -3.76   26.04
  -1  -4 -16   26.86   24.71
  -1  -4 -16   46.52   23.58
  -1  -4 -16    7.22  107.26
  -1  -4 -16   93.33   35.78
  -1  -4 -16   78.56   36.97
  -1  -4 -17   10.19   13.76
  -1  -4 -17   25.13   35.03
  -1  -4 -17   -8.01  109.99
  -1  -4 -17  -17.38   34.37
  -1  -4 -17   32.57   20.63
  -1  -4 -17    4.04   23.06
  -1  -4 -17    8.53   23.54
  -1  -4 -18  188.15   52.88
  -1  -4 -18  197.46   55.28
  -1  -4 -18  156.61   42.07
  -1  -4 -18  169.95   50.84
  -1  -4 -18  241.41  102.64
  -1  -4 -18  156.52   42.82
  -1  -4 -18  183.97   47.51
  -1  -4 -19  -12.60   21.59
  -1  -4 -19   -1.71   27.16
  -1  -4 -19   57.72   32.53
  -1  -4 -19  104.68   37.65
  -1  -4 -19   -4.95   16.70
  -1  -4 -19   23.39   19.61
  -1  -4 -19   68.58   85.44
  -1  -4 -20  -30.94   21.93
  -1  -4 -20   -1.75   18.82
  -1  -4 -20   37.09   26.82
  -1  -4 -20   12.41   13.60
  -1  -4 -21   48.46   23.38
  -1  -4 -21   19.11   20.03
  -1  -4 -21   18.83   25.04
  -1  -4 -22  -12.31   11.89
  -1  -4 -22   -9.30   11.36
  -1  -4 -22   -2.36   16.63
   1   5 -22  135.01   48.00
   1   5 -22  165.51   62.66
   1   5 -22  152.52   36.69
   1   5 -21  298.06   54.91
   1   5 -21  271.28   47.07
   1   5 -21  307.12   60.62
   1   5 -21  220.20   44.13
   1   5 -20   23.66   29.66
   1   5 -20   29.91   16.94
   1   5 -20  -10.13   33.62
   1   5 -20   -3.03   28.56
   1   5 -19  119.29   46.43
   1   5 -19   79.49   35.32
   1   5 -19   74.13   33.76
   1   5 -19  129.10   37.62
   1   5 -19  137.72   43.45
   1   5 -19  128.59   44.97
   1   5 -18    4.82   14.71
   1   5 -18   41.56   34.38
   1   5 -18    1.49   27.63
   1   5 -18    1.15   23.72
   1   5 -18    4.19   18.16
   1   5 -18  -17.91   16.82
   1   5 -18  -27.26   28.80
   1   5 -18   39.73   27.15
   1   5 -18   -5.87   31.02
   1   5 -17   43.16   51.97
   1   5 -17   94.27   39.97
   1   5 -17   67.53   40.77
   1   5 -17   38.72   26.32
   1   5 -17   42.27   32.06
   1   5 -17   51.33   41.02
   1   5 -17   79.81   39.72
   1   5 -17   68.56   34.31
   1   5 -17   36.04   20.58
   1   5 -17    0.60   25.80
   1   5 -17   29.21   18.90
   1   5 -16   70.53   39.12
   1   5 -16   97.36   45.00
   1   5 -16   19.97   17.61
   1   5 -16   34.23   25.53
   1   5 -16   65.70   33.65
   1   5 -16   21.57   25.28
   1   5 -16   51.42   32.92
   1   5 -16   75.02   31.53
   1   5 -16   78.08   38.87
   1   5 -16  100.58   36.90
   1   5 -16   28.65   34.16
   1   5 -16   41.93   36.72
   1   5 -15  417.94   70.94
   1   5 -15  463.80   71.88
   1   5 -15  475.03   76.20
   1   5 -15  454.18   76.24
   1   5 -15  449.09   83.66
   1   5 -15  268.12   63.98
   1   5 -15  541.58   83.96
   1   5 -15  505.41   84.18
   1   5 -15  443.43   76.07
   1   5 -15  559.12   83.95
   1   5 -15  477.09   79.28
   1   5 -15  552.74   82.92
   1   5 -15  427.23   78.09
   1   5 -14    6.40   33.80
   1   5 -14   21.61   22.87
   1   5 -14   12.50   22.86
   1   5 -14    4.70   22.87
   1   5 -14    4.51   14.21
   1   5 -14  -18.86   26.56
   1   5 -14   12.50   26.87
   1   5 -14   46.21   28.45
   1   5 -14   31.63   15.26
   1   5 -14   -2.46   26.03
   1   5 -14   10.12   15.18
   1   5 -14   -2.72   18.92
   1   5 -14    5.59   31.36
   1   5 -14    0.87   28.79
   1   5 -13  470.38   75.87
   1   5 -13  420.23   64.83
   1   5 -13  467.10   74.36
   1   5 -13  563.59   80.60
   1   5 -13  453.70   70.45
   1   5 -13  527.71   77.13
   1   5 -13  428.60   62.42
   1   5 -13  480.64   71.34
   1   5 -13  538.98   77.65
   1   5 -13  473.42   74.11
   1   5 -13  444.33   72.74
   1   5 -13  450.79   66.46
   1   5 -13  508.74   75.55
   1   5 -13  456.58   72.38
   1   5 -13  427.27   68.75
   1   5 -12  976.24  102.46
   1   5 -12  974.09  104.58
   1   5 -12  886.80   98.00
   1   5 -12 1005.44  101.31
   1   5 -12  979.63   92.14
   1   5 -12  929.13   98.22
   1   5 -12  939.30   94.42
   1   5 -12  833.59   83.91
   1   5 -12  966.24  100.22
   1   5 -12  857.34   94.39
   1   5 -12  985.71   98.99
   1   5 -12  857.08   86.25
   1   5 -12  938.05   99.60
   1   5 -12  952.91  100.03
   1   5 -12  949.63  100.36
   1   5 -11   -3.50   18.71
   1   5 -11    9.76   25.37
   1   5 -11    2.44   18.55
   1   5 -11   15.32   16.69
   1   5 -11   45.68   28.50
   1   5 -11   14.64   23.51
   1   5 -11   25.11   17.93
   1   5 -11    9.14   17.40
   1   5 -11  -11.52   25.29
   1   5 -11    8.97   18.75
   1   5 -11   24.74   15.46
   1   5 -11    8.25   19.64
   1   5 -11  -14.36   20.10
   1   5 -10  727.07   79.52
   1   5 -10  599.23   70.62
   1   5  -9   96.72   31.35
   1   5  -9  130.48   36.60
   1   5  -8   12.10   15.07
   1   5  -7  286.10   44.55
   1   5  -6  330.44   46.04
   1   5  -5    7.57   13.93
  -1  -5   4  136.32   17.93
   1   5  -4  163.13   28.08
  -1  -5   3  703.87   43.42
   1   5  -3  719.36   57.40
   1   5  -3  720.81   52.84
   1   5  -2  164.08   26.59
  -1  -5   2  156.62   22.62
   1   5  -2  149.80   29.55
  -1  -5   1 1081.92   62.21
   1   5  -1 1107.54   68.52
   1   5  -1 1114.63   68.26
   1   5   0   34.23   16.49
  -1  -5   0   22.16   16.51
   1   5   1  744.72   58.97
  -1  -5  -1  696.18   57.10
  -1  -5  -2  692.26   60.49
   1   5   2  788.76   62.29
   1   5   3   11.74   17.26
  -1  -5  -3    2.11   17.40
   1   5   4  113.12   26.43
  -1  -5  -4  155.15   35.56
   1   5   5 1534.95   95.13
  -1  -5  -5 1475.83  104.80
   1   5   6 1684.07  105.21
  -1  -5  -6 1651.69  114.69
  -1  -5  -7  107.67   31.87
   1   5   7  102.06   29.23
  -1  -5  -8  290.62   56.72
   1   5   8  242.15   42.37
  -1  -5  -9   21.83   21.40
  -1  -5  -9    3.60   23.25
   1   5   9   19.99   16.49
  -1  -5 -10  836.72   91.33
   1   5  10  875.12   90.33
  -1  -5 -10  970.65   99.54
  -1  -5 -10  862.41   91.80
   1   5  10  940.62   93.65
  -1  -5 -10  994.54  105.59
  -1  -5 -10  984.53  104.59
  -1  -5 -11  120.72   43.43
   1   5  11   72.20   27.38
  -1  -5 -11   86.55   33.52
  -1  -5 -11  102.02   37.59
  -1  -5 -11  120.63   38.69
  -1  -5 -11   76.01   42.89
   1   5  11  100.05   37.66
  -1  -5 -11   69.88   25.93
  -1  -5 -11   74.01   31.53
  -1  -5 -12   47.15   25.40
  -1  -5 -12    1.75   14.98
  -1  -5 -12   -7.31   25.76
  -1  -5 -12    2.20   14.41
  -1  -5 -12  -59.13   46.80
   1   5  12   61.98   29.06
   1   5  12  -14.21   21.46
  -1  -5 -12   -9.29   21.23
  -1  -5 -12   19.52   31.94
  -1  -5 -12  -11.99   27.39
  -1  -5 -13   25.17   16.42
  -1  -5 -13   17.53   27.74
  -1  -5 -13   59.93   31.44
  -1  -5 -13  -17.21   63.40
  -1  -5 -13   20.34   25.26
  -1  -5 -13   -0.58   23.20
  -1  -5 -13    2.34   16.78
  -1  -5 -13   33.97   30.52
   1   5  13   41.32   34.61
   1   5  13   -3.32   25.17
  -1  -5 -14  138.71   65.94
  -1  -5 -14  110.36   34.45
  -1  -5 -14  181.53   51.89
  -1  -5 -14  208.35   52.57
  -1  -5 -14  152.97   41.52
  -1  -5 -14  175.39   49.19
   1   5  14  186.35   50.22
  -1  -5 -14  115.87   44.27
  -1  -5 -15   49.12   23.02
  -1  -5 -15   36.35   25.73
  -1  -5 -15    7.61   18.85
  -1  -5 -15   34.63   25.25
  -1  -5 -15   -1.76   64.74
  -1  -5 -15   32.68   28.05
  -1  -5 -15  -20.80   26.71
   1   5  15   67.42   33.56
  -1  -5 -16  107.55   72.18
  -1  -5 -16  192.20   53.24
  -1  -5 -16  153.28   49.96
  -1  -5 -16  145.46   45.28
   1   5  16  140.57   40.03
  -1  -5 -16  144.85   42.41
  -1  -5 -16  129.88   42.29
  -1  -5 -17   59.19   73.46
  -1  -5 -17   92.94   38.46
  -1  -5 -17   53.71   27.22
  -1  -5 -17   92.81   36.31
  -1  -5 -17   50.00   35.87
  -1  -5 -17   48.90   31.92
  -1  -5 -18   17.71   18.33
  -1  -5 -18   14.13   24.65
  -1  -5 -18   29.72   24.71
  -1  -5 -18   18.97   23.78
  -1  -5 -19  365.40   66.83
  -1  -5 -19  185.01   48.63
  -1  -5 -19  363.32   66.07
  -1  -5 -19  370.49   58.63
  -1  -5 -20  -34.69   27.77
  -1  -5 -20    4.47   14.45
  -1  -5 -20  -11.96   16.19
  -1  -5 -21  -37.28   18.62
  -1  -5 -21   -7.08   20.74
  -1  -5 -21  -24.14   16.88
   1   6 -22  177.19   45.58
   1   6 -22  299.80   61.65
   1   6 -21  -10.77   27.53
   1   6 -21  -13.95   28.24
   1   6 -21   15.38   21.31
   1   6 -20   -4.22   30.30
   1   6 -20   18.78   21.38
   1   6 -20  -39.74   22.14
   1   6 -20   45.42   30.17
   1   6 -20   16.46   19.34
   1   6 -19  249.58   53.45
   1   6 -19  228.71   51.97
   1   6 -19  233.08   60.24
   1   6 -19  208.35   54.51
   1   6 -19  301.54   61.56
   1   6 -19  235.99   55.50
   1   6 -18  -23.97   24.19
   1   6 -18   37.68   43.60
   1   6 -18    5.20   22.97
   1   6 -18    9.26   26.75
   1   6 -18    2.44   25.36
   1   6 -18  -10.87   27.96
   1   6 -18   24.90   21.83
   1   6 -18   25.54   42.81
   1   6 -17  177.31   45.40
   1   6 -17  196.35   53.11
   1   6 -17  167.66   47.70
   1   6 -17  171.91   46.15
   1   6 -17  187.79   57.11
   1   6 -17  176.18   52.68
   1   6 -17  238.36   58.13
   1   6 -17  146.39   55.28
   1   6 -17  178.42   70.74
   1   6 -17  168.79   49.29
   1   6 -17  168.37   48.44
   1   6 -16   -8.08   34.15
   1   6 -16   19.60   18.42
   1   6 -16   -7.49   18.82
   1   6 -16    0.30   19.37
   1   6 -16  -21.26   32.01
   1   6 -16   -2.98   25.11
   1   6 -16  -20.17   37.37
   1   6 -16  -11.49   26.67
   1   6 -16   -8.63   24.99
   1   6 -16   18.01   29.08
   1   6 -16   24.30   26.23
   1   6 -15  218.61   56.52
   1   6 -15  112.16   38.07
   1   6 -15  176.50   45.86
   1   6 -15  170.16   51.92
   1   6 -15  144.87   47.73
   1   6 -15  221.36   64.74
   1   6 -15  214.94   53.91
   1   6 -15  163.42   50.90
   1   6 -15  173.39   49.34
   1   6 -15  143.92   51.13
   1   6 -15  131.16   49.28
   1   6 -15  191.71   48.33
   1   6 -14   38.34   27.06
   1   6 -14   17.62   31.04
   1   6 -14   79.44   41.35
   1   6 -14   94.73   34.94
   1   6 -14  105.83   40.95
   1   6 -14  118.24   38.46
   1   6 -14   95.74   32.46
   1   6 -14   79.79   35.15
   1   6 -14   88.83   32.91
   1   6 -14   84.81   41.80
   1   6 -14   72.85   32.31
   1   6 -14   86.44   24.73
   1   6 -14   89.28   38.62
   1   6 -13  645.84   88.61
   1   6 -13  733.87   94.64
   1   6 -13  723.32   93.78
   1   6 -13  731.02   93.04
   1   6 -13  690.40   92.54
   1   6 -13  688.91   93.63
   1   6 -13  659.92   89.80
   1   6 -13  721.06   92.54
   1   6 -13  710.67   87.78
   1   6 -13  618.35   84.18
   1   6 -13  764.44   84.66
   1   6 -13  565.63   77.72
   1   6 -13  571.90   82.88
   1   6 -13  634.39   80.19
   1   6 -12  105.53   39.02
   1   6 -12   93.19   37.41
   1   6 -12   89.57   37.11
   1   6 -12   50.24   24.95
   1   6 -12  119.89   39.02
   1   6 -12  114.32   37.14
   1   6 -12   89.89   33.32
   1   6 -12   18.18   19.86
   1   6 -12  128.71   44.19
   1   6 -12   67.42   36.87
   1   6 -12   55.13   24.73
   1   6 -12  107.92   37.28
   1   6 -12   61.95   26.91
   1   6 -12   79.13   31.02
   1   6 -11  142.85   40.94
   1   6 -11  157.35   41.51
   1   6 -11  115.33   36.73
   1   6 -11  135.82   39.64
   1   6 -11  150.15   40.05
   1   6 -11  121.56   37.34
   1   6 -11  197.40   44.74
   1   6 -11  170.13   42.42
   1   6 -11  166.78   41.86
   1   6 -11  159.93   43.48
   1   6 -11  168.58   38.59
   1   6 -11  156.71   44.16
   1   6 -11  151.74   38.66
   1   6 -11  188.42   45.46
   1   6 -10  245.28   47.31
   1   6 -10  238.21   51.28
   1   6 -10  218.19   42.39
   1   6 -10  208.70   46.47
   1   6 -10  249.38   49.95
   1   6 -10  222.78   45.09
   1   6 -10  240.82   44.99
   1   6 -10  220.06   51.99
   1   6 -10  199.25   46.75
   1   6 -10  257.87   53.29
   1   6 -10  286.89   49.78
   1   6 -10  229.59   46.95
   1   6 -10  255.98   51.28
   1   6 -10  176.61   42.94
   1   6  -9   90.53   28.42
   1   6  -9  154.23   43.94
   1   6  -9  115.77   32.16
   1   6  -8 1821.96  114.27
   1   6  -8 1828.56  115.10
   1   6  -7  106.84   25.40
   1   6  -6   31.18   14.54
   1   6  -5   93.22   26.19
   1   6  -4  385.85   43.15
   1   6  -4  430.96   49.11
   1   6  -3    2.95   10.84
  -1  -6   3   -1.96    9.80
   1   6  -3    4.50   14.21
   1   6  -2 1298.34   81.42
   1   6  -2 1264.66   77.51
  -1  -6   2 1236.75   70.52
  -1  -6   1   17.62   14.89
   1   6  -1   14.30   12.23
   1   6  -1   34.79   19.81
  -1  -6   0  199.69   34.06
   1   6   0  168.81   31.35
   1   6   0  190.31   32.35
  -1  -6  -1 1050.65   77.77
   1   6   1 1122.55   78.75
   1   6   2  408.16   48.05
  -1  -6  -2  372.44   49.62
   1   6   3   30.01   23.79
  -1  -6  -3   16.22   21.82
   1   6   4  351.29   48.96
  -1  -6  -4  317.46   51.55
   1   6   5    1.88   16.70
  -1  -6  -5   -3.76   19.20
   1   6   6   59.51   24.98
  -1  -6  -6   13.78   19.21
  -1  -6  -7  124.38   42.54
   1   6   7  117.76   34.39
  -1  -6  -8   38.16   26.34
  -1  -6  -8   18.24   28.29
  -1  -6  -8   -6.22   18.97
   1   6   8   33.11   18.62
  -1  -6  -8  -38.55   21.26
   1   6   8  -24.99   26.13
  -1  -6  -9   98.24   41.74
  -1  -6  -9  125.21   40.39
  -1  -6  -9   64.98   25.82
  -1  -6  -9  107.72   33.85
   1   6   9   72.84   32.48
   1   6   9   71.35   29.87
  -1  -6  -9   63.37   29.18
  -1  -6  -9   77.76   34.12
  -1  -6 -10   73.55   33.67
  -1  -6 -10   96.94   38.27
   1   6  10   86.39   32.99
  -1  -6 -10   74.98   30.89
  -1  -6 -10   93.36   30.62
  -1  -6 -10  104.47   39.90
   1   6  10  123.26   38.72
  -1  -6 -10   59.51   24.72
  -1  -6 -11   -8.79   26.77
  -1  -6 -11   28.66   22.66
  -1  -6 -11   -8.11   19.85
   1   6  11    2.33   17.19
  -1  -6 -11   10.39   18.21
  -1  -6 -11   11.36   27.85
   1   6  11   -1.48   20.88
  -1  -6 -11   15.69   27.99
  -1  -6 -11    1.66   17.62
   1   6  12  231.43   53.80
  -1  -6 -12  250.96   61.80
   1   6  12  206.72   51.09
  -1  -6 -12  171.73   43.20
  -1  -6 -12  180.61   44.51
  -1  -6 -12  210.26   53.08
  -1  -6 -12  138.00   36.99
  -1  -6 -12  202.85   49.69
  -1  -6 -12  201.42   56.04
  -1  -6 -13  -59.12   35.60
  -1  -6 -13   21.77   27.37
  -1  -6 -13   25.71   23.47
  -1  -6 -13   -8.78   17.28
  -1  -6 -13  -33.00   30.29
   1   6  13   -8.18   14.45
  -1  -6 -13   -7.67   23.20
  -1  -6 -14   86.43   43.32
  -1  -6 -14   23.56   19.98
  -1  -6 -14   55.72   33.59
  -1  -6 -14   77.81   35.28
  -1  -6 -14   31.51   23.89
   1   6  14   50.82   26.46
  -1  -6 -14   12.33   19.89
  -1  -6 -15  110.56   37.86
  -1  -6 -15  112.64   39.33
   1   6  15   84.77   34.67
  -1  -6 -15  113.88   40.78
  -1  -6 -15  143.38   49.19
  -1  -6 -15  121.96   41.82
  -1  -6 -16   49.18   33.63
  -1  -6 -16   63.90   30.76
  -1  -6 -16   46.99   23.08
   1   6  16   73.85   34.32
  -1  -6 -16   67.20   37.83
  -1  -6 -17   29.65   29.02
   1   6  17   30.84   17.67
  -1  -6 -17    2.14   17.84
  -1  -6 -17   25.31   21.46
  -1  -6 -17   -8.84   20.68
  -1  -6 -18   49.12   24.18
  -1  -6 -18   75.32   34.73
  -1  -6 -18  108.62   35.83
  -1  -6 -18   48.61   25.97
  -1  -6 -19   45.61   25.22
  -1  -6 -19   51.14   24.08
  -1  -6 -19   38.66   23.68
  -1  -6 -19   55.96   25.69
  -1  -6 -20   12.78   16.35
  -1  -6 -20   -8.96   18.08
   1   7 -21   45.09   17.17
   1   7 -21  129.41   35.11
   1   7 -21  118.33   33.14
   1   7 -21   89.95   32.45
   1   7 -20   28.07   17.00
   1   7 -20   62.44   39.50
   1   7 -20  -19.59   22.36
   1   7 -20  -13.47   29.85
   1   7 -19   -2.91   22.61
   1   7 -19   35.01   21.28
   1   7 -19   -3.10   17.42
   1   7 -19   19.59   33.47
   1   7 -19   28.87   21.38
   1   7 -18   -6.14   29.85
   1   7 -18  -35.71   30.04
   1   7 -18    6.14   18.95
   1   7 -18  -47.84   29.82
   1   7 -18    1.40   32.24
   1   7 -18   15.78   19.00
   1   7 -18  -16.63   23.75
   1   7 -17   15.80   21.91
   1   7 -17    5.16   27.98
   1   7 -17   -8.46   25.02
   1   7 -17  -24.00   23.84
   1   7 -17  -15.62   28.19
   1   7 -17  -31.87   23.64
   1   7 -17    3.92   20.48
   1   7 -17   11.43   19.84
   1   7 -17  -19.74   30.83
   1   7 -16   14.39   25.67
   1   7 -16   93.13   36.13
   1   7 -16   64.97   20.70
   1   7 -16   18.65   22.99
   1   7 -16   81.78   32.63
   1   7 -16  132.05   48.78
   1   7 -16  125.08   48.02
   1   7 -16   99.72   51.96
   1   7 -16   98.72   46.81
   1   7 -16   27.16   25.71
   1   7 -16   56.47   28.42
   1   7 -15  124.01   39.75
   1   7 -15   89.44   37.39
   1   7 -15   79.13   40.60
   1   7 -15  133.00   48.26
   1   7 -15   95.45   44.03
   1   7 -15  105.69   46.87
   1   7 -15  110.43   42.82
   1   7 -15   98.42   34.56
   1   7 -15   82.16   24.95
   1   7 -15  101.44   37.85
   1   7 -15  151.76   57.25
   1   7 -14  232.83   57.94
   1   7 -14  256.53   58.56
   1   7 -14  378.19   69.20
   1   7 -14  231.49   58.60
   1   7 -14  248.10   55.90
   1   7 -14  308.03   66.32
   1   7 -14  349.11   69.12
   1   7 -14  286.75   58.03
   1   7 -14  348.46   62.22
   1   7 -14  321.55   69.32
   1   7 -14  337.25   70.85
   1   7 -13  177.21   49.11
   1   7 -13  291.49   63.06
   1   7 -13  202.29   53.18
   1   7 -13  197.31   51.05
   1   7 -13  210.70   57.05
   1   7 -13  252.64   59.69
   1   7 -13  274.12   58.98
   1   7 -13  255.42   59.06
   1   7 -13  245.13   50.50
   1   7 -13  239.42   56.75
   1   7 -13  260.55   60.49
   1   7 -13  181.17   52.41
   1   7 -13  227.99   54.05
   1   7 -12  444.21   70.50
   1   7 -12  484.15   74.82
   1   7 -12  520.76   79.20
   1   7 -12  473.49   78.51
   1   7 -12  432.04   65.71
   1   7 -12  532.39   81.35
   1   7 -12  500.35   74.62
   1   7 -12  548.97   83.12
   1   7 -12  523.11   84.94
   1   7 -12  519.16   80.52
   1   7 -12  574.06   85.07
   1   7 -12  542.77   83.88
   1   7 -12  513.78   81.14
   1   7 -12  456.35   67.10
   1   7 -11   -7.05   27.35
   1   7 -11   27.42   20.01
   1   7 -11  -12.01   14.66
   1   7 -11    4.94   19.62
   1   7 -11    7.72   22.85
   1   7 -11   15.77   14.33
   1   7 -11  -18.80   15.25
   1   7 -11   -5.80   22.44
   1   7 -11   19.12   22.88
   1   7 -11   15.43   19.61
   1   7 -11   19.53   26.65
   1   7 -11    8.45   21.83
   1   7 -11   37.49   26.64
   1   7 -11   17.95   37.68
   1   7 -10  181.27   44.43
   1   7 -10  315.07   61.43
   1   7 -10  267.20   47.58
   1   7 -10  259.03   55.50
   1   7 -10  253.10   48.10
   1   7 -10  220.15   48.26
   1   7 -10  240.97   51.83
   1   7 -10  270.53   58.78
   1   7 -10  268.55   59.14
   1   7 -10  286.96   57.39
   1   7 -10  211.15   43.44
   1   7 -10  252.67   53.16
   1   7 -10  301.14   57.75
   1   7 -10  262.44   54.61
   1   7  -9   16.36   19.19
   1   7  -9  -22.66   29.64
   1   7  -9  -29.87   25.53
   1   7  -9  -41.92   26.90
   1   7  -9  -14.80   24.61
   1   7  -9   -8.86   24.29
   1   7  -9    6.61   17.38
   1   7  -9  -12.44   14.29
   1   7  -9   -2.07   21.08
   1   7  -9   29.39   27.04
   1   7  -9    5.66   18.70
   1   7  -9  -27.66   30.59
   1   7  -9  -10.57   26.06
   1   7  -9   11.49   21.77
   1   7  -8   31.18   21.98
   1   7  -8   14.16   14.71
   1   7  -8  -11.94   19.51
   1   7  -8   -6.69   29.98
   1   7  -8   70.04   26.76
   1   7  -8   50.52   24.70
   1   7  -8   89.57   40.01
   1   7  -8    6.73   18.78
   1   7  -8   56.33   23.43
   1   7  -8   52.84   31.29
   1   7  -8   16.54   21.01
   1   7  -7   49.14   23.74
   1   7  -7   21.89   17.12
   1   7  -6  529.75   61.99
   1   7  -5  -15.49   14.06
   1   7  -4 2438.69  113.57
   1   7  -4 2282.78  120.88
   1   7  -3  196.62   35.00
   1   7  -3  187.97   35.93
   1   7  -2  120.44   27.88
   1   7  -2  100.38   28.12
  -1  -7   1  804.01   67.39
   1   7  -1  823.57   69.29
   1   7  -1  809.08   70.99
   1   7   0   12.85   15.82
   1   7   0   23.25   20.65
  -1  -7   0   15.13   20.62
  -1  -7  -1  174.50   37.84
   1   7   1  141.11   32.44
  -1  -7  -2   -2.34   21.73
   1   7   2   23.31   20.96
  -1  -7  -3   50.22   24.49
   1   7   3   64.40   31.16
  -1  -7  -4   87.73   29.46
   1   7   4   78.11   26.99
  -1  -7  -5  643.33   78.63
   1   7   5  614.82   72.23
   1   7   5  644.01   75.76
  -1  -7  -5  493.79   83.06
  -1  -7  -5  626.16   77.97
  -1  -7  -6  -21.87   30.90
   1   7   6   44.71   30.43
  -1  -7  -6  -12.40   28.45
  -1  -7  -6   16.80   13.63
   1   7   6  -19.91   19.30
  -1  -7  -7  316.81   68.75
  -1  -7  -7  421.95   62.45
  -1  -7  -7  497.65   77.19
   1   7   7  375.41   63.25
   1   7   7  393.52   60.62
  -1  -7  -7  454.37   69.12
   1   7   8  512.11   71.19
   1   7   8  499.04   71.06
  -1  -7  -8  421.80   64.93
  -1  -7  -8  481.73   80.50
  -1  -7  -8  329.29   76.60
  -1  -7  -8  450.17   73.12
  -1  -7  -9   38.16   32.76
   1   7   9    3.47   16.69
   1   7   9   19.57   23.28
  -1  -7  -9  -28.41   28.10
  -1  -7  -9   36.88   30.76
  -1  -7  -9    3.89   25.82
  -1  -7  -9   25.71   26.22
  -1  -7 -10  481.43   71.71
   1   7  10  522.10   77.10
  -1  -7 -10  341.12   75.75
  -1  -7 -10  459.02   76.20
  -1  -7 -10  417.57   76.35
   1   7  10  488.25   75.35
  -1  -7 -10  651.08   92.34
  -1  -7 -11   46.69   30.09
   1   7  11   25.72   20.68
  -1  -7 -11   15.45   19.60
  -1  -7 -11   26.44   24.36
  -1  -7 -11    0.46   17.96
  -1  -7 -12   54.39   33.80
   1   7  12   31.63   29.84
  -1  -7 -12   50.11   30.46
  -1  -7 -12   12.56   18.04
  -1  -7 -12    6.64   23.46
   1   7  13   19.68   21.30
  -1  -7 -13   -9.99   19.13
  -1  -7 -13   24.12   28.29
  -1  -7 -13  -27.42   19.11
  -1  -7 -13   11.29   15.30
  -1  -7 -14  143.29   39.41
   1   7  14   97.53   34.45
  -1  -7 -14   85.31   38.75
  -1  -7 -14   64.75   30.88
  -1  -7 -14   50.01   19.31
  -1  -7 -15  -38.77   32.61
  -1  -7 -15  -38.99   33.01
   1   7  15    1.16   16.83
  -1  -7 -15    7.77   20.33
  -1  -7 -15  -15.02   20.61
  -1  -7 -16  164.78   44.24
  -1  -7 -16  216.88   50.23
  -1  -7 -16  207.84   46.01
  -1  -7 -16  248.68   59.27
   1   7  16  214.93   51.40
  -1  -7 -17   30.96   20.08
   1   7  17  -22.03   17.94
  -1  -7 -17  -11.11   21.69
  -1  -7 -17   34.84   27.21
  -1  -7 -17    0.96   22.22
  -1  -7 -18   10.40   19.52
  -1  -7 -18   12.51   17.20
  -1  -7 -18   29.85   22.78
  -1  -7 -19    5.73   20.82
  -1  -7 -19   61.97   29.12
  -1  -7 -20   11.34   11.99
   1   8 -21   38.14   21.14
   1   8 -21   -7.31   15.22
   1   8 -20  -15.09   18.23
   1   8 -20   -5.83   21.49
   1   8 -20    1.20   16.43
   1   8 -20  -62.60   31.53
   1   8 -19    2.59   21.03
   1   8 -19   57.01   40.46
   1   8 -19   81.90   35.65
   1   8 -19   20.93   25.00
   1   8 -19   23.94   19.54
   1   8 -18  -43.09   39.92
   1   8 -18   20.27   25.64
   1   8 -18  -17.72   19.40
   1   8 -18  -37.95   29.84
   1   8 -18   61.51   35.12
   1   8 -18   54.58   31.99
   1   8 -18   14.45   15.66
   1   8 -17  140.82   49.22
   1   8 -17  104.78   37.29
   1   8 -17  137.68   44.61
   1   8 -17  163.99   52.20
   1   8 -17  141.73   45.89
   1   8 -17  167.52   47.85
   1   8 -17  166.07   51.19
   1   8 -17  206.31   56.40
   1   8 -17  125.12   43.71
   1   8 -16   20.13   18.80
   1   8 -16   26.95   33.54
   1   8 -16   35.40   27.33
   1   8 -16   21.15   22.42
   1   8 -16    9.04   20.85
   1   8 -16   12.19   25.64
   1   8 -16   26.61   41.40
   1   8 -16   23.78   20.80
   1   8 -16    6.75   31.85
   1   8 -16   10.05   21.04
   1   8 -15   34.62   34.43
   1   8 -15   71.45   36.79
   1   8 -15   49.83   35.98
   1   8 -15    9.68   23.08
   1   8 -15   63.98   34.39
   1   8 -15   35.72   20.67
   1   8 -15   18.46   26.82
   1   8 -15    8.83   16.45
   1   8 -15    3.54   25.96
   1   8 -15   37.33   40.89
   1   8 -14   37.94   34.52
   1   8 -14   -2.16   20.45
   1   8 -14   15.94   24.89
   1   8 -14   41.57   36.70
   1   8 -14   18.21   27.24
   1   8 -14   52.03   31.05
   1   8 -14   33.48   23.37
   1   8 -14    2.50   26.25
   1   8 -14   -8.34   26.27
   1   8 -14   42.52   33.40
   1   8 -13   55.57   19.53
   1   8 -13   37.08   22.36
   1   8 -13  100.85   42.68
   1   8 -13   93.73   34.39
   1   8 -13   85.47   35.42
   1   8 -13   95.68   39.19
   1   8 -13  118.74   43.31
   1   8 -13  152.22   45.69
   1   8 -13  104.06   35.89
   1   8 -13   58.90   34.77
   1   8 -13  100.56   36.64
   1   8 -13   94.23   37.85
   1   8 -12   18.46   16.48
   1   8 -12   30.46   26.86
   1   8 -12  -28.44   36.19
   1   8 -12    3.54   18.22
   1   8 -12  -15.33   24.58
   1   8 -12   17.97   25.73
   1   8 -12  -24.35   29.84
   1   8 -12   21.47   21.63
   1   8 -12  -50.49   45.39
   1   8 -12   18.26   22.80
   1   8 -12   27.31   27.84
   1   8 -12   20.07   16.48
   1   8 -12   31.86   29.93
   1   8 -11  531.97   82.72
   1   8 -11  417.52   66.33
   1   8 -11  472.62   77.01
   1   8 -11  510.64   80.22
   1   8 -11  460.76   76.59
   1   8 -11  559.28   79.45
   1   8 -11  560.93   82.84
   1   8 -11  407.45   66.90
   1   8 -11  533.09   79.66
   1   8 -11  423.87   68.37
   1   8 -11  374.83   64.94
   1   8 -11  515.44   80.06
   1   8 -11  482.92   77.66
   1   8 -11  525.25   77.45
   1   8 -10   25.38   29.73
   1   8 -10   10.31   16.59
   1   8 -10  -17.51   22.54
   1   8 -10   -0.98   22.29
   1   8 -10   13.61   19.11
   1   8 -10   -7.97   21.10
   1   8 -10   12.81   15.69
   1   8 -10   12.58   25.77
   1   8 -10  -16.48   25.20
   1   8 -10   18.02   13.95
   1   8 -10   -4.25   15.58
   1   8 -10    9.57   19.03
   1   8 -10   39.90   30.38
   1   8 -10   47.65   29.63
   1   8  -9  -29.79   31.74
   1   8  -9  -45.22   28.89
   1   8  -9  -17.42   15.95
   1   8  -9   14.26   22.35
   1   8  -9  -10.75   18.33
   1   8  -9   -2.55   29.82
   1   8  -9   -6.16   21.96
   1   8  -9  -10.19   24.70
   1   8  -9   57.39   36.87
   1   8  -9    8.63   17.53
   1   8  -9    6.63   27.82
   1   8  -9    7.68   18.99
   1   8  -9  -24.29   23.12
   1   8  -8  112.23   31.14
   1   8  -8   95.65   35.19
   1   8  -8   82.51   29.62
   1   8  -8  138.02   35.27
   1   8  -8  103.49   27.50
   1   8  -8   86.82   33.79
   1   8  -8  129.91   41.07
   1   8  -8  112.33   29.53
   1   8  -8   90.49   24.06
   1   8  -8  133.85   38.73
   1   8  -8  129.07   39.96
   1   8  -8  142.71   40.17
   1   8  -7   48.71   22.92
   1   8  -7   79.69   33.36
   1   8  -7  112.60   32.43
   1   8  -7   96.02   36.73
   1   8  -7   59.55   27.56
   1   8  -7   22.81   13.95
   1   8  -7   59.39   23.12
   1   8  -7   69.78   32.32
   1   8  -7   49.71   25.93
   1   8  -7   59.18   26.48
   1   8  -6  148.50   41.12
   1   8  -6   50.33   19.38
   1   8  -6   54.39   25.26
   1   8  -6  150.91   40.65
   1   8  -6   80.38   26.56
   1   8  -6   52.77   25.27
   1   8  -6   17.87   16.98
   1   8  -6   69.14   36.94
   1   8  -6   82.29   36.06
   1   8  -5   25.45   23.81
   1   8  -5   -7.83   15.70
   1   8  -5   57.94   32.74
   1   8  -5   51.78   18.69
   1   8  -5    5.53   21.31
   1   8  -4  324.78   57.98
   1   8  -4  300.07   51.09
   1   8  -4  318.89   49.17
   1   8  -4  314.06   51.21
   1   8  -3   71.44   29.38
   1   8  -3   26.17   16.73
   1   8  -3   91.48   28.34
   1   8  -2  251.60   40.85
   1   8  -2  305.67   54.41
   1   8  -2  289.79   47.43
   1   8  -1   46.11   21.09
   1   8  -1   81.43   27.27
   1   8  -1   44.14   22.30
   1   8   0   81.74   26.95
  -1  -8   0   73.55   19.98
   1   8   0   86.08   26.71
   1   8   1  165.31   35.11
   1   8   1  168.93   36.23
  -1  -8  -1  250.69   50.65
  -1  -8  -1  164.34   36.08
  -1  -8  -2    1.18   24.68
   1   8   2    8.50   17.79
  -1  -8  -2    1.86   19.26
   1   8   2  -16.21   13.06
   1   8   2    3.17   18.67
  -1  -8  -3  309.22   59.75
  -1  -8  -3  296.44   53.25
   1   8   3  332.25   57.71
   1   8   3  334.26   52.87
   1   8   4    3.88   17.76
  -1  -8  -4    4.97   19.87
   1   8   4    7.44   13.74
  -1  -8  -4   -2.17   22.43
   1   8   5  130.11   41.35
   1   8   5  124.49   40.46
  -1  -8  -5  137.63   40.38
  -1  -8  -5  123.36   37.15
  -1  -8  -5   64.39   41.07
  -1  -8  -6   45.00   34.43
   1   8   6   -7.12   23.48
  -1  -8  -6  -18.65   32.96
  -1  -8  -6  -42.53   32.11
   1   8   6  -17.46   22.03
  -1  -8  -7  432.64   71.43
   1   8   7  485.13   71.04
  -1  -8  -7  400.65   85.88
  -1  -8  -7  349.77   60.91
  -1  -8  -7  446.42   76.69
   1   8   7  435.37   71.00
   1   8   8   19.10   16.09
  -1  -8  -8   17.79   22.26
  -1  -8  -8   10.24   16.87
   1   8   8   25.20   23.88
  -1  -8  -8  -20.88   23.87
  -1  -8  -8   11.13   18.18
  -1  -8  -9  174.38   43.82
   1   8   9  181.29   44.55
  -1  -8  -9  186.80   54.46
   1   8   9  193.34   48.97
  -1  -8  -9  231.58   64.08
  -1  -8  -9  133.70   41.38
  -1  -8 -10   60.43   31.79
  -1  -8 -10  108.96   43.91
  -1  -8 -10   91.99   41.29
   1   8  10   91.05   40.17
  -1  -8 -11  -24.70   28.18
  -1  -8 -11  -24.56   23.41
  -1  -8 -11   26.78   24.17
   1   8  11   22.44   30.34
  -1  -8 -11   20.90   21.55
  -1  -8 -12  -25.10   32.72
  -1  -8 -12    2.57   20.27
  -1  -8 -12    2.64   19.07
  -1  -8 -12   16.48   27.20
   1   8  12   -9.31   24.94
  -1  -8 -12  -16.80   15.80
  -1  -8 -13    2.95   18.08
  -1  -8 -13   13.40   21.74
   1   8  13   12.16   20.47
  -1  -8 -13   13.95   30.94
  -1  -8 -13  -30.73   25.25
  -1  -8 -14  -18.23   30.79
  -1  -8 -14   14.43   18.18
  -1  -8 -14    9.30   18.69
  -1  -8 -14   44.62   25.50
   1   8  14    5.54   15.85
  -1  -8 -15   28.79   30.90
   1   8  15   24.12   22.99
  -1  -8 -15   43.06   25.62
  -1  -8 -15   -6.19   22.52
   1   8  16   21.61   15.66
  -1  -8 -16   67.95   28.26
  -1  -8 -16   31.89   27.34
  -1  -8 -16    7.56   13.59
  -1  -8 -17   -2.10   19.96
  -1  -8 -17   10.13   14.67
  -1  -8 -17    5.88   14.57
   1   8  17    2.63   13.87
  -1  -8 -18   51.27   22.09
  -1  -8 -18   56.68   22.13
  -1  -8 -19   54.64   24.39
   1   9 -20    9.55   12.19
   1   9 -20    1.08   12.59
   1   9 -20   22.78   18.76
   1   9 -19  126.71   35.78
   1   9 -19  131.51   34.06
   1   9 -19  113.50   35.04
   1   9 -19  208.45   47.39
   1   9 -19  132.36   38.48
   1   9 -18    0.78   21.95
   1   9 -18   42.94   19.99
   1   9 -18    0.12   20.31
   1   9 -18   -2.72   21.95
   1   9 -18   21.13   24.02
   1   9 -18   49.04   35.95
   1   9 -17   23.69   26.33
   1   9 -17    5.18   28.11
   1   9 -17   -0.13   17.78
   1   9 -17  -10.34   19.86
   1   9 -17   -9.38   16.18
   1   9 -17    8.40   19.05
   1   9 -17   -6.52   21.13
   1   9 -17    0.60   30.28
   1   9 -17  -24.66   37.14
   1   9 -16   90.64   39.43
   1   9 -16   50.03   28.72
   1   9 -16  120.25   49.14
   1   9 -16  100.51   42.84
   1   9 -16   93.12   36.19
   1   9 -16   95.44   32.18
   1   9 -16   94.80   44.48
   1   9 -16   75.07   35.63
   1   9 -16  106.83   35.06
   1   9 -16   89.26   37.39
   1   9 -15  155.66   50.54
   1   9 -15  149.57   46.72
   1   9 -15  179.34   53.47
   1   9 -15  121.75   46.18
   1   9 -15  135.35   44.17
   1   9 -15   65.16   34.83
   1   9 -15  138.23   43.99
   1   9 -15  126.39   46.88
   1   9 -15  188.50   53.25
   1   9 -15  193.11   51.99
   1   9 -14   78.92   33.22
   1   9 -14   86.12   39.07
   1   9 -14   82.42   37.30
   1   9 -14   92.77   41.32
   1   9 -14  102.98   30.41
   1   9 -14  130.32   44.62
   1   9 -14   71.98   34.93
   1   9 -14   90.64   43.81
   1   9 -14   28.65   23.80
   1   9 -14  119.95   40.89
   1   9 -13  437.08   72.53
   1   9 -13  396.41   75.23
   1   9 -13  437.04   77.04
   1   9 -13  391.07   73.01
   1   9 -13  396.00   72.55
   1   9 -13  463.20   71.56
   1   9 -13  428.37   78.09
   1   9 -13  512.75   83.67
   1   9 -13  457.36   78.57
   1   9 -13  417.73   76.18
   1   9 -12  106.20   37.62
   1   9 -12   94.51   36.34
   1   9 -12   74.07   36.32
   1   9 -12  126.49   44.11
   1   9 -12   90.56   35.82
   1   9 -12  158.45   57.26
   1   9 -12  107.77   41.07
   1   9 -12   98.86   40.62
   1   9 -12  100.21   39.40
   1   9 -12  147.90   36.10
   1   9 -12  126.93   45.60
   1   9 -11  202.70   51.86
   1   9 -11  270.63   59.32
   1   9 -11  265.46   59.52
   1   9 -11  260.37   60.01
   1   9 -11  258.74   60.26
   1   9 -11  242.34   51.32
   1   9 -11  271.40   52.20
   1   9 -11  288.25   64.32
   1   9 -11  280.50   62.09
   1   9 -11  189.13   50.75
   1   9 -11  207.75   52.57
   1   9 -11  295.84   69.02
   1   9 -10  380.29   71.62
   1   9 -10  477.75   75.92
   1   9 -10  346.93   70.84
   1   9 -10  448.45   72.55
   1   9 -10  545.60   84.51
   1   9 -10  519.02   76.02
   1   9 -10  547.87   86.10
   1   9 -10  378.82   66.28
   1   9 -10  534.69   81.01
   1   9 -10  518.45   82.61
   1   9 -10  366.87   75.01
   1   9 -10  554.80   80.13
   1   9  -9   54.30   31.51
   1   9  -9   48.47   31.78
   1   9  -9    5.97   20.53
   1   9  -9   49.11   30.23
   1   9  -9  -27.75   28.01
   1   9  -9   11.50   26.66
   1   9  -9    1.28   19.23
   1   9  -9   19.18   25.84
   1   9  -9   -2.65   24.03
   1   9  -9   18.20   21.49
   1   9  -8  200.52   48.69
   1   9  -8  226.76   55.21
   1   9  -8  246.65   52.39
   1   9  -8  268.22   59.92
   1   9  -8  199.35   51.27
   1   9  -8  180.19   43.95
   1   9  -8  195.45   48.06
   1   9  -8  153.31   41.12
   1   9  -7   23.88   14.76
   1   9  -7  -24.71   36.76
   1   9  -7   38.15   28.18
   1   9  -7   21.45   22.41
   1   9  -7   56.91   36.65
   1   9  -7    8.74   25.00
   1   9  -7   23.35   24.73
   1   9  -7   23.25   25.39
   1   9  -6  220.12   56.01
   1   9  -6  174.87   44.51
   1   9  -6  225.54   50.68
   1   9  -6  262.58   51.85
   1   9  -6  186.86   47.88
   1   9  -6  206.53   47.57
   1   9  -6  207.70   54.30
   1   9  -6  226.65   50.03
   1   9  -5    2.85   22.36
   1   9  -5  -18.54   25.12
   1   9  -5   15.18   15.91
   1   9  -5   -8.35   19.24
   1   9  -5   32.89   16.85
   1   9  -5   42.83   26.15
   1   9  -5    8.23   20.43
   1   9  -5   12.90   16.44
   1   9  -5  -48.81   30.98
   1   9  -4  598.83   78.20
   1   9  -4  562.12   72.74
   1   9  -4  578.60   76.09
   1   9  -4  548.82   74.07
   1   9  -4  547.65   67.69
   1   9  -4  611.93   83.38
  -1  -9   3  322.53   55.78
   1   9  -3  413.25   59.04
   1   9  -3  293.92   57.92
   1   9  -3  356.85   60.33
   1   9  -3  332.28   60.90
   1   9  -3  356.91   62.89
   1   9  -2  353.21   62.40
   1   9  -2  323.62   54.59
  -1  -9   2  259.47   48.56
   1   9  -2  322.03   51.72
   1   9  -2  224.01   45.34
   1   9  -2  319.83   50.35
   1   9  -2  318.89   58.40
   1   9  -2  290.91   59.15
   1   9  -1  278.89   48.23
   1   9  -1  384.11   57.57
  -1  -9   1  307.97   58.91
   1   9  -1  306.52   58.99
   1   9  -1  277.33   48.25
   1   9   0    7.47   16.23
  -1  -9   0  -13.63   15.50
   1   9   0    9.64   13.96
   1   9   0    3.21   15.58
   1   9   0  -27.30   23.25
   1   9   1  420.99   63.39
   1   9   1  438.86   61.31
   1   9   1  412.26   63.56
  -1  -9  -1  371.96   68.30
   1   9   1  360.38   57.33
   1   9   2  -30.38   25.52
  -1  -9  -2   31.59   28.59
   1   9   2   -2.78   19.44
   1   9   2   58.52   27.82
  -1  -9  -2   -9.53   19.62
   1   9   2   15.02   21.62
   1   9   3   23.60   23.07
  -1  -9  -3   25.70   28.57
  -1  -9  -3    1.95   17.00
   1   9   3   27.75   21.85
   1   9   3   15.71   16.33
   1   9   3    2.97   19.21
  -1  -9  -4  195.49   51.89
  -1  -9  -4  140.40   39.68
   1   9   4  159.46   38.67
   1   9   4  151.69   42.60
  -1  -9  -5  219.62   51.99
  -1  -9  -5  242.19   54.81
   1   9   5  274.73   54.00
   1   9   5  263.38   57.34
   1   9   6  123.13   39.42
   1   9   6  111.75   38.94
  -1  -9  -6  142.05   45.36
  -1  -9  -6  193.35   57.58
  -1  -9  -7  -27.72   33.59
   1   9   7   40.33   24.32
  -1  -9  -7   64.47   36.81
   1   9   8  142.68   42.57
  -1  -9  -8   77.13   36.48
  -1  -9  -8  113.48   41.90
  -1  -9  -9  275.30   63.52
   1   9   9  248.84   57.93
  -1  -9  -9  187.91   51.31
  -1  -9 -10   40.42   26.56
  -1  -9 -10   47.18   30.59
  -1  -9 -10   42.03   28.00
   1   9  10   56.06   29.66
  -1  -9 -11  -18.83   34.95
  -1  -9 -11   -9.66   20.83
  -1  -9 -11  -13.72   18.64
   1   9  11   -6.98   21.26
  -1  -9 -11  -55.08   36.34
  -1  -9 -11    6.89   20.28
  -1  -9 -12   29.91   24.63
   1   9  12   77.52   37.90
  -1  -9 -12   66.87   31.61
  -1  -9 -12  103.19   43.57
  -1  -9 -12   55.26   32.63
  -1  -9 -12   29.28   22.83
  -1  -9 -13   38.55   27.63
  -1  -9 -13  -16.61   20.35
  -1  -9 -13   -7.09   15.60
   1   9  13   12.53   21.93
  -1  -9 -13  -18.37   21.67
  -1  -9 -14  117.81   35.60
   1   9  14   99.00   35.96
  -1  -9 -14  162.78   47.51
  -1  -9 -14  126.10   38.86
  -1  -9 -15  -26.04   26.46
  -1  -9 -15   21.78   13.00
   1   9  15   -5.12   16.24
  -1  -9 -15   -6.97   15.71
  -1  -9 -16   59.86   29.35
  -1  -9 -16  116.29   31.05
   1   9  16   49.08   24.22
   1   9  17  104.86   29.34
  -1  -9 -17   61.42   25.62
   1  10 -19   -8.53   18.95
   1  10 -19  -27.84   17.05
   1  10 -19   10.30   11.81
   1  10 -18    3.69   13.90
   1  10 -18  -10.13   18.77
   1  10 -18   -8.21   18.49
   1  10 -18    8.97   18.75
   1  10 -18   53.71   28.96
   1  10 -18   30.71   19.54
   1  10 -17  -12.30   16.41
   1  10 -17  -53.12   36.80
   1  10 -17    8.77   15.09
   1  10 -17    5.98   17.61
   1  10 -17    5.48   16.58
   1  10 -17   -1.69   21.83
   1  10 -17    8.42   23.67
   1  10 -17  -13.67   16.20
   1  10 -16  134.71   46.19
   1  10 -16   79.80   35.13
   1  10 -16   43.03   24.51
   1  10 -16   87.38   38.32
   1  10 -16   83.72   35.48
   1  10 -16   97.42   38.24
   1  10 -16   49.67   26.24
   1  10 -16   94.55   38.74
   1  10 -16  135.00   40.26
   1  10 -16   33.49   28.48
   1  10 -15   -7.26   17.30
   1  10 -15   12.72   28.37
   1  10 -15   16.57   23.17
   1  10 -15    5.03   17.83
   1  10 -15  -12.72   19.07
   1  10 -15   40.04   30.69
   1  10 -15   -5.77   24.67
   1  10 -15   18.98   26.50
   1  10 -15  -17.65   21.67
   1  10 -15    6.66   18.52
   1  10 -14   30.67   27.52
   1  10 -14    4.67   20.43
   1  10 -14   14.95   33.86
   1  10 -14  -41.47   27.09
   1  10 -14    4.00   23.45
   1  10 -14   28.13   31.48
   1  10 -14   17.42   17.88
   1  10 -14  -31.12   29.90
   1  10 -14   -3.56   25.69
   1  10 -14   -6.94   23.20
   1  10 -13   89.20   31.56
   1  10 -13  136.44   44.18
   1  10 -13   53.96   31.21
   1  10 -13   67.30   22.98
   1  10 -13  123.21   44.82
   1  10 -13  103.10   34.95
   1  10 -13   96.51   32.31
   1  10 -13  143.03   39.59
   1  10 -13  141.33   45.74
   1  10 -13  115.77   52.52
   1  10 -12   11.63   16.06
   1  10 -12   15.98   20.22
   1  10 -12    6.54   18.72
   1  10 -12    2.35   18.55
   1  10 -12   37.40   27.94
   1  10 -12    6.60   18.67
   1  10 -12   25.18   23.41
   1  10 -12   41.87   27.03
   1  10 -12   11.40   38.49
   1  10 -12   13.46   28.19
   1  10 -11   81.69   43.41
   1  10 -11   90.54   31.67
   1  10 -11   23.25   16.51
   1  10 -11   38.15   26.35
   1  10 -11   62.84   29.10
   1  10 -11  118.57   37.52
   1  10 -11   69.00   32.67
   1  10 -11   16.90   15.23
   1  10 -11   48.74   26.41
   1  10 -11   97.07   39.25
   1  10 -10   27.42   16.28
   1  10 -10   33.83   23.41
   1  10 -10   15.55   17.28
   1  10 -10   14.59   23.47
   1  10 -10  -16.89   22.97
   1  10 -10  -26.70   24.05
   1  10 -10    8.34   21.99
   1  10 -10   30.02   21.14
   1  10 -10  -16.36   41.77
   1  10  -9  153.86   45.03
   1  10  -9   68.91   29.36
   1  10  -9  112.71   38.48
   1  10  -9  138.38   45.31
   1  10  -9   68.63   32.20
   1  10  -9   82.18   46.37
   1  10  -9   77.04   30.64
   1  10  -9   74.40   32.49
   1  10  -9  114.15   37.48
   1  10  -8   63.42   33.70
   1  10  -8   79.30   30.44
   1  10  -8   73.58   28.09
   1  10  -8   74.13   30.45
   1  10  -8   64.34   29.86
   1  10  -8  101.88   40.74
   1  10  -8   62.91   33.79
   1  10  -8   70.28   34.75
   1  10  -7   64.37   29.45
   1  10  -7   59.76   21.09
   1  10  -7  149.70   42.03
   1  10  -7  118.59   44.45
   1  10  -7  111.94   37.44
   1  10  -7  120.98   43.52
   1  10  -7   85.70   37.59
   1  10  -7   89.93   32.22
   1  10  -6  150.34   40.82
   1  10  -6   95.95   38.61
   1  10  -6  122.28   39.85
   1  10  -6  156.59   43.77
   1  10  -6   99.88   39.76
   1  10  -6  165.19   42.45
   1  10  -6  106.15   34.50
   1  10  -6   83.77   34.85
   1  10  -5    6.51   15.06
   1  10  -5   -8.43   19.27
   1  10  -5  -13.49   31.22
   1  10  -5   -3.11   17.62
   1  10  -5    8.21   18.29
   1  10  -5  -22.12   28.24
   1  10  -4   82.06   29.94
   1  10  -4  163.49   40.03
   1  10  -4  107.45   43.00
   1  10  -4   70.07   27.67
   1  10  -4   70.40   36.06
   1  10  -3  -24.63   27.97
  -1 -10   3  -11.09   25.22
   1  10  -3  -20.93   28.05
   1  10  -3   -8.69   22.11
   1  10  -3   26.11   26.87
   1  10  -2    3.34   23.77
  -1 -10   2  -43.72   33.48
   1  10  -2   59.02   23.02
   1  10  -2   59.80   31.40
   1  10  -2   38.74   28.27
  -1 -10   1   -3.92   15.92
   1  10  -1  -31.63   19.87
   1  10  -1   -9.69   29.70
   1  10  -1  -11.47   20.76
   1  10   0  124.76   36.55
   1  10   0   97.70   37.50
  -1 -10   0   83.28   38.96
   1  10   0  100.77   33.43
   1  10   1   98.90   36.07
   1  10   1   56.78   23.08
  -1 -10  -1   53.50   33.18
   1  10   1   44.33   28.13
  -1 -10  -2  -11.15   26.99
   1  10   2   21.09   26.59
   1  10   2    1.27   15.15
   1  10   2   10.07   18.22
   1  10   3   -7.57   18.63
   1  10   3    1.36   22.44
  -1 -10  -3   14.32   25.79
   1  10   3  -36.66   33.75
   1  10   4   68.09   29.59
   1  10   4   80.48   36.88
  -1 -10  -4   66.53   32.81
   1  10   5   56.88   28.95
   1  10   5   69.95   35.35
  -1 -10  -5   56.28   39.61
   1  10   6   71.00   33.58
   1  10   6   74.90   30.33
  -1 -10  -6   48.37   30.05
  -1 -10  -7    6.16   28.66
  -1 -10  -7   34.21   26.47
   1  10   7   38.43   28.13
   1  10   8   82.22   34.90
  -1 -10  -8    8.67   18.17
  -1 -10  -8   11.45   29.11
  -1 -10  -9  129.13   48.08
   1  10   9  138.38   44.35
  -1 -10  -9   43.44   33.88
  -1 -10 -10   25.72   29.83
   1  10  10   39.58   28.35
  -1 -10 -10   16.17   23.72
  -1 -10 -11  -21.83   29.01
  -1 -10 -11  -11.12   17.79
  -1 -10 -11    8.02   15.77
   1  10  11  -10.60   23.47
  -1 -10 -11  -20.00   20.82
  -1 -10 -12   78.99   34.78
   1  10  12  102.84   34.93
  -1 -10 -12  110.18   40.49
  -1 -10 -12  111.49   37.31
  -1 -10 -12   97.17   32.52
   1  10  13   23.76   18.44
  -1 -10 -13    5.92   18.97
  -1 -10 -13   -5.26   15.05
  -1 -10 -13   17.13   20.09
   1  10  14   60.51   26.28
  -1 -10 -14   36.61   23.06
  -1 -10 -14   61.05   25.99
  -1 -10 -15   -8.82   21.16
   1  10  15   -7.34   13.87
  -1 -10 -15  -30.44   29.21
  -1 -10 -16  -16.73   15.93
   1  10  16  -27.25   17.03
   1  11 -18   41.11   16.79
   1  11 -18   49.29   20.00
   1  11 -18   38.51   21.23
   1  11 -17   15.28   13.44
   1  11 -17   38.00   25.25
   1  11 -17  -22.13   27.64
   1  11 -17  -19.98   24.41
   1  11 -17   12.20   20.35
   1  11 -16    2.77   17.63
   1  11 -16   40.65   27.57
   1  11 -16  -19.66   19.35
   1  11 -16   13.71   17.95
   1  11 -16   49.97   32.88
   1  11 -16   13.10   25.13
   1  11 -16   12.35   16.33
   1  11 -16   18.68   18.98
   1  11 -15  390.67   65.49
   1  11 -15  281.21   53.79
   1  11 -15  341.50   62.49
   1  11 -15  432.66   65.07
   1  11 -15  412.62   67.13
   1  11 -15  343.27   61.19
   1  11 -15  423.65   66.31
   1  11 -15  433.48   68.22
   1  11 -14  120.43   43.84
   1  11 -14   97.38   42.76
   1  11 -14   64.11   33.85
   1  11 -14   49.34   19.60
   1  11 -14   52.37   26.16
   1  11 -14  129.19   42.95
   1  11 -14   65.98   31.07
   1  11 -14   52.41   24.72
   1  11 -13   59.95   28.69
   1  11 -13   61.12   27.20
   1  11 -13   52.59   17.91
   1  11 -13   64.52   37.57
   1  11 -13   45.87   22.16
   1  11 -13   60.52   26.43
   1  11 -13   85.92   38.30
   1  11 -13   72.84   41.48
   1  11 -13   80.70   32.42
   1  11 -12   63.32   34.88
   1  11 -12   11.71   16.62
   1  11 -12   49.34   31.70
   1  11 -12  -22.42   24.88
   1  11 -12  -15.33   26.40
   1  11 -12   32.61   32.41
   1  11 -12   41.31   23.97
   1  11 -12   25.32   15.19
   1  11 -12    9.98   16.22
   1  11 -11   25.87   26.86
   1  11 -11   11.53   16.03
   1  11 -11   19.01   32.26
   1  11 -11   74.55   33.55
   1  11 -11    9.71   27.33
   1  11 -11    8.42   19.92
   1  11 -11   91.39   36.60
   1  11 -11   19.85   21.87
   1  11 -11   42.76   26.34
   1  11 -10  104.21   38.70
   1  11 -10  106.00   45.57
   1  11 -10   44.12   24.68
   1  11 -10   36.16   22.94
   1  11 -10   68.75   37.40
   1  11 -10   70.44   34.47
   1  11 -10   64.91   32.44
   1  11 -10   68.23   29.93
   1  11 -10   41.54   29.07
   1  11  -9  131.01   44.62
   1  11  -9  245.06   57.30
   1  11  -9  180.19   46.99
   1  11  -9  184.30   55.25
   1  11  -9  215.18   59.22
   1  11  -9  159.39   46.71
   1  11  -9  227.58   51.73
   1  11  -9  203.25   52.33
   1  11  -9  174.45   46.43
   1  11  -8    3.69   18.54
   1  11  -8   -5.15   14.98
   1  11  -8   42.90   36.42
   1  11  -8    0.84   19.21
   1  11  -8    8.55   15.58
   1  11  -8  -26.97   23.98
   1  11  -8   52.34   33.66
   1  11  -8   67.56   53.78
   1  11  -7   31.07   39.07
   1  11  -7    8.01   21.59
   1  11  -7   -2.57   24.65
   1  11  -7   70.53   34.02
   1  11  -7  -45.90   27.69
   1  11  -7   -6.12   14.53
   1  11  -7    5.50   19.05
   1  11  -7   49.22   23.32
   1  11  -6  130.93   48.72
   1  11  -6   57.97   27.08
   1  11  -6   66.93   34.69
   1  11  -6   66.08   33.07
   1  11  -6   83.37   35.00
   1  11  -6   85.21   39.30
   1  11  -5   -7.33   15.67
   1  11  -5   22.47   23.69
   1  11  -5   -3.23   46.30
   1  11  -5   -9.13   26.32
   1  11  -5    6.71   16.25
   1  11  -5  -12.59   22.66
   1  11  -4  343.90   64.15
   1  11  -4  276.99   63.06
   1  11  -4  290.44   70.03
   1  11  -4  156.88   51.51
   1  11  -3  138.60   41.25
   1  11  -3  159.52   47.75
   1  11  -3  133.93   44.79
  -1 -11   3  128.12   44.06
   1  11  -2  218.31   53.29
   1  11  -2  221.01   57.84
  -1 -11   2  275.90   63.72
   1  11  -1  270.96   54.25
  -1 -11   1  267.82   59.35
   1  11  -1  292.96   61.11
   1  11  -1  322.89   59.98
  -1 -11   0   -3.43   19.40
   1  11   0    0.38   15.94
   1  11   0    3.15   20.56
   1  11   0   -1.27   20.18
  -1 -11  -1   89.32   37.22
   1  11   1  123.05   41.53
   1  11   1  127.20   40.23
  -1 -11  -2  201.14   56.52
   1  11   2  150.36   39.54
   1  11   2  186.79   47.47
   1  11   3  -10.68   25.86
   1  11   3    5.87   16.51
  -1 -11  -3  -17.86   21.55
   1  11   4  -23.90   27.55
   1  11   4    4.59   25.29
  -1 -11  -4   38.70   23.53
   1  11   5  510.41   78.63
  -1 -11  -5  442.20   83.29
   1  11   5  416.08   71.82
   1  11   6   -3.11   21.67
  -1 -11  -6   39.18   34.11
   1  11   6   25.80   20.23
  -1 -11  -6  -36.42   29.37
  -1 -11  -7  429.86   75.93
  -1 -11  -7  495.74   85.26
   1  11   7  608.04   88.83
   1  11   7  548.40   80.21
  -1 -11  -8   23.18   22.88
   1  11   8   22.63   27.46
   1  11   8   16.11   27.61
  -1 -11  -8   14.34   20.17
  -1 -11  -9  -24.71   35.47
   1  11   9   53.94   32.51
   1  11   9   10.38   15.20
  -1 -11  -9  -11.61   14.97
  -1 -11 -10   79.00   32.21
  -1 -11 -10  102.63   39.31
  -1 -11 -10   51.54   24.00
   1  11  10  138.32   38.33
   1  11  10  118.13   38.87
  -1 -11 -10   36.89   26.93
   1  11  11   87.49   32.12
   1  11  11   26.66   18.13
  -1 -11 -11   34.37   26.32
  -1 -11 -11    4.18   15.95
  -1 -11 -11   42.16   28.36
  -1 -11 -11   10.63   17.64
   1  11  12   71.61   27.05
  -1 -11 -12   37.38   20.97
  -1 -11 -12   25.65   20.63
  -1 -11 -12   67.55   27.40
   1  11  12   92.55   34.20
  -1 -11 -13   10.80   21.74
  -1 -11 -13   -8.63   17.16
   1  11  13   -7.46   19.42
  -1 -11 -13    3.86   15.33
   1  11  13   19.14   21.38
   1  11  14   16.91   13.49
  -1 -11 -14   17.93   13.54
  -1 -11 -14   -9.60   17.32
   1  12 -16   -6.75   20.30
   1  12 -16   63.51   24.40
   1  12 -16   -3.54   14.42
   1  12 -16  -10.98   14.57
   1  12 -16   48.84   26.87
   1  12 -15   51.66   27.30
   1  12 -15   24.22   19.25
   1  12 -15   -3.75   14.72
   1  12 -15   23.37   19.50
   1  12 -15   68.28   26.34
   1  12 -15   41.13   19.11
   1  12 -15    4.30   21.36
   1  12 -14   30.11   21.07
   1  12 -14  -14.14   26.79
   1  12 -14    6.74   14.31
   1  12 -14   15.14   19.83
   1  12 -14   -4.53   12.57
   1  12 -14  -12.66   15.09
   1  12 -14  -15.60   19.54
   1  12 -14   -3.51   20.04
   1  12 -13   67.61   29.35
   1  12 -13   42.90   23.81
   1  12 -13   38.47   23.50
   1  12 -13  103.21   32.61
   1  12 -13   83.69   31.84
   1  12 -13   86.18   32.36
   1  12 -13   62.92   25.18
   1  12 -13   79.23   32.02
   1  12 -12   33.40   20.47
   1  12 -12  -17.02   24.80
   1  12 -12   20.66   25.10
   1  12 -12  -17.03   20.97
   1  12 -12   30.25   27.21
   1  12 -12   19.19   20.07
   1  12 -12   48.65   32.97
   1  12 -12   64.27   32.34
   1  12 -12    9.32   18.56
   1  12 -11  237.43   52.25
   1  12 -11  139.48   41.59
   1  12 -11  153.39   41.71
   1  12 -11  318.67   60.65
   1  12 -11  330.23   55.38
   1  12 -11  264.82   54.01
   1  12 -11  331.30   69.43
   1  12 -11  266.31   56.42
   1  12 -11  306.32   58.12
   1  12 -10   14.48   23.26
   1  12 -10   14.16   31.82
   1  12 -10    8.93   23.04
   1  12 -10   -2.90   22.03
   1  12 -10   26.36   18.40
   1  12 -10   35.53   31.52
   1  12 -10   43.08   23.73
   1  12 -10   -0.11   17.55
   1  12 -10   28.20   24.17
   1  12  -9  -15.18   25.92
   1  12  -9    2.79   15.72
   1  12  -9   17.44   28.13
   1  12  -9  -12.74   21.24
   1  12  -9  -31.71   25.07
   1  12  -9    2.94   16.80
   1  12  -9  -19.66   45.80
   1  12  -9   -4.21   23.47
   1  12  -9    8.32   15.35
   1  12  -8  176.84   47.12
   1  12  -8   62.15   31.39
   1  12  -8   94.74   36.65
   1  12  -8   62.49   31.72
   1  12  -8  100.75   36.54
   1  12  -8  143.37   50.19
   1  12  -8   67.11   33.30
   1  12  -8  101.37   34.90
   1  12  -7   42.77   27.78
   1  12  -7   62.33   32.34
   1  12  -7   37.62   23.43
   1  12  -7   99.04   44.59
   1  12  -7   27.84   23.67
   1  12  -6   64.31   26.32
   1  12  -6   25.73   18.64
   1  12  -6    8.81   43.84
   1  12  -6    8.21   23.40
   1  12  -5   57.15   34.23
   1  12  -5   98.21   40.67
   1  12  -5  110.02   44.96
   1  12  -5   70.66   35.02
   1  12  -4   30.93   17.87
   1  12  -4   15.81   20.16
   1  12  -4  -22.38   32.00
   1  12  -4   -3.85   42.16
   1  12  -3   49.21   28.06
  -1 -12   3   15.60   32.62
   1  12  -3   34.83   40.08
   1  12  -3   14.31   17.87
  -1 -12   2  173.48   55.13
   1  12  -2  211.48   51.74
   1  12  -2  195.10   50.84
  -1 -12   1   35.11   28.93
   1  12  -1   51.74   29.46
   1  12  -1   33.20   25.59
   1  12   0  169.01   44.97
   1  12   0  270.06   56.43
  -1 -12   0  198.28   55.50
   1  12   0  259.00   57.50
  -1 -12  -1   -0.48   22.24
   1  12   1   -3.21   24.63
   1  12   1   -9.97   20.09
   1  12   1   -7.62   17.23
   1  12   2  -16.20   25.99
   1  12   2  -17.80   24.42
   1  12   2  -25.60   31.09
  -1 -12  -2   -5.21   21.23
  -1 -12  -3  180.69   57.49
   1  12   3  138.44   42.48
   1  12   3  150.18   45.40
   1  12   3  224.16   54.13
   1  12   4   50.04   26.87
   1  12   4   73.68   35.09
   1  12   4   88.78   34.64
  -1 -12  -4   50.56   28.59
   1  12   5  -12.94   21.66
  -1 -12  -5  -15.16   32.49
   1  12   5  -20.57   22.33
  -1 -12  -5    6.53   20.33
  -1 -12  -6  114.22   45.03
   1  12   6  148.13   46.88
  -1 -12  -6   68.27   33.29
   1  12   6  115.57   39.24
   1  12   7  115.15   36.33
  -1 -12  -7   -4.89   17.22
   1  12   7  112.59   38.26
  -1 -12  -7  101.11   39.82
  -1 -12  -8   31.28   23.17
  -1 -12  -8   -3.25   18.05
   1  12   8   -9.08   19.13
   1  12   8   10.59   19.08
  -1 -12  -9   18.06   17.04
  -1 -12  -9   65.40   27.03
   1  12   9  102.75   35.55
   1  12   9   95.55   34.65
  -1 -12 -10   23.66   15.34
  -1 -12 -10   -0.24   18.59
  -1 -12 -10    8.85   14.40
   1  12  10    7.65   13.94
   1  12  10    1.84   15.42
  -1 -12 -10    1.41   17.17
  -1 -12 -11    9.91   13.72
   1  12  11  -24.01   16.27
   1  12  11  -14.33   16.97
  -1 -12 -11  -28.24   24.60
  -1 -12 -11   -1.74   16.80
  -1 -12 -12  -19.02   12.41
  -1 -12 -12   10.92   20.15
  -1 -12 -12  -27.66   18.33
   1  12  12   -7.45   16.79
   1  12  13   14.72   19.13
   1  13 -14   -2.69   15.68
   1  13 -14  -24.33   23.24
   1  13 -14   17.93   19.90
   1  13 -14   11.08   12.30
   1  13 -13  138.53   32.85
   1  13 -13  154.52   37.04
   1  13 -13  147.68   37.83
   1  13 -13  161.44   39.04
   1  13 -13  109.73   31.50
   1  13 -13  159.56   37.94
   1  13 -12  -25.29   20.02
   1  13 -12    7.85   14.99
   1  13 -12  -13.94   23.11
   1  13 -12  -14.54   17.76
   1  13 -12   -2.05   14.82
   1  13 -12   -9.20   13.88
   1  13 -11   78.15   26.08
   1  13 -11  150.35   36.99
   1  13 -11  119.41   39.16
   1  13 -11  174.51   43.44
   1  13 -11   50.44   24.72
   1  13 -11  201.97   42.71
   1  13 -11  113.26   36.40
   1  13 -10   37.94   20.15
   1  13 -10   98.94   38.55
   1  13 -10  129.49   46.54
   1  13 -10  115.37   40.27
   1  13 -10   89.00   31.35
   1  13  -9   -0.63   12.95
   1  13  -9  -28.00   16.84
   1  13  -9   15.74   16.17
   1  13  -9   47.29   26.77
   1  13  -9   42.96   33.74
   1  13  -9   53.98   29.34
   1  13  -8   45.33   26.36
   1  13  -8  107.32   43.25
   1  13  -8  104.77   32.69
   1  13  -8   69.14   28.43
   1  13  -8  142.56   42.69
   1  13  -8  110.23   35.56
   1  13  -7   29.24   21.77
   1  13  -7   52.93   21.47
   1  13  -7  107.19   51.56
   1  13  -7  109.14   38.07
   1  13  -7  177.04   47.15
   1  13  -6   91.01   37.10
   1  13  -6  110.40   44.83
   1  13  -6   59.38   24.80
   1  13  -5  -23.18   30.83
   1  13  -5   15.23   14.40
   1  13  -5   32.85   22.86
   1  13  -4  153.06   57.30
   1  13  -4  143.18   39.71
   1  13  -4  175.67   51.09
   1  13  -3  -18.13   47.34
   1  13  -3   -2.60   17.02
   1  13  -3    7.17   15.29
   1  13  -2  396.54   62.01
  -1 -13   2  229.64   58.22
   1  13  -2  390.00   70.87
   1  13  -2  436.65   76.94
   1  13  -1   35.22   46.16
  -1 -13   1  -26.35   33.60
   1  13  -1   10.25   20.73
   1  13  -1  -20.06   25.61
   1  13   0    5.61   15.32
   1  13   0    1.57   18.69
  -1 -13   0    7.38   22.68
   1  13   1   85.49   34.23
   1  13   1   80.24   29.37
  -1 -13  -1   54.71   31.89
   1  13   1   56.38   22.93
  -1 -13  -2   32.01   28.20
   1  13   2   21.57   23.72
   1  13   2   46.50   27.72
   1  13   2   -9.28   15.04
   1  13   3   25.55   19.72
   1  13   3    1.11   17.66
   1  13   3   18.59   22.28
  -1 -13  -3   43.76   24.66
   1  13   4   24.86   21.07
   1  13   4   23.40   18.19
  -1 -13  -4   23.88   21.00
   1  13   5    8.26   13.90
  -1 -13  -5   54.52   34.29
   1  13   6    0.55   13.93
  -1 -13  -6   13.53   24.42
   1  13   7  128.86   38.85
  -1 -13  -7   94.83   34.77
   1  13   8   28.51   17.38
  -1 -13  -8   19.26   17.89
  -1 -13  -9   -9.49   14.16
  -1 -13  -9   62.00   24.53
   1  13   9   57.09   26.18
  -1 -13  -9   41.03   23.79
  -1 -13 -10   30.33   17.68
  -1 -13 -10   20.66   19.10
   1  13  10    1.63   13.58
   1  13  11   48.26   19.89
   1  14 -12   28.29   18.67
   1  14 -11  118.54   33.83
   1  14 -11   96.12   31.83
   1  14 -10   31.76   19.29
   1  14 -10   16.84   14.61
   1  14 -10   57.10   26.90
   1  14  -9    9.93   15.55
   1  14  -9   45.79   22.14
   1  14  -8  -34.81   24.07
   1  14  -8  -11.75   32.52
   1  14  -8   39.06   23.46
   1  14  -7    1.21   13.50
   1  14  -7  -26.66   22.14
   1  14  -7   27.82   33.22
   1  14  -6    6.52   26.47
   1  14  -6   -3.16   17.72
   1  14  -6   -6.25   20.43
   1  14  -5   25.85   24.06
   1  14  -5   73.27   31.46
   1  14  -4    6.48   24.68
   1  14  -4    4.02   16.99
   1  14  -3   14.62   15.59
   1  14  -3   -0.24   28.84
   1  14  -2  -26.38   25.49
   1  14  -2   26.03   37.69
   1  14  -1   -1.10   16.76
   1  14  -1   13.08   30.42
  -1 -14   1  -25.79   28.27
  -1 -14   0   53.63   16.24
   1  14   0  114.28   39.23
   1  14   0   71.05   24.31
   1  14   1   32.34   26.11
   1  14   1   47.11   17.43
  -1 -14  -1   39.41   27.59
   1  14   2    5.09   16.95
   1  14   2   33.77   27.84
   1  14   2   37.77   19.04
  -1 -14  -2   -8.59   20.61
   1  14   3  -12.10   18.61
  -1 -14  -3   -0.61   15.66
  -1 -14  -4   15.90   21.28
   1  14   4   12.99   11.92
   1  14   5  -10.07   16.68
  -1 -14  -5   10.97   14.70
   1  14   6  -25.47   13.86
  -1 -14  -6    8.53   17.28
  -1 -14  -7  -23.95   16.33
   1  14   7   -5.11   10.08
  -1 -14  -7   17.61   18.93
  -1 -14  -8  -16.97   13.36
   1  15  -8   15.30   14.08
   1  15  -7  103.95   29.89
   1  15  -7   56.10   23.07
   1  15  -6   -4.98   16.32
   1  15  -6   14.54   26.35
   1  15  -6  -10.91   12.51
   1  15  -5    9.05   11.60
   1  15  -5   60.78   23.62
   1  15  -4  109.48   37.45
   1  15  -4   41.32   18.73
   1  15  -4   73.61   26.15
   1  15  -3   -3.34   12.70
   1  15  -3   46.25   27.20
   1  15  -3   55.61   26.36
   1  15  -2  127.84   35.28
   1  15  -2   96.22   28.07
   1  15  -1   -2.07   20.41
   1  15  -1    5.76   12.93
   1  15   0   40.79   25.97
  -1 -15   0   22.54   15.11
   1  15   1  -29.61   25.85
  -1 -15  -1   25.78   19.48
   1  15   2   28.18   26.10
  -1 -15  -2   14.47   12.41
  -1 -15  -3   43.74   20.89
   1  15   3    1.78   17.66
   2 -15  -5   50.78   25.87
  -2  15   5   42.69   24.93
  -2  15   5   45.33   23.72
  -2  15   4  -18.44   26.76
   2 -15  -4  -15.28   12.83
   2 -15  -4   34.47   26.54
  -2  15   4   13.03   13.96
   2 -15  -3   63.74   23.69
  -2  15   3   56.74   23.09
  -2  15   3   99.79   30.62
  -2  15   2  -10.44   12.10
  -2  15   2  -31.55   36.22
   2 -15  -2  -18.03   18.08
  -2  15   2  -22.46   21.66
   2 -15  -1   -3.05   18.88
  -2  15   1   55.42   29.05
  -2  15   1   74.35   26.29
  -2  15   1  -31.60   19.34
  -2  15   0   31.57   22.01
  -2  15   0   21.04   19.83
   2 -15   0   65.30   24.38
  -2  15   0   43.80   22.70
   2 -15   1  -24.01   14.36
  -2  15  -1  -49.74   29.85
  -2  15  -1    4.66   17.99
  -2  15  -1   11.85   21.23
  -2  15  -2    4.81   20.15
  -2  15  -2   60.12   31.36
  -2  15  -2   40.20   19.58
  -2  15  -3   34.19   20.62
  -2  15  -3    7.40   12.90
  -2  15  -4    3.23   12.78
  -2  15  -4    3.12   15.60
  -2  15  -5   23.70   19.61
  -2  15  -5  -35.02   17.30
  -2  15  -5   36.04   24.70
  -2  15  -6   76.23   28.73
  -2  15  -6   75.01   28.48
  -2  15  -7   11.99   18.32
  -2  15  -7   11.01   18.28
  -2  15  -8   39.97   22.12
  -2  15  -8   27.20   21.03
  -2  15  -9   70.43   23.60
   2 -14  -9   10.23   12.66
   2 -14  -9    1.99   13.80
   2 -14  -8   45.25   25.59
   2 -14  -8   12.07   14.86
   2 -14  -7   22.80   19.07
   2 -14  -7    8.23   14.33
   2 -14  -6    4.12   16.95
   2 -14  -6   37.81   28.41
  -2  14   6   15.48   13.72
  -2  14   5   36.28   15.46
  -2  14   5   -0.45   14.63
   2 -14  -5   33.02   27.63
   2 -14  -5   29.08   20.77
  -2  14   4   -5.20   18.32
   2 -14  -4   -8.14   16.59
  -2  14   4  -41.64   25.79
   2 -14  -3  -17.02   22.61
  -2  14   3    1.58   20.39
  -2  14   3    4.20   17.60
   2 -14  -2   12.67   19.13
  -2  14   2    8.03   18.38
  -2  14   2   10.88   18.45
  -2  14   1  -17.87   16.69
   2 -14  -1    7.50   33.03
  -2  14   1  -16.02   16.54
   2 -14   0   21.44   23.63
  -2  14   0   12.16   25.94
  -2  14   0    6.16   24.13
  -2  14   0  -14.83   30.89
   2 -14   1   31.37   28.24
  -2  14  -1   82.09   36.60
  -2  14  -1  112.95   44.78
  -2  14  -1   48.45   31.29
  -2  14  -2    7.31   18.97
  -2  14  -2   59.77   28.69
  -2  14  -2   50.52   36.40
   2 -14   2  -12.10   15.55
  -2  14  -3   -1.89   23.35
  -2  14  -3   22.57   31.16
  -2  14  -3   19.33   22.52
  -2  14  -4    1.81   24.94
  -2  14  -4  -18.71   29.72
  -2  14  -4   40.47   30.95
  -2  14  -4   -5.33   16.04
  -2  14  -5   -7.76   23.15
  -2  14  -5   -0.21   17.76
  -2  14  -5   24.05   28.53
  -2  14  -5    9.36   15.04
  -2  14  -6    2.15   17.22
  -2  14  -6  -47.94   31.09
  -2  14  -6    2.57   20.40
  -2  14  -6  -19.30   31.47
  -2  14  -6   12.25   13.28
  -2  14  -7   35.11   18.99
  -2  14  -7   18.74   19.57
  -2  14  -7    6.36   20.69
  -2  14  -7   -5.73   19.57
  -2  14  -7   -6.39   16.92
  -2  14  -8   42.25   27.59
  -2  14  -8  -43.98   25.99
  -2  14  -8    8.67   18.46
  -2  14  -8   15.07   19.26
  -2  14  -9   -9.23   13.64
  -2  14  -9   13.06   16.16
  -2  14  -9   39.93   29.03
  -2  14  -9    0.60   17.08
  -2  14 -10   10.25   14.17
  -2  14 -10   10.40   13.07
  -2  14 -10   -9.54   13.86
  -2  14 -10  -25.61   21.14
  -2  14 -11    6.57   15.14
  -2  14 -11   16.34   14.64
  -2  14 -11   32.69   14.57
  -2  14 -11   48.29   24.32
  -2  14 -12   -3.50   16.41
  -2  14 -12   12.48   13.36
  -2  14 -12  -26.32   19.98
  -2  14 -12   28.91   20.60
   2 -13 -11  -11.64   17.90
   2 -13 -11   36.20   19.88
  -2  13  11   -4.50   14.68
   2 -13 -10   66.56   28.67
   2 -13 -10   89.34   30.36
   2 -13 -10   58.55   27.12
  -2  13  10   11.77   14.05
  -2  13   9    1.05   15.73
   2 -13  -9   22.07   22.10
   2 -13  -9   41.96   23.98
  -2  13   8   18.50   19.76
   2 -13  -8   14.77   16.31
   2 -13  -8    8.68   18.00
   2 -13  -8    3.79   16.58
   2 -13  -7    3.19   13.55
  -2  13   7   10.74   15.35
   2 -13  -7   36.12   28.75
   2 -13  -6   12.16   16.09
  -2  13   6  -30.15   30.85
   2 -13  -6    7.00   21.25
  -2  13   5  132.70   36.25
   2 -13  -5  162.17   50.57
  -2  13   4    4.40   23.51
   2 -13  -4   78.31   40.74
  -2  13   3  131.38   44.98
   2 -13  -3  185.66   53.50
   2 -13  -2   20.32   28.69
  -2  13   2  -45.95   37.64
  -2  13   1  130.19   48.09
   2 -13  -1   25.41   25.00
   2 -13   0  105.98   46.89
  -2  13   0  166.33   49.96
  -2  13   0  134.37   40.98
   2 -13   1   31.10   30.90
  -2  13  -1  -20.42   21.67
  -2  13  -1  -25.20   33.81
  -2  13  -2   39.06   29.72
   2 -13   2   64.89   36.74
  -2  13  -2   58.04   29.70
  -2  13  -2   98.05   42.32
  -2  13  -2  101.44   33.49
  -2  13  -3   42.31   32.14
  -2  13  -3  -30.44   30.58
   2 -13   3   14.01   22.58
  -2  13  -3   13.68   24.08
  -2  13  -3  -19.98   21.18
  -2  13  -3   -7.35   31.06
  -2  13  -4    5.38   24.39
  -2  13  -4  -25.66   29.34
  -2  13  -4    0.13   32.78
  -2  13  -4   38.32   30.36
  -2  13  -4   29.02   27.08
  -2  13  -5   -2.80   20.47
  -2  13  -5  -50.71   32.96
  -2  13  -5    7.04   21.51
  -2  13  -5   33.80   28.14
  -2  13  -5   -2.75   21.52
  -2  13  -5  -26.74   30.62
  -2  13  -6  165.37   47.52
  -2  13  -6  243.63   52.45
  -2  13  -6  182.01   49.64
  -2  13  -6  229.09   55.31
  -2  13  -6  209.54   56.92
  -2  13  -6  236.28   50.73
  -2  13  -7   11.15   25.44
  -2  13  -7  -21.52   33.87
  -2  13  -7   -1.74   20.99
  -2  13  -7  -25.85   37.48
  -2  13  -7  -18.50   29.62
  -2  13  -7  -26.21   28.49
  -2  13  -8  165.98   48.12
  -2  13  -8  127.54   43.96
  -2  13  -8  156.54   44.03
  -2  13  -8  155.41   45.57
  -2  13  -8  164.03   46.43
  -2  13  -8  176.66   51.03
  -2  13  -9   31.47   23.77
  -2  13  -9   31.48   26.67
  -2  13  -9   38.09   24.68
  -2  13  -9   25.75   15.44
  -2  13  -9   19.86   29.58
  -2  13 -10  115.36   37.58
  -2  13 -10   56.66   25.23
  -2  13 -10   76.33   31.05
  -2  13 -10  101.92   36.91
  -2  13 -10  114.02   37.87
  -2  13 -11   38.26   26.86
  -2  13 -11   -7.15   20.62
  -2  13 -11   44.39   17.92
  -2  13 -11    0.46   18.59
  -2  13 -11    4.04   21.07
  -2  13 -12  -25.92   17.92
  -2  13 -12  -19.67   13.56
  -2  13 -12   22.93   14.78
  -2  13 -12    4.07   19.68
  -2  13 -12    1.62   13.95
  -2  13 -12   11.12   15.24
  -2  13 -13  -10.59   22.84
  -2  13 -13  -24.78   25.32
  -2  13 -13    1.37   13.21
  -2  13 -13   21.20   21.73
  -2  13 -13  -21.84   19.36
  -2  13 -13   19.52   15.40
  -2  13 -14  -23.01   23.27
  -2  13 -14  -37.64   21.76
  -2  13 -14   24.52   19.90
  -2  13 -14   51.33   22.15
  -2  13 -14  -23.48   20.16
  -2  13 -14   17.29   21.61
  -2  13 -15  -11.98   12.75
  -2  13 -15  -24.93   13.94
  -2  13 -15  -27.25   15.91
   2 -12 -14   23.61   21.05
  -2  12  14   -3.85   12.84
   2 -12 -13  -20.97   17.77
   2 -12 -13    6.97   13.03
  -2  12  13   13.01   16.94
   2 -12 -12   -9.59   13.62
   2 -12 -12  -20.53   22.83
   2 -12 -12  -35.07   20.88
  -2  12  12    9.02   13.54
   2 -12 -11   28.36   20.13
   2 -12 -11   -8.56   15.08
   2 -12 -11    7.05   22.62
  -2  12  11   -4.27   14.84
   2 -12 -10   -6.61   23.96
  -2  12  10   45.93   23.98
   2 -12 -10   21.24   14.70
   2 -12 -10    2.29   24.78
   2 -12  -9   40.39   29.36
   2 -12  -9   29.46   21.72
   2 -12  -9   24.66   25.97
  -2  12   9   50.93   26.17
   2 -12  -8  -32.96   23.59
  -2  12   8   34.67   25.77
   2 -12  -8  -35.91   31.83
   2 -12  -7   30.70   25.17
   2 -12  -7   68.10   37.05
  -2  12   7  -35.98   28.53
   2 -12  -6   34.81   30.02
  -2  12   6  -13.14   16.05
   2 -12  -5   60.53   35.87
  -2  12   5   46.31   29.20
  -2  12   4   53.74   29.12
   2 -12  -4   79.04   33.68
   2 -12  -3   83.50   32.88
   2 -12  -2   24.64   18.81
  -2  12   1  117.88   47.40
   2 -12  -1  121.07   42.64
  -2  12   0   93.84   40.23
   2 -12   0  166.24   51.39
   2 -12   1  210.01   58.25
  -2  12  -1  186.15   53.87
  -2  12  -1  217.60   61.46
  -2  12  -1  198.22   50.31
  -2  12  -2  -36.20   33.20
   2 -12   2   -8.18   18.14
  -2  12  -2   10.69   18.57
  -2  12  -2  -63.63   36.18
  -2  12  -2   45.09   31.82
  -2  12  -3   76.10   37.60
   2 -12   3   57.54   32.73
  -2  12  -3   93.95   35.99
  -2  12  -3   58.83   32.80
  -2  12  -3   61.81   33.97
  -2  12  -3  103.64   43.66
  -2  12  -3   96.84   38.86
  -2  12  -4  130.77   50.88
  -2  12  -4  134.80   48.55
  -2  12  -4  181.52   49.36
  -2  12  -4  122.60   42.20
  -2  12  -4  153.71   48.30
  -2  12  -4  151.70   48.80
  -2  12  -5  -17.57   30.45
  -2  12  -5    6.80   19.80
  -2  12  -5   50.97   31.98
  -2  12  -5   -9.08   16.49
  -2  12  -5   59.51   36.47
  -2  12  -5   28.12   22.94
  -2  12  -6   -9.34   20.00
  -2  12  -6   -1.78   25.32
  -2  12  -6    2.77   20.95
  -2  12  -6    6.75   29.24
  -2  12  -6   45.66   33.15
  -2  12  -6   -2.06   19.63
  -2  12  -7   71.84   34.13
  -2  12  -7  127.28   47.90
  -2  12  -7  104.09   41.57
  -2  12  -7  157.58   56.70
  -2  12  -7   66.45   31.12
  -2  12  -7  101.68   40.18
  -2  12  -8  -12.26   22.90
  -2  12  -8   22.70   26.65
  -2  12  -8    3.38   16.78
  -2  12  -8   -2.33   18.36
  -2  12  -8   28.55   21.70
  -2  12  -8   13.83   26.03
  -2  12  -9   21.97   27.85
  -2  12  -9   22.71   21.46
  -2  12  -9   31.18   35.80
  -2  12  -9   11.10   19.45
  -2  12  -9    9.20   21.54
  -2  12  -9    7.49   20.27
  -2  12  -9   13.24   20.31
  -2  12 -10   67.40   25.05
  -2  12 -10   14.92   25.76
  -2  12 -10   59.30   32.28
  -2  12 -10  111.82   41.80
  -2  12 -10   44.78   26.77
  -2  12 -10   49.21   25.41
  -2  12 -10   55.72   23.34
  -2  12 -11  -16.62   20.70
  -2  12 -11   -5.37   26.00
  -2  12 -11   44.08   30.34
  -2  12 -11   -4.24   25.00
  -2  12 -11   22.44   26.70
  -2  12 -11   10.69   21.47
  -2  12 -11   30.19   21.89
  -2  12 -12   21.80   16.94
  -2  12 -12    8.93   24.10
  -2  12 -12  -14.74   22.28
  -2  12 -12   18.56   20.24
  -2  12 -12   -3.57   25.93
  -2  12 -12   15.21   19.42
  -2  12 -12   13.46   17.75
  -2  12 -13  -27.58   27.82
  -2  12 -13   23.23   16.97
  -2  12 -13   14.24   21.10
  -2  12 -13  -21.81   25.70
  -2  12 -13   -3.83   16.47
  -2  12 -13  -14.76   20.87
  -2  12 -13   -4.30   23.56
  -2  12 -14   35.86   25.20
  -2  12 -14   23.03   19.51
  -2  12 -14  -29.20   25.21
  -2  12 -14   10.32   21.42
  -2  12 -14  -31.06   25.48
  -2  12 -14   13.97   21.90
  -2  12 -15   12.94   16.31
  -2  12 -15  -19.47   15.51
  -2  12 -15   25.28   26.32
  -2  12 -15    0.30   19.45
  -2  12 -15   14.01   22.30
  -2  12 -15   49.99   28.38
  -2  12 -16  -12.98   15.45
  -2  12 -16    3.52   16.88
  -2  12 -16   53.06   21.45
  -2  12 -16   12.39   19.55
  -2  12 -16  -13.77   14.90
  -2  12 -16    1.88   16.90
   2 -11 -15   -5.85   15.05
   2 -11 -15   15.86   12.49
  -2  11  15    2.43   12.65
   2 -11 -14   10.87   14.63
   2 -11 -14   29.64   28.95
  -2  11  14  -31.15   19.85
   2 -11 -13   19.27   22.48
  -2  11  13   10.47   19.01
   2 -11 -13   53.61   31.88
   2 -11 -12   41.70   22.01
   2 -11 -12   43.67   28.03
  -2  11  12   91.48   34.46
   2 -11 -12   57.11   38.68
   2 -11 -11   -2.35   22.96
  -2  11  11   -1.15   20.41
   2 -11 -11  -37.88   29.50
   2 -11 -11  -18.15   28.63
   2 -11 -10  198.47   55.48
   2 -11 -10  104.96   40.83
   2 -11 -10  186.23   48.89
   2 -11 -10   84.12   48.12
  -2  11  10  152.53   44.61
   2 -11  -9   55.41   35.25
   2 -11  -9   54.37   46.40
   2 -11  -9   65.24   31.97
  -2  11   9   85.12   29.75
   2 -11  -8   30.76   30.17
   2 -11  -8    5.25   22.82
   2 -11  -8   28.83   37.79
  -2  11   8   47.27   24.97
   2 -11  -7   -2.45   45.59
   2 -11  -7   64.66   35.06
  -2  11   7    5.36   23.14
  -2  11   6  168.96   46.13
   2 -11  -6  161.51   64.44
   2 -11  -6  235.20   61.82
   2 -11  -5   47.07   36.35
   2 -11  -5   31.59   35.36
  -2  11   5   43.63   23.40
   2 -11  -4  -46.74   38.56
  -2  11   4    7.38   25.06
   2 -11  -4   31.21   23.98
   2 -11  -3  133.86   52.72
  -2  11   3  180.51   47.22
   2 -11  -3  102.34   49.63
   2 -11  -2   64.17   33.79
   2 -11  -2   15.15   26.67
   2 -11  -1  595.15   92.25
  -2  11   0   62.65   28.72
  -2  11   0  111.91   37.22
   2 -11   0   95.50   41.04
   2 -11   1    7.99   19.86
  -2  11  -1  -31.77   27.52
  -2  11  -1   22.72   27.10
  -2  11  -1   12.89   21.91
  -2  11  -1   37.40   29.80
   2 -11   2   33.17   19.07
  -2  11  -2   79.06   35.91
  -2  11  -2  110.22   39.18
  -2  11  -2  116.82   39.02
  -2  11  -2   38.27   26.57
  -2  11  -3   -1.43   23.39
  -2  11  -3  -12.34   16.32
  -2  11  -3   29.02   30.30
   2 -11   3    4.39   15.74
  -2  11  -3   -0.62   24.95
  -2  11  -3   20.13   21.07
  -2  11  -4  -24.94   23.13
  -2  11  -4   39.81   35.51
  -2  11  -4  -42.53   47.40
  -2  11  -4   -1.32   19.96
  -2  11  -4  -22.39   21.70
  -2  11  -4    9.64   19.37
  -2  11  -5  -56.36   31.50
  -2  11  -5   18.04   29.39
  -2  11  -5   55.31   30.42
  -2  11  -5   30.47   30.56
  -2  11  -5  -25.33   33.08
  -2  11  -5    4.85   18.43
  -2  11  -6    7.87   18.26
  -2  11  -6   37.18   29.04
  -2  11  -6   40.83   27.70
  -2  11  -6   44.77   35.69
  -2  11  -6  -13.38   36.38
  -2  11  -6   17.90   25.54
  -2  11  -7   95.16   39.69
  -2  11  -7   87.75   39.56
  -2  11  -7   80.69   32.94
  -2  11  -7  120.89   46.44
  -2  11  -7  109.67   42.47
  -2  11  -7   41.18   31.33
  -2  11  -8  297.99   62.39
  -2  11  -8  295.19   53.10
  -2  11  -8  254.21   63.21
  -2  11  -8  214.95   54.13
  -2  11  -8  279.66   54.17
  -2  11  -8  221.67   53.55
  -2  11  -8  210.04   51.20
  -2  11  -8  250.00   62.81
  -2  11  -9  443.42   71.00
  -2  11  -9  479.23   80.46
  -2  11  -9  404.14   75.23
  -2  11  -9  458.46   71.87
  -2  11  -9  319.86   69.22
  -2  11  -9  465.35   70.56
  -2  11  -9  481.82   81.50
  -2  11  -9  485.54   80.37
  -2  11 -10  184.17   50.89
  -2  11 -10  178.86   55.51
  -2  11 -10  150.41   40.30
  -2  11 -10  154.61   43.51
  -2  11 -10  124.70   38.34
  -2  11 -10  149.22   49.34
  -2  11 -10  171.82   49.96
  -2  11 -10  178.34   52.03
  -2  11 -11  222.92   53.23
  -2  11 -11  301.38   66.30
  -2  11 -11  272.41   58.80
  -2  11 -11  296.55   59.43
  -2  11 -11  283.77   63.51
  -2  11 -11  302.02   64.55
  -2  11 -11  292.92   69.60
  -2  11 -12   13.12   17.87
  -2  11 -12    7.91   22.53
  -2  11 -12   26.29   22.36
  -2  11 -12   16.45   28.06
  -2  11 -12   24.62   17.45
  -2  11 -12   47.48   32.91
  -2  11 -12   25.35   22.08
  -2  11 -13   35.32   18.84
  -2  11 -13   21.44   26.23
  -2  11 -13  -21.33   32.69
  -2  11 -13    2.20   20.09
  -2  11 -13    8.42   19.61
  -2  11 -13   24.48   27.57
  -2  11 -13   39.12   23.93
  -2  11 -14   -8.91   26.44
  -2  11 -14   -6.41   18.11
  -2  11 -14  -11.72   30.55
  -2  11 -14    5.19   16.49
  -2  11 -14   28.11   26.39
  -2  11 -14   18.07   21.51
  -2  11 -14   55.80   30.02
  -2  11 -15   10.89   19.62
  -2  11 -15   36.13   26.31
  -2  11 -15   24.29   23.31
  -2  11 -15   53.37   23.90
  -2  11 -15   51.62   25.13
  -2  11 -15   22.45   15.27
  -2  11 -15   21.74   15.85
  -2  11 -16   28.59   16.56
  -2  11 -16   16.69   17.26
  -2  11 -16   33.74   19.74
  -2  11 -16   21.95   23.92
  -2  11 -16   63.17   31.41
  -2  11 -16   24.76   20.17
  -2  11 -17  124.81   35.00
  -2  11 -17  111.86   31.08
  -2  11 -17   97.51   28.29
  -2  11 -17   19.94   19.10
  -2  11 -17  131.00   31.34
  -2  11 -17  109.92   32.71
  -2  11 -18  101.01   26.61
  -2  11 -18   95.30   26.89
  -2  11 -18   63.76   26.15
  -2  11 -18   25.73   18.37
  -2  10  17  -29.30   14.01
   2 -10 -17  -46.08   19.40
   2 -10 -17  -14.11   19.08
   2 -10 -16   14.98   20.31
  -2  10  16    7.93   17.09
   2 -10 -16  -47.05   28.69
   2 -10 -15   -8.03   15.10
  -2  10  15  -11.36   21.56
   2 -10 -15  -58.72   27.79
   2 -10 -14   60.38   33.62
   2 -10 -14   53.15   30.83
  -2  10  14   -0.48   21.04
   2 -10 -13   26.24   16.59
   2 -10 -13  -10.19   27.55
   2 -10 -13   61.74   29.29
  -2  10  13   43.55   28.10
   2 -10 -12   58.29   33.85
   2 -10 -12  107.86   39.76
  -2  10  12  115.20   38.70
   2 -10 -12   56.59   33.61
   2 -10 -12  -19.53   28.46
   2 -10 -11   42.23   32.30
   2 -10 -11  -12.56   17.28
   2 -10 -11  -10.52   25.07
   2 -10 -11   56.57   34.94
  -2  10  11   40.34   32.60
   2 -10 -10  238.16   58.34
   2 -10 -10  274.89   64.15
   2 -10 -10  190.37   70.59
  -2  10  10  306.50   65.51
   2 -10  -9    7.84   17.27
   2 -10  -9  -11.88   23.40
   2 -10  -9   -4.12   21.38
  -2  10   9  -32.62   26.68
   2 -10  -8  196.65   70.94
   2 -10  -8  182.47   51.88
  -2  10   8  235.90   56.74
   2 -10  -7  -22.78   25.42
  -2  10   7  -15.50   19.99
   2 -10  -7  -37.77   37.49
   2 -10  -7   -2.15   24.53
   2 -10  -6   18.83   22.11
   2 -10  -6   -9.77   28.36
   2 -10  -6   -3.91   24.99
  -2  10   6  -19.03   30.02
   2 -10  -5   65.20   40.04
   2 -10  -5   10.06   24.36
  -2  10   5   45.35   19.44
   2 -10  -5   31.91   21.96
   2 -10  -4   17.12   30.26
   2 -10  -4   10.04   19.48
   2 -10  -4    5.63   18.61
  -2  10   4   49.19   28.84
   2 -10  -4   65.58   29.63
   2 -10  -3  -16.70   25.77
   2 -10  -3   -9.93   21.30
   2 -10  -3   15.85   17.07
   2 -10  -3   30.27   31.28
  -2  10   3   16.20   14.56
   2 -10  -2   31.37   28.76
   2 -10  -2   51.17   37.43
  -2  10   2   93.69   30.57
   2 -10  -2  140.70   49.24
   2 -10  -2   92.11   39.03
  -2  10   1  147.23   32.07
   2 -10  -1   81.40   41.67
  -2  10   1  131.54   41.79
   2 -10  -1   87.77   34.76
   2 -10  -1  196.96   52.35
   2 -10  -1  138.87   40.12
  -2  10   1  153.36   43.08
   2 -10   0   -9.68   19.44
  -2  10   0  -10.61   24.28
  -2  10   0    4.61   14.44
  -2  10   0  -20.35   28.63
  -2  10   0   28.64   15.35
   2 -10   0   28.65   24.72
   2 -10   0  -54.22   32.09
  -2  10  -1  -39.45   36.21
   2 -10   1  -15.42   36.23
  -2  10  -1  -29.93   20.59
   2 -10   1   27.89   32.92
  -2  10  -1   26.24   24.91
   2 -10   1    2.75   21.31
  -2  10  -1  -34.65   30.75
  -2  10  -2  -27.52   28.26
  -2  10  -2   -8.18   16.12
   2 -10   2   10.47   30.22
  -2  10  -2  -69.84   29.98
  -2  10  -2  -27.31   20.84
  -2  10  -3  -15.43   24.79
  -2  10  -3   49.22   27.54
  -2  10  -3    1.60   23.74
  -2  10  -3  -22.55   23.52
   2 -10   3  -12.39   17.60
  -2  10  -3   -3.92   26.26
   2 -10   4   81.13   31.31
  -2  10  -4   39.71   23.53
  -2  10  -4   -3.29   20.66
  -2  10  -4   37.49   29.12
  -2  10  -4   -3.83   24.61
  -2  10  -4   43.40   35.40
  -2  10  -4   20.84   33.31
  -2  10  -5  147.40   44.51
  -2  10  -5  132.45   48.41
  -2  10  -5  108.50   44.48
  -2  10  -5   90.11   37.39
  -2  10  -5  105.46   45.35
  -2  10  -5  111.08   41.18
  -2  10  -5   89.27   33.95
  -2  10  -6   -5.48   24.83
  -2  10  -6   -3.09   19.28
  -2  10  -6  -19.84   27.09
  -2  10  -6   27.54   28.73
  -2  10  -6  -25.06   18.83
  -2  10  -6   22.91   14.68
  -2  10  -6   -8.67   19.80
  -2  10  -6  -14.88   18.32
  -2  10  -7   22.84   19.74
  -2  10  -7    1.53   20.36
  -2  10  -7   64.58   32.92
  -2  10  -7  -29.62   28.68
  -2  10  -7  -36.91   24.68
  -2  10  -7  -23.26   36.03
  -2  10  -7   74.52   40.34
  -2  10  -7   11.26   19.10
  -2  10  -8   87.42   32.93
  -2  10  -8  100.70   27.29
  -2  10  -8   94.07   30.68
  -2  10  -8  109.22   30.84
  -2  10  -8  118.16   45.21
  -2  10  -8   73.21   34.48
  -2  10  -8  105.05   46.28
  -2  10  -8   91.89   36.96
  -2  10  -9   -0.70   24.38
  -2  10  -9   20.06   22.70
  -2  10  -9    8.40   27.57
  -2  10  -9    3.04   22.85
  -2  10  -9   18.44   24.41
  -2  10  -9   -1.43   17.00
  -2  10  -9   -5.19   32.72
  -2  10  -9   -6.41   23.94
  -2  10 -10  -19.89   24.64
  -2  10 -10   49.92   32.79
  -2  10 -10  -25.57   28.41
  -2  10 -10  -40.68   33.83
  -2  10 -10   -1.64   26.01
  -2  10 -10   10.79   20.25
  -2  10 -10   18.05   29.92
  -2  10 -10   -3.35   21.78
  -2  10 -11   78.50   37.27
  -2  10 -11   44.88   24.69
  -2  10 -11   31.88   21.61
  -2  10 -11   93.40   37.47
  -2  10 -11   51.59   22.49
  -2  10 -11   67.08   36.57
  -2  10 -11   83.08   36.55
  -2  10 -12   -6.46   19.12
  -2  10 -12    1.58   20.37
  -2  10 -12   -3.01   18.19
  -2  10 -12   47.14   34.99
  -2  10 -12   32.17   30.83
  -2  10 -12   10.15   27.01
  -2  10 -12   15.56   27.84
  -2  10 -13    1.41   20.17
  -2  10 -13   -3.06   20.11
  -2  10 -13   -9.13   17.85
  -2  10 -13   -4.08   22.05
  -2  10 -13  -11.53   24.69
  -2  10 -13   13.43   23.06
  -2  10 -13    1.10   31.00
  -2  10 -14  -22.31   27.07
  -2  10 -14   -6.12   21.40
  -2  10 -14  -24.51   27.22
  -2  10 -14  -14.47   19.82
  -2  10 -14    1.48   20.22
  -2  10 -14   42.22   36.78
  -2  10 -14   16.89   20.59
  -2  10 -15   89.84   35.96
  -2  10 -15   92.37   33.33
  -2  10 -15   87.86   33.21
  -2  10 -15   83.63   35.17
  -2  10 -15   37.13   27.62
  -2  10 -15   86.32   35.49
  -2  10 -15  152.60   47.68
  -2  10 -16    6.79   19.19
  -2  10 -16  -14.10   24.81
  -2  10 -16  -22.20   32.35
  -2  10 -16    6.76   18.05
  -2  10 -16   22.47   19.58
  -2  10 -16    8.16   20.96
  -2  10 -16  -13.99   26.66
  -2  10 -17  -28.25   27.64
  -2  10 -17   -7.44   16.24
  -2  10 -17   31.22   23.48
  -2  10 -17  -22.23   20.14
  -2  10 -17  -12.91   25.81
  -2  10 -17   -1.21   17.92
  -2  10 -18   27.64   20.51
  -2  10 -18    4.85   16.34
  -2  10 -18    1.62   20.21
  -2  10 -18   31.14   22.36
  -2  10 -18   -7.72   15.11
  -2  10 -19   -7.62   14.66
  -2  10 -19  -22.25   16.29
   2  -9 -18   16.29   14.71
   2  -9 -18    2.87   15.12
  -2   9  18   51.61   23.05
   2  -9 -17    7.38   16.18
  -2   9  17   33.35   20.67
   2  -9 -17   49.61   26.50
   2  -9 -16   13.16   15.40
   2  -9 -16    1.99   18.83
  -2   9  16  -28.42   17.24
  -2   9  15  187.69   46.54
   2  -9 -15  175.80   49.99
   2  -9 -15   81.23   33.20
   2  -9 -15  194.85   53.97
   2  -9 -14  -52.51   35.46
  -2   9  14   -3.48   25.29
   2  -9 -14   16.98   19.98
   2  -9 -14   33.15   30.41
   2  -9 -14   33.61   24.00
   2  -9 -13   -0.96   22.34
   2  -9 -13   17.02   25.43
   2  -9 -13   84.66   39.22
  -2   9  13   -0.85   22.89
   2  -9 -12   65.31   29.37
   2  -9 -12    4.76   22.68
  -2   9  12  119.03   38.74
   2  -9 -12   88.50   41.82
   2  -9 -12   87.36   41.73
   2  -9 -12   98.41   45.58
   2  -9 -11   61.41   37.26
   2  -9 -11   47.20   27.84
   2  -9 -11    5.92   18.38
  -2   9  11   19.45   17.35
   2  -9 -11   20.14   27.39
   2  -9 -11   18.39   22.13
   2  -9 -10  151.88   45.60
  -2   9  10  119.67   37.27
   2  -9 -10   88.96   30.99
   2  -9 -10   92.81   36.51
   2  -9 -10  199.15   63.28
   2  -9  -9   16.28   25.46
  -2   9   9  -11.90   18.36
   2  -9  -9   -7.73   32.76
   2  -9  -9  -21.69   27.00
   2  -9  -9  -29.83   25.53
   2  -9  -8  -23.44   23.53
   2  -9  -8   28.79   29.49
   2  -9  -8   29.65   27.88
  -2   9   8   11.93   15.01
   2  -9  -8  -40.79   34.53
   2  -9  -7  134.29   55.04
   2  -9  -7   87.03   40.92
   2  -9  -7  103.89   41.81
  -2   9   7  127.31   38.56
  -2   9   7   90.50   42.48
   2  -9  -7   39.96   34.57
   2  -9  -7  123.85   40.23
  -2   9   6    4.07   17.31
   2  -9  -6  -14.10   23.05
   2  -9  -6   28.10   19.14
  -2   9   6    4.03   14.04
   2  -9  -6   10.40   22.18
   2  -9  -6   -4.89   19.85
   2  -9  -6   -0.70   17.58
   2  -9  -5   -3.07   20.85
  -2   9   5  -37.10   28.74
   2  -9  -5    1.16   37.18
   2  -9  -5  -19.58   24.86
   2  -9  -5   29.75   23.26
  -2   9   5   -6.82   22.68
   2  -9  -4   23.63   33.97
  -2   9   4   20.67   21.86
  -2   9   4   42.18   24.14
  -2   9   4    1.17   12.43
   2  -9  -4    6.42   23.14
   2  -9  -4   32.67   28.65
   2  -9  -4   21.17   26.92
   2  -9  -3  357.06   67.73
   2  -9  -3  293.87   65.87
  -2   9   3  327.51   59.01
   2  -9  -3  233.24   65.77
   2  -9  -3  280.42   57.45
  -2   9   3  235.11   48.86
  -2   9   2   26.31   14.50
   2  -9  -2   22.04   23.07
   2  -9  -2   41.14   16.14
  -2   9   2   48.68   23.21
   2  -9  -2  -11.39   21.53
   2  -9  -1  851.65   96.63
   2  -9  -1  732.48  104.49
   2  -9  -1  829.77   92.90
  -2   9   1  850.66   86.67
   2  -9  -1  940.90  103.55
  -2   9   1  943.44   98.43
   2  -9   0  438.64   79.04
  -2   9   0  562.50   71.83
   2  -9   0  602.48   81.39
  -2   9   0  556.34   77.29
  -2   9   0  471.08   67.95
   2  -9   0  564.28   78.32
   2  -9   1  343.46   61.58
  -2   9  -1  311.63   56.04
  -2   9  -1  295.90   53.04
   2  -9   1  359.85   59.45
  -2   9  -1  357.53   62.30
   2  -9   1  199.66   48.40
  -2   9  -1  350.06   57.20
   2  -9   2   98.93   35.34
   2  -9   2  154.38   40.90
  -2   9  -2   83.58   34.08
  -2   9  -2   67.81   28.20
   2  -9   2   53.29   18.30
  -2   9  -2   64.38   24.73
  -2   9  -2   71.80   23.88
  -2   9  -3  -10.96   22.80
  -2   9  -3   13.18   16.37
   2  -9   3   17.31   21.14
   2  -9   3  -21.82   28.27
  -2   9  -3    4.54   15.43
  -2   9  -3   -4.39   16.40
  -2   9  -3   18.94   23.28
   2  -9   4   16.81   21.33
  -2   9  -4    9.38   18.81
  -2   9  -4  -24.03   29.80
  -2   9  -4    1.43   20.80
  -2   9  -4    1.21   18.35
  -2   9  -4   14.98   20.26
  -2   9  -4    2.26   28.98
  -2   9  -5  324.63   65.97
  -2   9  -5  443.07   67.67
  -2   9  -5  338.75   60.05
  -2   9  -5  311.68   60.05
  -2   9  -5  327.61   68.59
  -2   9  -5  351.84   58.31
  -2   9  -5  311.90   62.03
  -2   9  -5  378.87   69.52
  -2   9  -6  278.92   63.78
  -2   9  -6  318.71   56.11
  -2   9  -6  327.25   62.55
  -2   9  -6  288.00   60.94
  -2   9  -6  433.51   64.26
  -2   9  -6  341.80   63.18
  -2   9  -6  380.77   66.22
  -2   9  -6  334.13   59.32
  -2   9  -6  357.63   66.38
  -2   9  -7  444.85   76.81
  -2   9  -7  475.94   68.53
  -2   9  -7  437.95   72.43
  -2   9  -7  439.28   75.40
  -2   9  -7  333.94   64.93
  -2   9  -7  374.11   62.56
  -2   9  -7  356.57   64.22
  -2   9  -7  455.14   72.85
  -2   9  -7  392.82   68.71
  -2   9  -8  549.33   84.02
  -2   9  -8  664.03   84.35
  -2   9  -8  578.79   78.00
  -2   9  -8  609.71   90.57
  -2   9  -8  606.42   85.60
  -2   9  -8  506.81   79.31
  -2   9  -8  662.02   90.90
  -2   9  -8  588.39   88.97
  -2   9  -8  602.58   81.52
  -2   9  -9  -15.19   27.08
  -2   9  -9   42.01   36.19
  -2   9  -9   10.34   19.50
  -2   9  -9  -32.95   28.01
  -2   9  -9   29.95   25.38
  -2   9  -9   36.04   26.73
  -2   9  -9    5.14   29.26
  -2   9  -9   15.03   27.50
  -2   9  -9  -33.51   26.56
  -2   9 -10  175.99   48.67
  -2   9 -10  174.61   46.20
  -2   9 -10  220.00   60.39
  -2   9 -10  212.66   54.16
  -2   9 -10  159.23   50.07
  -2   9 -10  199.03   51.54
  -2   9 -10  166.16   49.41
  -2   9 -11   34.64   30.29
  -2   9 -11   58.54   33.59
  -2   9 -11   40.71   33.11
  -2   9 -11   36.50   27.00
  -2   9 -11   19.96   30.13
  -2   9 -11   31.80   26.02
  -2   9 -11    5.04   24.59
  -2   9 -12   29.92   28.75
  -2   9 -12    7.42   22.53
  -2   9 -12   47.86   27.37
  -2   9 -12  -19.02   23.54
  -2   9 -12    0.95   18.48
  -2   9 -12   26.54   21.63
  -2   9 -12   30.15   31.93
  -2   9 -13   42.18   22.49
  -2   9 -13   67.79   37.19
  -2   9 -13  108.55   40.50
  -2   9 -13   39.58   28.60
  -2   9 -13   62.16   26.32
  -2   9 -13   88.82   42.17
  -2   9 -13   92.30   34.90
  -2   9 -13  125.76   42.26
  -2   9 -14   19.43   23.76
  -2   9 -14    5.31   21.65
  -2   9 -14   23.32   19.71
  -2   9 -14  -15.81   37.41
  -2   9 -14  -15.09   32.11
  -2   9 -14   11.31   18.84
  -2   9 -14   37.53   22.42
  -2   9 -14   29.46   23.79
  -2   9 -15   41.87   53.61
  -2   9 -15   25.73   27.56
  -2   9 -15  -24.77   19.76
  -2   9 -15   12.45   24.29
  -2   9 -15    6.79   20.93
  -2   9 -15  -24.34   22.74
  -2   9 -15   20.73   26.59
  -2   9 -15    2.93   27.73
  -2   9 -16    5.63   18.52
  -2   9 -16   33.57   29.37
  -2   9 -16    3.85   34.45
  -2   9 -16   37.52   26.87
  -2   9 -16    7.07   17.68
  -2   9 -16    9.83   21.19
  -2   9 -16    5.67   17.33
  -2   9 -16    8.88   60.68
  -2   9 -17   55.33   29.75
  -2   9 -17   73.86   30.92
  -2   9 -17   81.08   34.76
  -2   9 -17   53.37   29.94
  -2   9 -17   38.04   77.89
  -2   9 -17   55.41   27.30
  -2   9 -17   30.03   26.23
  -2   9 -17   91.72   38.72
  -2   9 -18   90.29   31.46
  -2   9 -18  156.39   42.06
  -2   9 -18  133.94   39.43
  -2   9 -18  100.61   38.08
  -2   9 -18  130.70   39.06
  -2   9 -19   43.19   20.36
  -2   9 -19  -10.33   19.80
  -2   9 -19   15.63   14.84
  -2   9 -19   64.96   22.92
  -2   9 -20  121.35   33.29
   2  -8 -19   48.82   26.68
   2  -8 -19   98.44   27.56
  -2   8  19   99.57   30.50
   2  -8 -18   -3.11   13.49
   2  -8 -18    3.38   15.45
  -2   8  18   34.18   19.90
   2  -8 -18  -11.55   13.87
   2  -8 -17   82.51   32.99
  -2   8  17   94.84   37.09
   2  -8 -17   30.14   16.69
   2  -8 -17   76.55   32.16
   2  -8 -17   59.38   22.56
  -2   8  16    8.60   16.98
   2  -8 -16   42.53   21.64
   2  -8 -16   -1.23   19.46
   2  -8 -16   -4.38   17.39
   2  -8 -16  -11.66   24.15
  -2   8  15   49.42   31.39
   2  -8 -15   23.63   19.93
   2  -8 -15   22.64   24.59
   2  -8 -15    0.16   20.14
   2  -8 -15   -0.61   25.53
   2  -8 -15   25.57   26.71
   2  -8 -14   -0.31   17.63
   2  -8 -14    5.48   20.23
   2  -8 -14  -21.63   22.64
   2  -8 -14   16.99   26.13
  -2   8  14   81.32   40.08
   2  -8 -14   23.77   26.60
  -2   8  13    6.27   19.59
   2  -8 -13  -13.15   15.98
   2  -8 -13   21.62   24.22
   2  -8 -13  -14.61   21.63
   2  -8 -13   -4.40   25.36
   2  -8 -13   15.05   29.36
   2  -8 -12   16.69   22.11
   2  -8 -12   58.74   40.56
   2  -8 -12   43.01   28.86
   2  -8 -12  -13.85   21.00
  -2   8  12  -10.80   21.88
  -2   8  11   20.67   19.45
   2  -8 -11   -5.28   26.95
   2  -8 -11   11.02   21.95
   2  -8 -11  -41.58   36.77
   2  -8 -11  -18.45   30.20
   2  -8 -11    0.54   16.19
   2  -8 -11   -1.68   19.45
   2  -8 -11  -47.03   27.82
   2  -8 -10   -6.23   20.77
   2  -8 -10   22.90   26.88
   2  -8 -10   -1.19   22.00
   2  -8 -10   -0.76   29.00
  -2   8  10    2.92   19.21
   2  -8 -10   32.37   24.25
   2  -8 -10  -29.67   25.72
   2  -8 -10  -38.48   36.51
   2  -8  -9   28.58   28.49
   2  -8  -9   18.71   20.50
   2  -8  -9    2.96   21.62
   2  -8  -9   87.62   45.53
  -2   8   9   76.98   38.38
   2  -8  -9   37.86   27.63
   2  -8  -9   42.19   35.63
  -2   8   9   46.87   24.30
   2  -8  -9  -12.33   27.72
   2  -8  -8  -40.16   36.02
   2  -8  -8  -18.50   26.24
   2  -8  -8   -2.58   17.08
  -2   8   8   -6.05   16.58
   2  -8  -8   34.43   28.25
   2  -8  -8   27.78   33.76
   2  -8  -8    7.59   24.03
   2  -8  -7   34.07   36.25
   2  -8  -7   -0.29   36.60
   2  -8  -7   25.61   18.34
   2  -8  -7   38.46   30.60
   2  -8  -7   27.67   23.23
  -2   8   7   49.14   24.61
   2  -8  -6  107.61   43.80
  -2   8   6  110.07   30.07
   2  -8  -6  152.87   44.45
   2  -8  -6    2.77   16.33
   2  -8  -6   96.87   35.53
   2  -8  -6  130.39   46.45
  -2   8   6  123.53   36.42
   2  -8  -5  -15.84   24.80
   2  -8  -5    2.55   23.09
   2  -8  -5    1.79   14.82
   2  -8  -5   -6.68   26.83
  -2   8   5    6.33   19.00
  -2   8   5   14.32   17.00
  -2   8   5   -0.32   18.23
  -2   8   4   13.73   13.31
   2  -8  -4   47.76   26.06
   2  -8  -4   38.49   34.32
  -2   8   4   16.73   17.36
   2  -8  -4   30.23   17.29
  -2   8   4   51.56   17.90
   2  -8  -4   26.78   20.03
   2  -8  -3   20.76   19.19
  -2   8   3   -2.12   11.81
   2  -8  -3    5.20   22.70
  -2   8   3   -2.37   14.94
   2  -8  -3    8.91   21.78
   2  -8  -2   18.17   20.84
   2  -8  -2   50.60   28.07
  -2   8   2   27.35   12.44
  -2   8   2    7.57   17.27
  -2   8   1    0.75   23.78
   2  -8  -1   32.91   27.01
  -2   8   0   -2.76   19.21
   2  -8   0   -8.64   19.10
  -2   8  -1   30.39   23.64
  -2   8  -2  144.75   38.14
  -2   8  -3   51.46   32.40
  -2   8  -4   20.65   25.93
  -2   8  -4   10.93   18.75
  -2   8  -4  -17.80   20.12
  -2   8  -4   31.36   22.35
  -2   8  -4  -10.58   18.90
  -2   8  -5   -0.24   22.29
  -2   8  -5   10.05   18.26
  -2   8  -5    5.42   19.92
  -2   8  -5    0.34   14.07
  -2   8  -5   -9.51   19.93
  -2   8  -5   -5.62   16.10
  -2   8  -6  124.31   37.53
  -2   8  -6  132.85   46.02
  -2   8  -6  146.90   41.07
  -2   8  -6  109.16   39.12
  -2   8  -6   90.85   25.81
  -2   8  -6  170.76   50.07
  -2   8  -6  120.55   38.43
  -2   8  -6  159.39   39.36
  -2   8  -6  124.10   41.07
  -2   8  -7   40.40   25.85
  -2   8  -7   23.74   24.47
  -2   8  -7   39.51   20.06
  -2   8  -7   63.08   32.29
  -2   8  -7   -3.69   24.33
  -2   8  -7   44.83   27.59
  -2   8  -7    7.01   17.07
  -2   8  -7   45.34   25.21
  -2   8  -7   12.73   26.85
  -2   8  -8   -1.03   17.38
  -2   8  -8   12.40   22.77
  -2   8  -8    9.43   22.67
  -2   8  -8   -7.18   25.41
  -2   8  -8    4.62   16.22
  -2   8  -8   -4.08   15.87
  -2   8  -8    7.29   26.30
  -2   8  -8  -42.08   31.94
  -2   8  -8    6.57   13.04
  -2   8  -9   21.33   28.01
  -2   8  -9   30.00   21.86
  -2   8  -9    0.75   19.72
  -2   8  -9   15.84   22.55
  -2   8  -9    6.53   25.59
  -2   8  -9  -31.53   29.42
  -2   8  -9    5.11   15.42
  -2   8  -9   21.99   28.22
  -2   8  -9    8.80   20.65
  -2   8 -10  -16.29   19.32
  -2   8 -10  -52.31   37.80
  -2   8 -10   22.23   25.09
  -2   8 -10  -10.73   23.13
  -2   8 -10   15.38   20.37
  -2   8 -10   25.42   28.15
  -2   8 -10   36.05   34.51
  -2   8 -10  -38.49   25.83
  -2   8 -10    1.23   22.17
  -2   8 -11   40.51   29.86
  -2   8 -11   52.01   30.85
  -2   8 -11    5.62   28.66
  -2   8 -11    7.27   24.58
  -2   8 -11   56.09   35.21
  -2   8 -11   19.90   26.92
  -2   8 -11   44.34   26.37
  -2   8 -11   43.05   28.22
  -2   8 -12  109.99   37.61
  -2   8 -12  130.71   39.22
  -2   8 -12  125.10   39.24
  -2   8 -12  154.73   47.50
  -2   8 -12  113.02   41.39
  -2   8 -12  101.00   34.54
  -2   8 -12  120.34   44.77
  -2   8 -12   91.31   40.82
  -2   8 -13  152.59   45.76
  -2   8 -13  136.18   45.34
  -2   8 -13  151.22   50.67
  -2   8 -13  101.39   35.88
  -2   8 -13   86.00   36.88
  -2   8 -13   72.78   31.96
  -2   8 -13  102.82   38.77
  -2   8 -13  153.88   46.72
  -2   8 -14   47.39   28.19
  -2   8 -14  -12.49   25.69
  -2   8 -14   34.23   34.53
  -2   8 -14  -26.72   32.70
  -2   8 -14   26.42   22.05
  -2   8 -14   18.10   23.13
  -2   8 -14  -31.26   34.16
  -2   8 -14  -50.26   37.71
  -2   8 -15   20.25   23.28
  -2   8 -15   -3.46   30.41
  -2   8 -15   17.48   18.12
  -2   8 -15   22.53   20.27
  -2   8 -15   40.58   29.67
  -2   8 -15   51.47   29.05
  -2   8 -15   10.02   22.49
  -2   8 -15    6.21   32.99
  -2   8 -16   -0.77   23.64
  -2   8 -16   14.02   21.57
  -2   8 -16    5.94   26.21
  -2   8 -16  -34.37   40.43
  -2   8 -16   32.68   46.26
  -2   8 -16   -4.30   17.31
  -2   8 -16   10.67   16.83
  -2   8 -16    3.58   20.75
  -2   8 -17  -19.50   31.14
  -2   8 -17    1.02   22.90
  -2   8 -17   -8.94   29.06
  -2   8 -17  -71.95   76.12
  -2   8 -17    9.45   14.88
  -2   8 -17  -20.04   24.92
  -2   8 -17   -8.88   28.81
  -2   8 -17   -4.02   17.11
  -2   8 -18    0.13   15.57
  -2   8 -18  -12.50   20.44
  -2   8 -18  -44.98   32.80
  -2   8 -18  -27.17   86.03
  -2   8 -18  -17.49   15.24
  -2   8 -18   10.15   17.88
  -2   8 -19   33.31  104.29
  -2   8 -19  -17.99   24.27
  -2   8 -19    5.44   17.85
  -2   8 -19   42.97   25.66
  -2   8 -19   17.55   11.54
  -2   8 -20   75.85  111.34
  -2   8 -20    4.71   16.21
  -2   8 -20   10.21   12.00
   2  -7 -20   30.88   22.87
   2  -7 -20    1.27   11.21
   2  -7 -20  -25.26   20.06
   2  -7 -19   86.61   34.44
   2  -7 -19  107.57   30.04
   2  -7 -19  162.38   40.91
   2  -7 -19   68.20   27.55
  -2   7  19  146.00   35.94
   2  -7 -18  104.14   39.87
   2  -7 -18  -19.54   22.59
   2  -7 -18   41.52   24.36
  -2   7  18   52.58   22.23
   2  -7 -18  -42.34   33.35
   2  -7 -17    8.91   22.52
   2  -7 -17    4.70   17.60
   2  -7 -17    1.26   22.80
  -2   7  17  -12.58   24.41
   2  -7 -17   49.95   34.72
   2  -7 -16   -7.30   21.99
   2  -7 -16   33.70   22.99
   2  -7 -16   38.74   25.23
   2  -7 -16   14.01   20.13
   2  -7 -16   93.58   71.38
   2  -7 -16    9.28   20.27
  -2   7  16   -6.29   20.72
   2  -7 -15   14.74   28.82
   2  -7 -15   84.85   34.76
  -2   7  15   83.13   38.46
   2  -7 -15   55.61   24.96
   2  -7 -15  149.22   48.42
   2  -7 -15  101.37   43.85
   2  -7 -15  164.78   49.84
   2  -7 -15  124.14   45.23
   2  -7 -15  116.82   40.97
   2  -7 -14   86.06   39.49
   2  -7 -14   38.93   26.89
   2  -7 -14    1.62   25.48
  -2   7  14   62.83   27.97
   2  -7 -14  113.46   39.97
   2  -7 -14  150.84   64.78
   2  -7 -14   77.41   31.93
   2  -7 -14  140.58   47.37
   2  -7 -14   97.82   31.55
   2  -7 -13  900.13  112.31
   2  -7 -13  837.67  114.55
   2  -7 -13  737.82  101.93
   2  -7 -13  768.40   93.73
   2  -7 -13  761.16  104.20
   2  -7 -13  673.45   97.82
   2  -7 -13  719.60   96.40
   2  -7 -13  533.12   92.86
   2  -7 -12  478.16   83.13
   2  -7 -12  431.91   76.79
   2  -7 -12  355.01   78.80
   2  -7 -12  591.73   86.45
   2  -7 -12  525.36   84.65
   2  -7 -12  324.88   73.15
   2  -7 -12  462.48   77.04
   2  -7 -12  572.03   79.79
   2  -7 -12  425.95   79.84
   2  -7 -11   34.13   20.93
   2  -7 -11    8.46   15.36
   2  -7 -11   85.98   33.20
   2  -7 -11   38.41   25.32
   2  -7 -11   57.70   35.77
   2  -7 -11   44.11   29.55
   2  -7 -11   67.86   32.59
   2  -7 -11   36.52   33.53
  -2   7  11   53.52   19.91
   2  -7 -11   90.03   31.17
   2  -7 -10  493.95   82.64
   2  -7 -10  489.68   75.78
   2  -7 -10  454.03   85.98
   2  -7 -10  665.10   95.11
   2  -7 -10  522.82   75.59
  -2   7  10  621.14   82.54
   2  -7 -10  600.13   88.33
   2  -7 -10  641.12   92.33
   2  -7 -10  496.37   79.96
   2  -7 -10  565.44   78.59
   2  -7  -9    7.78   25.30
   2  -7  -9    2.15   14.69
  -2   7   9   30.64   20.13
   2  -7  -9   63.92   43.93
   2  -7  -9  -12.41   40.22
   2  -7  -9   -8.12   23.35
   2  -7  -9    8.51   15.70
   2  -7  -9   13.22   19.31
   2  -7  -9  -12.85   41.46
  -2   7   8    6.96   21.42
   2  -7  -8   -1.74   19.23
   2  -7  -8  -53.14   32.75
   2  -7  -8  -22.64   21.72
   2  -7  -8   23.46   17.86
   2  -7  -8    7.17   16.20
   2  -7  -8  -24.61   39.35
   2  -7  -8   23.68   26.31
   2  -7  -8  -12.63   19.66
   2  -7  -7   68.98   30.29
   2  -7  -7   69.46   40.54
  -2   7   7   46.12   22.86
   2  -7  -7   12.90   18.84
   2  -7  -7   23.40   15.88
   2  -7  -7    6.39   19.54
   2  -7  -7   -5.04   19.80
   2  -7  -7   13.08   20.86
  -2   7   6  778.85   80.23
   2  -7  -6  645.74   82.31
   2  -7  -6  651.66   80.12
   2  -7  -6  661.99   95.67
   2  -7  -6  847.33   94.56
   2  -7  -6  734.78   90.22
   2  -7  -6  760.56   85.59
  -2   7   5  131.57   34.87
  -2   7   5  143.26   33.73
   2  -7  -5  141.35   42.83
  -2   7   4  246.31   44.40
  -2   7   4  257.03   43.11
   2  -7  -4  299.53   56.55
  -2   7   3  200.37   40.01
  -2   7   3  162.69   30.73
   2  -7  -3  166.62   44.90
   2  -7  -2  299.55   52.42
  -2   7   2  311.14   47.73
  -2   7   2  311.81   42.38
  -2   7   1  293.58   48.00
  -2   7   1  303.83   39.27
  -2   7   0   74.67   25.35
  -2   7   0   92.48   21.70
  -2   7  -1  353.41   53.93
  -2   7  -2   48.16   24.26
  -2   7  -3  307.65   49.77
  -2   7  -4    2.51   16.03
  -2   7  -5  108.07   33.76
  -2   7  -6  196.35   41.54
  -2   7  -7   24.13   21.60
  -2   7  -7   29.12   35.66
  -2   7  -7   17.97   22.16
  -2   7  -7   17.75   26.27
  -2   7  -7   12.43   14.22
  -2   7  -8  384.91   63.55
  -2   7  -8  420.96   64.98
  -2   7  -8  459.18   66.89
  -2   7  -8  310.89   57.88
  -2   7  -8  333.24   53.52
  -2   7  -8  236.51   49.27
  -2   7  -8  416.02   62.11
  -2   7  -8  438.22   61.56
  -2   7  -8  423.50   66.10
  -2   7  -8  378.42   61.10
  -2   7  -8  394.73   61.31
  -2   7  -9  227.38   49.49
  -2   7  -9  182.58   46.54
  -2   7  -9  184.91   40.46
  -2   7  -9  187.25   42.58
  -2   7  -9  252.48   56.55
  -2   7  -9  249.22   53.02
  -2   7  -9  212.32   46.08
  -2   7  -9  208.60   52.86
  -2   7  -9  219.69   48.03
  -2   7  -9  183.21   48.77
  -2   7  -9  208.07   47.25
  -2   7  -9  263.11   51.90
  -2   7 -10  231.19   51.35
  -2   7 -10  212.73   49.96
  -2   7 -10  258.54   59.90
  -2   7 -10  163.74   45.15
  -2   7 -10  176.78   44.47
  -2   7 -10  192.72   47.37
  -2   7 -10  186.24   44.61
  -2   7 -10  140.44   40.80
  -2   7 -10  215.74   45.08
  -2   7 -10  158.60   43.57
  -2   7 -10  141.67   40.62
  -2   7 -10  184.67   43.12
  -2   7 -11  247.46   59.81
  -2   7 -11  330.33   64.75
  -2   7 -11  239.05   57.62
  -2   7 -11  262.98   59.40
  -2   7 -11  262.50   57.42
  -2   7 -11  207.76   47.66
  -2   7 -11  284.96   54.38
  -2   7 -11  301.84   62.43
  -2   7 -11  241.56   56.27
  -2   7 -11  252.46   53.38
  -2   7 -11  264.93   54.36
  -2   7 -12    5.54   18.75
  -2   7 -12   -1.58   29.46
  -2   7 -12  -24.41   28.75
  -2   7 -12   27.02   31.56
  -2   7 -12  -22.16   22.78
  -2   7 -12   23.74   32.76
  -2   7 -12  -35.00   37.46
  -2   7 -12  -16.90   17.44
  -2   7 -12  -41.59   30.45
  -2   7 -12   49.76   41.16
  -2   7 -13   17.85   16.29
  -2   7 -13   44.35   26.34
  -2   7 -13   46.23   30.59
  -2   7 -13   66.65   41.14
  -2   7 -13   44.32   36.56
  -2   7 -13    1.87   27.18
  -2   7 -13   15.32   20.89
  -2   7 -13   10.03   22.35
  -2   7 -13   32.18   28.32
  -2   7 -13   73.64   40.38
  -2   7 -14   19.36   16.39
  -2   7 -14   55.66   30.59
  -2   7 -14   69.51   36.37
  -2   7 -14   -7.08   16.68
  -2   7 -14   76.07   39.02
  -2   7 -14   62.36   31.50
  -2   7 -14   67.57   30.95
  -2   7 -14   24.94   36.43
  -2   7 -14   22.25   30.25
  -2   7 -15    7.48   21.24
  -2   7 -15   19.14   21.83
  -2   7 -15   18.23   24.41
  -2   7 -15   -6.73   23.35
  -2   7 -15   29.42   27.58
  -2   7 -15   26.68   36.01
  -2   7 -15   21.17   31.79
  -2   7 -15   23.87   24.36
  -2   7 -15    0.32   27.33
  -2   7 -16   10.98   18.20
  -2   7 -16  -33.07   20.51
  -2   7 -16  -12.80   15.52
  -2   7 -16    4.85   30.09
  -2   7 -16   -5.66   17.52
  -2   7 -16   -3.60   19.33
  -2   7 -16  -55.18   47.05
  -2   7 -16   14.40   27.18
  -2   7 -16   22.62   30.44
  -2   7 -17  191.02   49.80
  -2   7 -17  241.92   60.12
  -2   7 -17  322.77   81.50
  -2   7 -17  163.78   44.95
  -2   7 -17  197.51   44.63
  -2   7 -17  272.58   61.21
  -2   7 -17  258.76   60.94
  -2   7 -17  190.83   44.89
  -2   7 -17  281.99   58.51
  -2   7 -18  197.08   50.10
  -2   7 -18  124.32   34.82
  -2   7 -18  187.48   47.29
  -2   7 -18  149.11   43.24
  -2   7 -18  142.53   49.77
  -2   7 -18  140.99   42.77
  -2   7 -18  165.18   86.16
  -2   7 -19   34.77   15.06
  -2   7 -19   10.50   23.84
  -2   7 -19   81.95   36.15
  -2   7 -19  -22.05  102.15
  -2   7 -20   52.59  121.37
  -2   7 -20    4.37   17.03
  -2   7 -20   61.31   26.38
  -2   7 -21  -10.95   22.08
  -2   7 -21   22.04   13.25
   2  -6 -21    1.60   14.37
   2  -6 -21   38.47   18.34
   2  -6 -20   17.20   17.88
   2  -6 -20  -19.02   13.83
   2  -6 -20   18.70   21.41
  -2   6  20   -6.82   14.33
   2  -6 -20   -3.31   13.74
   2  -6 -19  -37.54   73.42
   2  -6 -19   20.08   13.03
   2  -6 -19   49.30   31.77
   2  -6 -19    7.67   15.84
  -2   6  19   -9.87   20.93
   2  -6 -19   -8.07   16.03
   2  -6 -19   17.56   19.85
   2  -6 -18  -16.84   29.40
   2  -6 -18   23.82   19.86
   2  -6 -18    2.81   21.54
   2  -6 -18  -10.23   17.40
  -2   6  18   38.09   27.30
   2  -6 -18    6.88   23.91
   2  -6 -17   49.84   28.49
  -2   6  17   56.61   28.93
   2  -6 -17   29.42   31.54
   2  -6 -17  125.83  106.74
   2  -6 -17   19.07   17.90
   2  -6 -17   42.71   18.96
   2  -6 -17   27.54   19.47
   2  -6 -17   73.34   36.05
   2  -6 -16  -35.15   30.71
   2  -6 -16   -1.19   18.60
   2  -6 -16  -36.74   34.95
   2  -6 -16   12.05   89.88
   2  -6 -16  -10.91   27.72
   2  -6 -16  -25.37   29.52
  -2   6  16   19.28   26.96
   2  -6 -16  -15.02   23.57
   2  -6 -15   -4.28   20.17
   2  -6 -15    6.36   15.84
   2  -6 -15  -28.92   74.60
   2  -6 -15    2.86   23.39
   2  -6 -15    2.63   23.83
   2  -6 -15  -21.29   23.64
   2  -6 -15  -13.80   28.65
   2  -6 -14   90.09   34.46
   2  -6 -14  102.84   35.57
   2  -6 -14  118.51   35.99
   2  -6 -14  140.38   47.40
   2  -6 -14   49.54   57.17
   2  -6 -14  113.31   44.06
   2  -6 -14  109.80   42.65
   2  -6 -14   61.48   35.89
   2  -6 -13   -5.09   20.19
   2  -6 -13   13.73   17.26
   2  -6 -13  -14.35   25.94
   2  -6 -13   10.86   21.03
   2  -6 -13  -15.70   19.05
   2  -6 -13  -28.56   31.16
   2  -6 -13   -5.64   25.57
   2  -6 -13   -9.59   55.10
   2  -6 -12    6.01   18.75
   2  -6 -12    7.59   16.02
   2  -6 -12   11.67   20.77
   2  -6 -12   25.48   25.66
   2  -6 -12   30.26   29.50
   2  -6 -12   21.14   29.15
  -2   6  12   -2.66   17.24
   2  -6 -12   25.87   50.80
   2  -6 -12   -7.30   23.74
   2  -6 -12  -18.34   28.67
   2  -6 -12   13.83   26.14
   2  -6 -11  224.08   60.02
   2  -6 -11  266.74   58.92
   2  -6 -11  196.33   56.95
   2  -6 -11  218.73   51.74
   2  -6 -11  180.67   51.97
  -2   6  11  291.71   60.46
   2  -6 -11  164.42   52.33
   2  -6 -11  285.41   61.47
   2  -6 -11  189.42   46.30
   2  -6 -11  261.95   49.62
   2  -6 -11  273.49   62.56
   2  -6 -10   72.18   36.67
   2  -6 -10   35.69   30.52
   2  -6 -10    2.17   33.41
   2  -6 -10   21.87   32.94
   2  -6 -10   42.53   28.27
   2  -6 -10   29.33   24.55
   2  -6 -10   25.68   15.33
   2  -6 -10   28.13   27.93
   2  -6 -10   59.64   28.76
  -2   6  10   86.92   35.54
   2  -6  -9   13.23   21.41
   2  -6  -9   17.32   23.23
   2  -6  -9  -14.19   18.44
   2  -6  -9   21.90   24.99
   2  -6  -9    0.41   23.70
  -2   6   9   12.22   16.16
   2  -6  -9   -4.21   17.64
   2  -6  -9   22.69   22.64
   2  -6  -9   58.65   33.85
   2  -6  -9   10.03   27.22
   2  -6  -8  213.57   48.64
   2  -6  -8  175.77   49.09
  -2   6   8  212.16   45.85
   2  -6  -8  129.23   47.99
   2  -6  -8  216.52   44.53
   2  -6  -8  198.07   47.69
   2  -6  -8  175.13   43.76
   2  -6  -7    2.38   16.12
   2  -6  -7    6.79   19.27
  -2   6   7   19.09   20.92
  -2   6   6   -6.77   14.62
  -2   6   6   22.61   17.95
   2  -6  -6   -6.82   21.30
  -2   6   5  245.69   38.78
   2  -6  -5  340.99   56.84
  -2   6   5  229.87   40.22
   2  -6  -4  153.44   41.32
  -2   6   4  120.86   28.49
  -2   6   4  100.17   25.03
   2  -6  -3  208.75   42.75
  -2   6   3  196.03   34.28
  -2   6   3  206.64   36.91
  -2   6   2  225.34   32.60
  -2   6   2  194.98   36.56
  -2   6   1   55.95   19.62
  -2   6   1   47.55   17.60
  -2   6   0   14.13   20.10
  -2   6   0   -1.93   11.50
  -2   6  -1  639.32   61.80
  -2   6  -1  713.42   46.42
  -2   6  -2   80.49   30.67
  -2   6  -3  667.48   65.47
  -2   6  -4   91.49   26.54
  -2   6  -5  -11.14   20.63
  -2   6  -6  117.24   32.98
  -2   6  -7    8.91   19.33
  -2   6  -8   16.05   19.84
  -2   6  -8    6.72   22.30
  -2   6  -9  -26.30   22.01
  -2   6  -9    6.63   14.53
  -2   6  -9  -12.21   21.18
  -2   6  -9   13.63   28.49
  -2   6  -9   -0.50   16.41
  -2   6  -9   -8.92   16.99
  -2   6  -9   10.70   23.17
  -2   6  -9   61.90   33.57
  -2   6  -9  -11.58   28.65
  -2   6  -9   -9.76   27.50
  -2   6 -10  120.19   39.53
  -2   6 -10   54.49   24.04
  -2   6 -10  155.17   45.49
  -2   6 -10  148.75   42.07
  -2   6 -10   98.75   34.93
  -2   6 -10   86.53   36.04
  -2   6 -10  108.04   36.26
  -2   6 -10   57.18   25.11
  -2   6 -10   56.56   30.30
  -2   6 -10  122.52   32.74
  -2   6 -10   36.56   28.05
  -2   6 -10   67.57   24.62
  -2   6 -11   11.57   17.73
  -2   6 -11   67.54   28.99
  -2   6 -11   -9.40   21.39
  -2   6 -11   43.68   24.16
  -2   6 -11   60.71   35.64
  -2   6 -11    2.22   17.75
  -2   6 -11   14.76   18.09
  -2   6 -11   16.81   20.70
  -2   6 -11   -7.16   29.43
  -2   6 -11   36.14   24.26
  -2   6 -11   -5.09   20.21
  -2   6 -12  125.36   48.78
  -2   6 -12  193.54   49.59
  -2   6 -12  136.14   41.22
  -2   6 -12  147.05   42.56
  -2   6 -12  151.87   50.83
  -2   6 -12   99.74   33.54
  -2   6 -12   73.72   28.03
  -2   6 -12  204.82   53.59
  -2   6 -12  145.51   41.48
  -2   6 -12  116.38   44.39
  -2   6 -12  133.51   41.94
  -2   6 -13    5.71   20.45
  -2   6 -13   33.43   20.86
  -2   6 -13    8.62   21.56
  -2   6 -13   33.68   18.71
  -2   6 -13    1.53   18.82
  -2   6 -13   24.73   21.97
  -2   6 -13    4.15   22.98
  -2   6 -13   -8.02   21.43
  -2   6 -13   25.78   23.69
  -2   6 -13   63.56   31.08
  -2   6 -13    4.08   26.68
  -2   6 -14   -0.14   24.06
  -2   6 -14   10.99   16.17
  -2   6 -14   40.10   20.85
  -2   6 -14    9.11   23.30
  -2   6 -14  -21.43   27.52
  -2   6 -14   57.02   34.79
  -2   6 -14    0.69   24.03
  -2   6 -14   -8.75   28.79
  -2   6 -14  -30.66   18.56
  -2   6 -14   11.39   17.42
  -2   6 -14    6.84   41.40
  -2   6 -15   68.04   32.11
  -2   6 -15  103.38   41.54
  -2   6 -15  -14.08   22.07
  -2   6 -15   21.08   22.15
  -2   6 -15   51.76   38.78
  -2   6 -15   14.75   29.44
  -2   6 -15   40.58   33.43
  -2   6 -15   75.00   30.68
  -2   6 -15   36.32   27.59
  -2   6 -15   20.02   23.99
  -2   6 -16   49.62   42.63
  -2   6 -16    7.55   31.39
  -2   6 -16   -9.14   20.41
  -2   6 -16  -12.03   24.12
  -2   6 -16   -4.39   15.20
  -2   6 -16   40.95   27.98
  -2   6 -16  -16.57   23.79
  -2   6 -16  -25.93   26.70
  -2   6 -16   52.72   38.53
  -2   6 -16   21.94   33.41
  -2   6 -17  -16.08   33.82
  -2   6 -17  -17.93   28.93
  -2   6 -17  -20.11   29.81
  -2   6 -17    0.45   35.24
  -2   6 -17  -13.77   22.66
  -2   6 -17    5.24   27.33
  -2   6 -17    3.09   15.74
  -2   6 -17  -10.29   21.76
  -2   6 -18  -28.92   25.78
  -2   6 -18  -23.56   22.77
  -2   6 -18  -12.03   19.40
  -2   6 -18  -18.18   27.14
  -2   6 -18  -42.13   29.33
  -2   6 -18   11.40   67.76
  -2   6 -19  -19.40   21.52
  -2   6 -19    0.26   22.02
  -2   6 -19   48.92  105.76
  -2   6 -19   52.11   32.27
  -2   6 -20  -13.83   19.72
  -2   6 -20   -1.51   14.61
  -2   6 -20   14.41   24.38
  -2   6 -21  -14.45   18.36
  -2   6 -21  -24.81   19.33
   2  -5 -22  116.18   33.93
   2  -5 -22  127.81   34.36
   2  -5 -21   28.27   24.33
   2  -5 -21   60.53   23.46
   2  -5 -21   49.42   61.96
   2  -5 -21   57.51   27.55
   2  -5 -21   53.85   26.98
   2  -5 -21   84.92   32.80
   2  -5 -20  -28.14   23.63
   2  -5 -20   41.27   26.16
   2  -5 -20   23.20   26.08
   2  -5 -20  -23.12   96.97
   2  -5 -20  -22.29   23.99
   2  -5 -20  -11.74   20.41
   2  -5 -19   25.88   22.23
   2  -5 -19   88.78   31.62
   2  -5 -19   47.29   26.61
   2  -5 -19   29.56   26.40
   2  -5 -19   66.48  122.27
  -2   5  19   94.30   32.12
   2  -5 -19   70.30   35.24
   2  -5 -18   19.96   15.14
   2  -5 -18   14.92   20.98
   2  -5 -18  -21.69   26.34
   2  -5 -18   63.32  136.69
   2  -5 -18   18.73   20.43
   2  -5 -18   -6.01   22.12
  -2   5  18   -7.65   21.81
   2  -5 -17   37.73   18.74
   2  -5 -17    1.85   18.74
   2  -5 -17   16.02   30.66
   2  -5 -17   -1.51   18.32
   2  -5 -17   14.52   27.85
   2  -5 -17    5.27   27.85
   2  -5 -16   14.83   21.79
   2  -5 -16    3.74   27.50
   2  -5 -16    6.30   21.39
   2  -5 -16    2.30   23.02
   2  -5 -16   -4.93   18.53
   2  -5 -16   15.87   21.95
   2  -5 -15   64.77   30.93
   2  -5 -15   95.52   40.22
   2  -5 -15   50.83   34.28
   2  -5 -15   73.09   46.01
   2  -5 -15   89.21   33.54
   2  -5 -15   62.31   27.61
   2  -5 -15   69.72  113.17
   2  -5 -14  -18.84   26.53
   2  -5 -14  -22.13   25.75
   2  -5 -14  -28.18   23.44
   2  -5 -14  -16.39   20.03
   2  -5 -14  -10.21   21.34
   2  -5 -14  -18.27   29.08
   2  -5 -14  -49.67  102.84
   2  -5 -13  143.19   44.13
   2  -5 -13  121.25   42.62
   2  -5 -13   72.85   23.18
  -2   5  13  109.99   39.16
   2  -5 -13  105.04   38.50
   2  -5 -13  130.71   45.23
   2  -5 -13  140.85  104.13
   2  -5 -13  122.82   38.15
   2  -5 -13   96.78   36.52
   2  -5 -13   70.64   32.73
   2  -5 -13  107.34   34.75
  -2   5  12  406.18   68.48
   2  -5 -12  337.71   61.74
   2  -5 -12  285.21   57.87
   2  -5 -12  344.51   61.77
   2  -5 -12  333.59   68.81
   2  -5 -12  324.05   64.51
   2  -5 -12  308.02   63.94
   2  -5 -12  250.92   58.04
   2  -5 -12  356.99  102.76
   2  -5 -12  348.88   67.72
   2  -5 -12  359.34   65.70
   2  -5 -11  -20.12   35.90
   2  -5 -11   22.03   22.82
   2  -5 -11   -2.64   15.16
   2  -5 -11   -5.97   24.28
  -2   5  11    2.37   22.80
   2  -5 -11    9.76   20.21
   2  -5 -11    6.40   22.52
   2  -5 -11   -1.61   21.92
   2  -5 -11   63.44   34.13
   2  -5 -11  -49.69   81.56
   2  -5 -11   21.56   22.52
   2  -5 -10  784.64   89.12
   2  -5 -10  605.27   82.01
   2  -5 -10  933.73   97.70
   2  -5 -10  932.56  106.96
   2  -5 -10  974.01  100.38
   2  -5 -10  817.12   86.59
   2  -5 -10  864.71   97.59
  -2   5  10  820.40   87.71
   2  -5 -10  689.26   85.18
   2  -5 -10  812.96   94.41
   2  -5  -9  190.32   47.10
   2  -5  -9  228.99   49.16
  -2   5   9  208.08   43.84
   2  -5  -8  101.89   36.22
   2  -5  -8   95.02   33.02
  -2   5   8   70.78   25.08
   2  -5  -7   40.69   25.95
  -2   5   7   81.73   23.14
   2  -5  -6  195.38   43.59
  -2   5   6  155.91   29.83
  -2   5   6  176.18   35.41
  -2   5   5   82.21   25.88
  -2   5   5   80.08   19.21
   2  -5  -5  100.21   36.40
  -2   5   4  849.79   62.25
   2  -5  -4  834.09   76.88
  -2   5   4  807.28   63.83
  -2   5   3  636.42   53.95
  -2   5   3  629.99   54.76
  -2   5   2  888.29   64.61
  -2   5   2  824.76   57.32
  -2   5   1  867.21   54.55
  -2   5   1  907.30   66.12
  -2   5   0  198.85   24.73
  -2   5   0  205.94   18.31
  -2   5   0  209.89   34.44
  -2   5  -1  132.73   18.84
  -2   5  -1  127.67   27.87
  -2   5  -1  136.82   14.00
  -2   5  -2   12.59    6.76
  -2   5  -2    7.42    5.78
  -2   5  -2   22.73   15.51
  -2   5  -3   -0.69    5.84
  -2   5  -3    6.62   17.86
  -2   5  -4  237.51   22.45
  -2   5  -4  247.99   38.41
  -2   5  -5 1554.81   64.52
  -2   5  -5 1609.44   92.79
  -2   5  -6 1331.27   86.64
  -2   5  -6 1246.50   63.74
  -2   5  -7  442.69   41.63
  -2   5  -7  495.34   54.19
  -2   5  -8  255.75   40.35
  -2   5  -8  240.14   34.16
  -2   5  -9  212.86   44.56
  -2   5  -9  215.72   39.30
  -2   5  -9  252.06   45.29
  -2   5  -9  204.69   34.21
  -2   5 -10  804.09   81.99
  -2   5 -10  733.62   84.80
  -2   5 -10  810.65   85.19
  -2   5 -10  819.40   84.37
  -2   5 -10  806.60   82.14
  -2   5 -10  799.90   88.61
  -2   5 -10  874.74   92.17
  -2   5 -10  841.17   86.98
  -2   5 -11   64.57   34.47
  -2   5 -11   55.35   26.13
  -2   5 -11   81.00   33.60
  -2   5 -11  129.05   39.16
  -2   5 -11  122.25   37.50
  -2   5 -11   79.31   37.02
  -2   5 -11   53.37   25.11
  -2   5 -11   78.87   30.01
  -2   5 -11   99.20   31.33
  -2   5 -11  167.71   43.80
  -2   5 -11  101.48   35.91
  -2   5 -11   81.20   31.51
  -2   5 -12   39.58   31.63
  -2   5 -12   16.16   17.87
  -2   5 -12   33.44   26.58
  -2   5 -12  -17.81   18.87
  -2   5 -12   15.35   25.64
  -2   5 -12   37.29   24.67
  -2   5 -12   11.66   15.24
  -2   5 -12    6.84   19.09
  -2   5 -12    9.44   16.17
  -2   5 -12    6.69   18.96
  -2   5 -12  -11.47   17.24
  -2   5 -12   20.91   34.62
  -2   5 -12   51.62   19.68
  -2   5 -12   44.59   22.64
  -2   5 -13   -0.12   23.77
  -2   5 -13   45.05   28.42
  -2   5 -13   10.89   18.12
  -2   5 -13   64.77   38.14
  -2   5 -13   11.87   17.27
  -2   5 -13   18.31   16.36
  -2   5 -13   49.39   24.70
  -2   5 -13   31.48   29.66
  -2   5 -13   42.87   24.35
  -2   5 -13   57.49   29.42
  -2   5 -13   13.77   16.41
  -2   5 -13   40.87   29.95
  -2   5 -13   55.24   26.21
  -2   5 -14  141.51   47.25
  -2   5 -14  106.19   35.51
  -2   5 -14   90.91   47.28
  -2   5 -14  151.19   43.63
  -2   5 -14  137.73   39.98
  -2   5 -14   79.99   34.10
  -2   5 -14  128.97   40.67
  -2   5 -14   83.78   23.42
  -2   5 -14  136.49   39.62
  -2   5 -14   41.59   16.42
  -2   5 -14  125.58   37.08
  -2   5 -14   94.59   35.05
  -2   5 -14   67.29   28.40
  -2   5 -15  102.33   40.42
  -2   5 -15  119.16   38.74
  -2   5 -15   64.78   25.00
  -2   5 -15   54.88   29.24
  -2   5 -15  124.20   43.52
  -2   5 -15  102.97   49.85
  -2   5 -15  115.81   50.30
  -2   5 -15  120.57   40.13
  -2   5 -15   87.91   32.56
  -2   5 -15   92.87   40.49
  -2   5 -15  129.51   44.79
  -2   5 -16   90.41   31.24
  -2   5 -16   67.79   29.47
  -2   5 -16  116.94   41.10
  -2   5 -16  102.11   34.35
  -2   5 -16  132.46   45.50
  -2   5 -16  110.86   35.58
  -2   5 -16  131.55   41.79
  -2   5 -16  120.25   41.80
  -2   5 -16   98.54   43.25
  -2   5 -16   96.81   34.71
  -2   5 -17   99.49   40.66
  -2   5 -17   63.35   30.68
  -2   5 -17   70.14   25.36
  -2   5 -17   36.92   20.63
  -2   5 -17   53.30   28.42
  -2   5 -17   87.00   61.71
  -2   5 -17   12.81   25.21
  -2   5 -17   69.94   32.47
  -2   5 -17   61.40   33.35
  -2   5 -18  292.16   58.69
  -2   5 -18  388.58   72.79
  -2   5 -18  306.40   55.53
  -2   5 -18  369.74   66.94
  -2   5 -18  347.39   95.81
  -2   5 -18  324.17   61.99
  -2   5 -18  397.87   68.37
  -2   5 -19  407.44  132.92
  -2   5 -19  346.73   69.35
  -2   5 -19  318.34   68.88
  -2   5 -19  378.34   62.93
  -2   5 -19  364.82   63.75
  -2   5 -20   58.23  138.61
  -2   5 -20   21.52   24.81
  -2   5 -20   16.87   19.00
  -2   5 -20   33.65   22.54
  -2   5 -20   57.03   33.29
  -2   5 -21  -74.50  153.43
  -2   5 -21   10.91   21.12
  -2   5 -21   60.49   26.00
  -2   5 -22   48.40   28.54
   2  -4 -22   65.98   24.45
   2  -4 -22   53.96   25.44
   2  -4 -22  134.21   69.18
   2  -4 -22   87.92   29.13
   2  -4 -21   52.54   27.55
   2  -4 -21  106.79   33.99
   2  -4 -21   52.17   25.94
   2  -4 -21   83.27   28.01
   2  -4 -21   87.92   25.79
   2  -4 -20  -24.48   25.27
   2  -4 -20    8.44   16.29
   2  -4 -20   -2.92   22.36
   2  -4 -20   13.16   20.96
   2  -4 -20  -31.99  133.40
   2  -4 -20   13.24   22.71
   2  -4 -19   43.84   31.80
   2  -4 -19   14.29  158.83
   2  -4 -19    3.98   16.85
   2  -4 -19  -12.41   29.05
   2  -4 -19   65.49   32.96
  -2   4  19   33.60   22.37
   2  -4 -19  -43.71   34.67
   2  -4 -18   15.33   22.02
   2  -4 -18   21.54   25.92
   2  -4 -18   -9.70   17.97
   2  -4 -18   27.53  178.86
   2  -4 -18    4.88   28.21
   2  -4 -18   23.51   22.70
   2  -4 -17  330.79   69.61
   2  -4 -17  150.44   46.15
   2  -4 -17  215.78   55.98
   2  -4 -17  278.78   64.80
   2  -4 -17  255.98   59.29
   2  -4 -17  223.27   59.65
   2  -4 -16   -8.57   20.34
   2  -4 -16    1.05   20.96
   2  -4 -16   14.24   27.39
   2  -4 -16   29.33   30.36
   2  -4 -16   -1.66   30.10
   2  -4 -16   84.50  180.00
   2  -4 -16  -20.82   29.50
   2  -4 -15   66.92   34.46
   2  -4 -15   51.99   25.36
   2  -4 -15   50.86   23.25
   2  -4 -15   63.38   34.39
   2  -4 -15   14.27   14.27
   2  -4 -15   73.55   32.47
   2  -4 -14  -12.92   15.91
   2  -4 -14   -3.33   14.83
  -2   4  14  -27.20   26.44
   2  -4 -14   23.11   29.94
   2  -4 -14   40.15   27.16
   2  -4 -14   15.55   23.50
   2  -4 -14   28.95   24.50
   2  -4 -14  -12.16   21.80
   2  -4 -13  186.87   44.87
   2  -4 -13  171.41   47.16
   2  -4 -13  161.20   48.84
   2  -4 -13   50.53  118.86
   2  -4 -13  232.40   54.68
   2  -4 -13  185.61   45.47
   2  -4 -13  176.68   43.33
   2  -4 -13  222.06   51.89
   2  -4 -13  178.88   46.67
  -2   4  13  199.72   48.46
   2  -4 -12  111.71   35.62
   2  -4 -12   94.93   36.66
   2  -4 -12   60.23   28.44
   2  -4 -12   98.94   34.85
   2  -4 -12  191.89  107.26
   2  -4 -12  107.45   37.73
   2  -4 -12  109.31   37.68
   2  -4 -12   95.16   37.62
   2  -4 -12   79.21   28.24
  -2   4  12   87.81   27.69
   2  -4 -12  119.73   38.26
   2  -4 -11   53.15   23.69
   2  -4 -11   21.91   19.96
   2  -4 -11   60.74   21.34
   2  -4 -11   38.09   20.14
   2  -4 -11    5.21   81.16
   2  -4 -11   39.20   29.33
  -2   4  11   60.32   27.56
   2  -4 -11   26.25   24.38
   2  -4 -11   14.08   15.68
   2  -4 -11   38.29   18.14
   2  -4 -11   29.47   27.68
   2  -4 -10   53.10   27.23
  -2   4  10   81.76   27.29
   2  -4 -10   34.49   31.72
   2  -4  -9   -5.52   21.54
   2  -4  -9  -17.36   20.36
  -2   4   9    6.90   20.96
  -2   4   8  209.42   39.60
   2  -4  -8  189.35   43.82
  -2   4   7  114.84   30.75
   2  -4  -7   82.96   28.27
  -2   4   6   18.34   16.30
  -2   4   6   22.29   11.51
   2  -4  -6   -2.34   19.48
  -2   4   5   -1.51    9.55
  -2   4   5   -0.75   16.19
   2  -4  -5   -6.18   24.14
  -2   4   4   90.19   25.65
  -2   4   4   84.51   18.89
   2  -4  -4  102.44   34.38
  -2   4   3  156.49   26.92
  -2   4   3  173.26   25.25
  -2   4   2  272.11   30.87
  -2   4   2  274.07   33.22
  -2   4   1   39.05   15.57
  -2   4   1   34.60   11.14
  -2   4   0   82.96   22.62
  -2   4   0   78.64    8.53
  -2   4   0   93.93   16.43
  -2   4  -1 1078.20   42.54
  -2   4  -1 1012.44   26.01
  -2   4  -1 1142.03   66.27
  -2   4  -2  212.90   14.59
  -2   4  -2  192.55   14.45
  -2   4  -2  230.21   34.09
  -2   4  -3  168.65   26.88
  -2   4  -3  178.60   16.02
  -2   4  -4  243.40   34.95
  -2   4  -4  208.05   19.80
  -2   4  -5  226.49   33.40
  -2   4  -5  218.19   24.49
  -2   4  -6   -9.39   14.63
  -2   4  -6    4.27    8.82
  -2   4  -7   19.65   14.96
  -2   4  -7    1.38   11.58
  -2   4  -8  305.87   39.23
  -2   4  -8  323.76   40.30
  -2   4  -9  114.71   28.62
  -2   4  -9   93.18   23.75
  -2   4 -10  -25.24   20.36
  -2   4 -10    9.24   16.33
  -2   4 -10  -12.82   21.70
  -2   4 -11   19.30   13.82
  -2   4 -11   -9.31   19.81
  -2   4 -11   15.75   15.78
  -2   4 -11   45.19   20.46
  -2   4 -11    4.55   14.09
  -2   4 -11   -3.19   15.46
  -2   4 -11   -6.59   18.46
  -2   4 -11   31.21   23.14
  -2   4 -11  -41.50   27.20
  -2   4 -11    9.59   12.32
  -2   4 -12   -8.92   21.74
  -2   4 -12   14.05   22.25
  -2   4 -12   14.78   19.30
  -2   4 -12   20.34   21.10
  -2   4 -12   44.59   23.14
  -2   4 -12    9.64   22.60
  -2   4 -12    2.48   19.54
  -2   4 -12    7.25   12.95
  -2   4 -12   19.38   18.90
  -2   4 -12   67.77   32.06
  -2   4 -12   19.67   23.14
  -2   4 -12  -10.97   21.93
  -2   4 -12    1.48   25.66
  -2   4 -12  -14.11   21.93
  -2   4 -12    5.16   22.45
  -2   4 -13   54.13   24.70
  -2   4 -13   49.87   23.57
  -2   4 -13   34.81   22.28
  -2   4 -13   25.37   19.30
  -2   4 -13   66.48   26.64
  -2   4 -13   24.96   17.96
  -2   4 -13   30.31   18.83
  -2   4 -13   52.93   27.63
  -2   4 -13   35.82   23.38
  -2   4 -13   38.18   23.56
  -2   4 -13   38.01   24.44
  -2   4 -13   46.49   25.25
  -2   4 -13   27.86   29.25
  -2   4 -13   30.11   15.79
  -2   4 -14    3.79   19.51
  -2   4 -14   19.70   20.63
  -2   4 -14   27.66   27.40
  -2   4 -14   33.24   27.03
  -2   4 -14  -12.59   19.41
  -2   4 -14   -9.91   17.75
  -2   4 -14    4.38   23.41
  -2   4 -14  -18.70   34.07
  -2   4 -14    2.26   20.46
  -2   4 -14   34.15   19.70
  -2   4 -14  -15.67   19.66
  -2   4 -15   55.03   28.74
  -2   4 -15   60.12   30.34
  -2   4 -15  102.17   42.50
  -2   4 -15   94.22   34.12
  -2   4 -15   83.23   31.60
  -2   4 -15   90.57   34.09
  -2   4 -15   65.69   36.93
  -2   4 -15  118.97   41.80
  -2   4 -15   93.75   46.90
  -2   4 -15   69.91   32.12
  -2   4 -15  109.41   40.77
  -2   4 -16  111.38   39.68
  -2   4 -16   83.05   33.35
  -2   4 -16  103.85   39.14
  -2   4 -16   67.68   48.92
  -2   4 -16  100.41   42.33
  -2   4 -16  113.79   43.91
  -2   4 -16  135.74   46.15
  -2   4 -16   91.11   33.96
  -2   4 -16   99.41   30.27
  -2   4 -16  109.83   31.00
  -2   4 -16   86.86   43.31
  -2   4 -17   49.42   35.90
  -2   4 -17   -3.80   28.74
  -2   4 -17   77.01   60.29
  -2   4 -17   39.11   35.95
  -2   4 -17   13.19   21.53
  -2   4 -17  141.83   49.88
  -2   4 -17   18.25   18.99
  -2   4 -17    0.70   21.68
  -2   4 -17   30.40   23.40
  -2   4 -18  -37.30   18.77
  -2   4 -18    1.30   15.99
  -2   4 -18   18.41   34.42
  -2   4 -18   -3.84   20.56
  -2   4 -18  -38.90   34.13
  -2   4 -18   11.75   73.96
  -2   4 -18  -17.88   29.82
  -2   4 -19   27.18   29.88
  -2   4 -19  -27.28   39.94
  -2   4 -19   52.58   31.30
  -2   4 -19    5.66   23.35
  -2   4 -19    7.37  119.86
  -2   4 -20   31.53   24.19
  -2   4 -20   66.42  155.26
  -2   4 -20   35.61   24.62
  -2   4 -20   -9.55   27.00
  -2   4 -21  -19.99   23.00
  -2   4 -21   59.49   25.50
  -2   4 -21   42.80   25.52
  -2   4 -22  -36.11   16.48
  -2   4 -22   -9.35   18.81
   2  -3 -23    0.34   15.22
   2  -3 -22  240.26   50.66
   2  -3 -22  338.63  117.20
   2  -3 -22  160.94   39.17
   2  -3 -22  232.87   49.21
   2  -3 -22  270.83   45.71
   2  -3 -21  202.38   47.57
   2  -3 -21  162.32   43.83
   2  -3 -21   30.54  142.76
   2  -3 -21  197.71   51.17
   2  -3 -21  150.45   50.11
   2  -3 -21  220.95   43.72
   2  -3 -20   27.75   26.96
   2  -3 -20   -6.91   17.93
   2  -3 -20   27.58   27.00
   2  -3 -20  -40.68   29.81
   2  -3 -20  -17.28   23.84
   2  -3 -19  139.38   46.80
   2  -3 -19  230.82   52.30
   2  -3 -19  146.47   44.81
   2  -3 -19  101.92   40.69
   2  -3 -19  139.52   47.22
   2  -3 -18   62.41   29.86
   2  -3 -18   63.21   31.01
   2  -3 -18   83.93   32.63
   2  -3 -18  169.25  223.04
   2  -3 -18   64.77   31.46
   2  -3 -18   74.68   40.16
   2  -3 -17   74.78   31.70
   2  -3 -17  123.42   50.30
   2  -3 -17   82.63   40.90
   2  -3 -17   29.69  209.71
   2  -3 -17  102.84   36.25
   2  -3 -17   43.92   18.00
   2  -3 -17   84.69   36.46
   2  -3 -16    8.42   23.46
   2  -3 -16  -26.13   27.10
   2  -3 -16   15.49   28.87
   2  -3 -16  -37.52   27.13
   2  -3 -16   21.51   20.62
   2  -3 -16  -73.22  192.77
   2  -3 -16  -18.69   31.74
   2  -3 -15   67.73   36.90
   2  -3 -15   37.83   18.76
   2  -3 -15   22.56   19.16
   2  -3 -15   14.41   24.66
   2  -3 -15   40.05   25.96
  -2   3  15    9.04   18.49
   2  -3 -15   31.27   27.06
   2  -3 -15   99.15  151.63
   2  -3 -14  136.95   41.50
   2  -3 -14  124.55   33.15
  -2   3  14  148.85   41.05
   2  -3 -14  173.63  122.13
   2  -3 -14  154.52   42.50
   2  -3 -14  101.62   40.49
   2  -3 -14  106.90   39.93
   2  -3 -14  144.08   46.48
   2  -3 -13  968.25  104.44
   2  -3 -13 1000.20  101.78
   2  -3 -13 1109.66  127.40
   2  -3 -13 1150.29  105.58
  -2   3  13  957.09   97.87
   2  -3 -13  982.77  104.26
   2  -3 -13  897.88  102.95
   2  -3 -13  959.31   98.91
   2  -3 -13 1057.44  108.69
   2  -3 -12  246.20   51.51
   2  -3 -12  188.47   46.93
   2  -3 -12  217.59   46.99
   2  -3 -12  266.28   52.02
  -2   3  12  179.49   45.03
   2  -3 -12  184.37   46.92
   2  -3 -12  191.25   46.76
   2  -3 -12  204.01   47.81
   2  -3 -12  220.60   70.46
   2  -3 -11  514.37   68.80
  -2   3  11  513.64   66.24
   2  -3 -11  608.28   74.62
   2  -3 -11  613.38   79.78
  -2   3  10  725.94   75.55
   2  -3 -10  721.16   76.84
   2  -3 -10  901.00   86.17
  -2   3   9   16.90   17.82
   2  -3  -9   30.96   23.63
   2  -3  -8  195.27   41.56
  -2   3   8  222.58   37.55
  -2   3   7   23.74   17.10
   2  -3  -7   46.04   20.52
   2  -3  -7   51.47   26.23
   2  -3  -6  272.10   42.32
   2  -3  -6  265.48   35.25
  -2   3   6  272.02   25.29
  -2   3   6  286.73   40.04
  -2   3   5    6.42    7.93
  -2   3   5   -1.09   18.18
   2  -3  -5  -10.16   17.17
  -2   3   4 2566.47   80.82
  -2   3   4 2491.52   96.06
  -2   3   3  224.65   28.67
  -2   3   3  219.36   25.98
  -2   3   2 2038.50   73.74
  -2   3   2 2096.43   75.79
  -2   3   1  345.72   28.26
  -2   3   1  372.42   34.40
  -2   3   0   20.51   12.85
  -2   3   0   12.03    7.82
  -2   3  -1 5691.59   78.90
  -2   3  -1 5792.64  133.94
  -2   3  -2   17.52   13.97
  -2   3  -2   20.31    5.39
  -2   3  -3  538.96   28.03
  -2   3  -3  519.21   43.41
  -2   3  -4   11.85    9.53
  -2   3  -4   13.79   16.17
  -2   3  -5  652.37   40.98
  -2   3  -5  595.98   47.23
  -2   3  -6  171.35   27.44
  -2   3  -6  161.09   25.55
  -2   3  -7 1346.16   81.17
  -2   3  -7 1475.25   75.39
  -2   3  -7 1433.61   74.67
  -2   3  -8  821.66   64.46
  -2   3  -8  768.33   59.39
  -2   3  -8  823.30   57.52
  -2   3  -9  798.91   65.94
  -2   3  -9  836.07   67.62
  -2   3  -9  904.85   61.02
  -2   3 -10  516.79   63.37
  -2   3 -10  470.72   54.54
  -2   3 -10  437.52   52.88
  -2   3 -10  490.86   63.88
  -2   3 -11   26.42   17.28
  -2   3 -11   16.84   19.89
  -2   3 -11   -7.08   19.42
  -2   3 -11   16.83   16.73
  -2   3 -12   31.31   27.93
  -2   3 -12   13.26   16.17
  -2   3 -12   24.62   22.35
  -2   3 -12  -29.02   24.39
  -2   3 -12   18.02   14.85
  -2   3 -12   48.09   26.43
  -2   3 -12   44.70   27.29
  -2   3 -12   43.50   25.66
  -2   3 -12   20.27   28.09
  -2   3 -12   29.69   21.70
  -2   3 -12    4.94   26.54
[truncated: 1,121,660 more chars]
